# Supplementary material for: Identifying and Classifying Enhancers by Dinucleotide-Based Auto-Cross Covariance and Attention-Based Bi-LSTM
Source: Comput Math Methods Med. 2022 Apr 5;2022:7518779. doi: 10.1155/2022/7518779 (PMC9005296; doi:10.1155/2022/7518779)
Supplement: Supplementary Materials — The “S_47 physicochemical properties.txt” file is 47 of the 148 dinucleotides extracted after DBSCAN clustering of the physical and chemical properties. The “S_DBSCAN algorithm.docx” file is the DBSCAN algorithm framework. The “Training set.txt” file is the sequence samples in the training set. The “Independent testing set.txt” file is the sequence samples in the independent test set. [file 7518779.f1.zip]

Archive with 4 entries (4 files):
- Independent testing set.txt
- S_47 physicochemical properties.txt
- S_DBSCAN algorithm.docx
- Training set.txt
