# Supplementary material for: Identifying and Classifying Enhancers by Dinucleotide-Based Auto-Cross Covariance and Attention-Based Bi-LSTM
Source: Comput Math Methods Med. 2022 Apr 5;2022:7518779. doi: 10.1155/2022/7518779 (PMC9005296; doi:10.1155/2022/7518779)
Supplement: Supplementary Materials — The “S_47 physicochemical properties.txt” file is 47 of the 148 dinucleotides extracted after DBSCAN clustering of the physical and chemical properties. The “S_DBSCAN algorithm.docx” file is the DBSCAN algorithm framework. The “Training set.txt” file is the sequence samples in the training set. The “Independent testing set.txt” file is the sequence samples in the independent test set. [file 7518779.f1.zip › S_47 physicochemical properties.txt]

Breslauer_dS	0.668	-0.556	0.083	0.65	-1.361	1.144	1.363	0.083	-1.251	1.162	1.144	-0.556	-0.629	-1.251	-1.361	0.668	-1
Shift	1.587	0.126	0.679	-1.019	-0.861	0.56	-0.822	0.679	0.126	-0.348	0.56	0.126	-2.243	0.126	-0.861	1.587	-1
Propeller Twist	-1.35	1.65	-0.5	-1.24	1.11	-0.08	0.38	-0.5	-0.73	0.24	-0.08	1.65	0.4	-0.73	1.11	-1.35	-1
Probability contacting nucleosome core	1.48	-0.22	0.67	-0.84	0.92	-0.22	-2.11	0.67	0.01	-1.26	-0.22	-0.22	-1.05	0.01	0.92	1.48	-1
Adenine content	2.37	0.79	0.79	0.79	0.79	-0.79	-0.79	-0.79	0.79	-0.79	-0.79	-0.79	0.79	-0.79	-0.79	-0.79	-1
Twist_tilt	2.28	0.09	-1.31	-0.32	-0.41	-0.36	0.38	-1.31	0.01	-0.12	-0.36	0.09	-0.53	0.01	-0.41	2.28	-1
Propeller twist	-1.887	-0.156	-0.436	-0.751	0.98	1.397	0.799	-0.436	-0.274	0.472	1.397	-0.156	0.233	-0.274	0.98	-1.887	-1
B-DNA twist	-0.002	-0.653	-1.332	2.089	0.596	-0.056	-1.142	-1.332	1.112	0.786	-0.056	-0.653	-1.061	1.112	0.596	-0.002	-1
Slide_slide	0.5	0.66	-0.04	1.54	-1.14	1.3	-1.8	-0.04	-0.53	-0.03	1.3	0.66	-1.19	-0.53	-1.14	0.5	-1
Tilt_rise	-2.03	1.03	1.1	0.57	0.3	-0.53	0.55	1.1	-0.52	-0.28	-0.53	1.03	0.45	-0.52	0.3	-2.03	-1
Slide3	-0.63	-1.01	0.07	-1.21	2.24	-0.01	0.55	0.07	-0.42	0.03	-0.01	-1.01	0.13	-0.42	2.24	-0.63	0
Slide2	-0.83	-0.99	-0.02	-1.32	1.92	0.63	0.47	-0.02	-0.67	-0.02	0.63	-0.99	0.79	-0.67	1.92	-0.83	0
Slide1	-0.73	-0.91	0.19	-1.35	2	0.42	0.48	0.19	-0.8	-0.14	0.42	-0.91	0.68	-0.8	2	-0.73	0
Dinucleotide GC Content	-1.369	0	0	-1.369	0	1.369	1.369	0	0	1.369	1.369	0	-1.369	0	0	-1.369	1
Persistance Length	-0.9	-0.12	-0.12	-1.37	-0.12	2.08	0.67	-0.12	-0.12	0.67	2.08	-0.12	-1.37	-0.12	-0.12	-0.9	1
Helix-Coil_transition	-0.132	-0.887	-0.495	-0.615	-0.132	1.408	2.042	-0.495	-0.495	1.408	1.408	-0.887	-1.37	-0.495	-0.132	-0.132	1
Sugimoto_dG	-0.831	-0.236	-0.236	-1.427	0.161	0.956	2.346	-0.236	-0.236	1.353	0.956	-0.236	-1.427	-0.236	0.161	-0.831	1
SantaLucia_dG	-0.81	0.103	-0.498	-1.456	-0.008	0.86	1.573	-0.498	0.17	1.997	0.86	0.103	-1.746	0.17	-0.008	-0.81	1
Free energy6	1.05	0.06	0.71	1.34	-0.6	-0.77	-1.54	0.71	-0.02	-2	-0.77	0.06	1.34	-0.02	-0.6	1.05	2
Free energy3	1.32	-0.24	0.04	1.45	-0.01	-0.93	-1.75	0.04	0.17	-1.7	-0.93	-0.24	1.25	0.17	-0.01	1.32	2
Duplex stability:(freeenergy)	0.833	0.27	0.27	1.396	-0.106	-1.232	-2.17	0.27	0.27	-1.232	-1.232	0.27	1.396	0.27	-0.106	0.833	2
Free energy5	0.83	0.24	0.24	1.43	-0.16	-0.96	-2.35	0.24	0.24	-1.35	-0.96	0.24	1.43	0.24	-0.16	0.83	2
Free energy	1.12	-0.17	0.19	1.5	-0.14	-0.73	-1.85	0.19	-0.05	-1.71	-0.73	-0.17	1.62	-0.05	-0.14	1.12	2
Twist (DNA-protein complex)1	0.36	-1.04	-0.88	-1.9	1.22	-0.5	0.75	-0.88	0.83	-0.22	-0.5	-1.04	1.41	0.83	1.22	0.36	3
Protein DNA twist	0.36	-1.041	-0.885	-1.896	1.216	-0.496	0.749	-0.885	0.827	-0.224	-0.496	-1.041	1.41	0.827	1.216	0.36	3
Twist4	-0.08	-0.85	-1.25	-1.25	1.03	-0.65	0.29	-1.25	1.34	0.49	-0.65	-0.85	1.4	1.34	1.03	-0.08	3
Roll3	0.02	-0.97	-0.4	-2.39	1.2	-0.19	0.95	-0.4	0.64	-0.6	-0.19	-0.97	1.43	0.64	1.2	0.02	3
Hartman_trans_free_energy	0.593	-1.276	0.234	-0.485	1.096	-0.485	0.665	0.234	-0.413	-1.707	-0.485	-1.276	2.031	-0.413	1.096	0.593	3
Melting Temperature1	-0.77	0.98	-0.61	-0.67	-0.77	0.5	-0.04	-0.61	0.52	2.51	0.5	0.98	-1.48	0.52	-0.77	-0.77	4
Stacking energy2	-0.94	1.02	-0.7	-0.46	-0.67	-0.05	0.39	-0.7	0.73	2.51	-0.05	1.02	-1.22	0.73	-0.67	-0.94	4
Melting Temperature	-0.77	0.97	-0.61	-0.67	-0.76	0.5	-0.04	-0.61	0.52	2.52	0.5	0.97	-1.49	0.52	-0.76	-0.77	4
DNA denaturation	-0.842	1.107	0.016	-0.576	-0.915	0.67	0.187	0.016	-0.219	2.353	0.67	1.107	-1.598	-0.219	-0.915	-0.842	4
Stability	-0.77	0.971	-0.612	-0.669	-0.043	-0.762	-0.762	0.497	0.516	2.517	0.497	0.971	-1.486	0.516	-0.612	-0.77	4
Tilt	0.502	0.502	0.359	0.215	-1.364	1.077	-1.22	0.359	0.502	0.215	1.077	0.502	-2.368	0.502	-1.364	0.502	5
Roll_roll	0.29	1.07	0.1	1.19	-0.94	0.44	-1.69	0.1	-0.29	1.26	0.44	1.07	-2.1	-0.29	-0.94	0.29	5
Tilt stiffness	0.5	0.5	0.36	0.22	-1.36	1.08	-1.22	0.36	0.5	0.22	1.08	0.5	-2.37	0.5	-1.36	0.5	5
Twist_twist	0.56	0.84	0.36	0.58	-1.95	0.77	-1.78	0.36	0.17	0.16	0.77	0.84	-0.48	0.17	-1.95	0.56	5
Tilt_tilt	0.42	0.79	0.12	0.67	-1.51	0.84	-1.46	0.12	0.47	0.54	0.84	0.79	-2.02	0.47	-1.51	0.42	5
Rise	-0.109	1.044	-0.623	1.171	-1.254	0.242	-1.389	-0.623	0.711	1.585	0.242	1.044	-1.389	0.711	-1.254	-0.109	6
Rise_rise	0	1.23	-0.67	1.57	-0.73	-0.16	-1.76	-0.67	0.39	1.45	-0.16	1.23	-1.4	0.39	-0.73	0	6
Roll	0.09	1.19	-0.28	0.83	-1.01	-0.28	-1.38	-0.28	0.09	2.3	-0.28	1.19	-1.38	0.09	-1.01	0.09	6
Rise stiffness	-0.11	1.04	-0.62	1.17	-1.25	0.24	-1.39	-0.62	0.71	1.59	0.24	1.04	-1.39	0.71	-1.25	-0.11	6
Slide	0.111	1.289	-0.241	2.513	-0.623	-0.822	-0.287	-0.241	-0.394	0.646	-0.822	1.289	-1.511	-0.394	-0.623	0.111	7
Roll_rise	-0.86	1.51	-0.09	1.28	-1.33	-0.01	-0.36	-0.09	-0.25	1.76	-0.01	1.51	-0.61	-0.25	-1.33	-0.86	7
Slide stiffness	0.11	1.29	-0.24	2.51	-0.62	-0.82	-0.29	-0.24	-0.39	0.65	-0.82	1.29	-1.51	-0.39	-0.62	0.11	7
Minor Groove Distance	-0.55	1.64	-0.81	1.61	-0.3	-0.79	-0.09	-0.81	-0.54	1.68	-0.79	1.64	-0.5	-0.54	-0.3	-0.55	7
Slide_rise	-0.22	1.66	-0.31	1.49	-1.09	-0.5	-0.08	-0.31	-0.57	1.6	-0.5	1.66	-0.94	-0.57	-1.09	-0.22	7
