# Supplementary material for: Identifying and Classifying Enhancers by Dinucleotide-Based Auto-Cross Covariance and Attention-Based Bi-LSTM
Source: Comput Math Methods Med. 2022 Apr 5;2022:7518779. doi: 10.1155/2022/7518779 (PMC9005296; doi:10.1155/2022/7518779)
Supplement: Supplementary Materials — The “S_47 physicochemical properties.txt” file is 47 of the 148 dinucleotides extracted after DBSCAN clustering of the physical and chemical properties. The “S_DBSCAN algorithm.docx” file is the DBSCAN algorithm framework. The “Training set.txt” file is the sequence samples in the training set. The “Independent testing set.txt” file is the sequence samples in the independent test set. [file 7518779.f1.zip › Training set.txt]

>train_non_chrX_2970600_2970800
cagtcacatctgtaatcacaatacgttgggaggctgaggcaggaggatcacttgagtccaggagt
tgaggctgcagtgagctgtgatcacaccactgcactctagtgtgggtgacagtgagaccctgtct
caaaaaaaaaaaaaaaaagaTACATTCAAAGAAGTCAAAATAAAACAGTATAAAACCTATCTCCC
TGATT
>train_non_chrX_6179400_6179600
actttgaagaagtcagtcatcaagatgagagacccaactgtcaagctgctaaggatgacctagga
tgggggactggtcctcgtctggcagcaagaaatggccagaactctcagtgctacagccccaagta
acttaattctgcaacaacctggctaagcttagaaccagattcttccttttttgaatctccagata
agaac
>train_non_chrX_11003079_11003279
tcggcctcccaaagtgctgggattataggcatgagctactgcacccggccCAAAATGTTTATAAC
AATATAGAAATACATTATAtttctaactcatgcaaaggtgccttatgagcaagcaacaatcctgC
CCCAAGGTCTGCCTGGTCTCTGGAAGGCCATGGAGGTAATGgcaggagggcagctcttgaaatca
gatga
>train_non_chrX_22042679_22042879
TGGGAGCtgtatcaatcatgttttttattttctatattttatgatgtgttgacatcttggtgcct
tgcagacccagggaaggtctgtccctcccagggttagctaattcctagagatagtaactgacttg
cctgtgagcatgcctttgatatgcaaatcaaccaatccacgttcatataccccccacttcctttt
accag
>train_non_chrX_23280479_23280679
tacagcaaatagccttggcagatacagtgtttccctccagagcaaagggAGGAGCCATGGGAGAG
AGGGTGGGGTGTTGGAGAAGAACCTCAGAAGAGAGAGATTTATGAGAAGGGTCTGGAAAGCCAAT
CTAAGGAAAGTAGGACTTTTTAAGTACAATGGATGCTTCAAAGTTGACTTTTGCTTATTTTGCTT
TTAAA
>train_non_chrX_31634879_31635079
GTGGAGGAGGGTAAAAAATAGTAAGAGTGTGAATGAGAGTGGAGGTAAGGGGCTAGTGAGAAAGG
AATGGTCATAAAGAATTAGGGAGGCAGAATCTACAGACCTTAAAAATGAACTTGAAAGTGAGGCA
AGTAAGTGGGAGATTTAGAAATGACTATATGATCTGAACTCTCTGACTGAAAAGATGGTACCGGG
ATGAA
>train_non_chrX_33563079_33563279
aaaaaattggaagaagcaactgttataccagatgtgcagatatcaatgtaacataaaaaggaagg
aaatatgcaacaccaaataaatacgataattctccagcaacagagtccaataagaaaggtacgaa
atgcctagaaaatcattcaaaataatgatattaaggaagctcaatgagatgcaagggaacacaga
taaac
>train_non_chrX_35196679_35196879
TGAAATTTGGTATGCCCAAGTAAAAAATAGTACCTTTCCAAGTTTAATTTAGTCTTTCTCTAAAC
GTTTCTAAATAAACATTTATTTGCTGTCATTTGTCTATGAAATGCTATCCTGAGTCTCAGTATAT
AATGAAATAAAACCTTGAACATGGATTCCTAACTAGGTCTACTGTAATGTAGGTATTTCTTTTTA
CTACA
>train_non_chrX_36223479_36223679
TACAAATTTGTTAAAGAGTGGTAATCTGATAAAGATAATAAGTGCACTTTGAGGAAGGTGAGCTC
TTGCTTTGAGAGTGAACTTGGTTATGGAAGTTGTGCTGAAGTTGAGGCTTAGGCTGGCTCTAAAA
GAAAGGAAAAATGTTGATGGCTAGAGGTTATCAGAGGAGAAGAATGTGTTATTGGTGAGTAACTT
ATCTT
>train_non_chrX_36884279_36884479
GTTCTTTCACCAGAGTAGCAGGAAGAAATTCTCTTTTACAACTCTTAAGATATGACTGTCAGCTA
AAAGAAGATGGGCACAATTTGTGAGTAATTGATTGTTGTTCCAGCAAACAAGAGGCATTCTCATT
AAAGTATTTCAGGAAAGTAAATCTGAATGTATAAAAGTTGAagaaaaaatggcaaagtaagggct
caaaa
>train_non_chrX_37379685_37379885
AATGAATATTTCTGCCAAGTAAAAAATGTTTAACATTATCCCAGCTTAGTAAGGGGAAAGGCAGG
GGATAAGGGTGGGTAGCAGGTAGAACCTTCATTAGAGTGAGATGGCTCCCTGAGGAAAACAACTG
CAACTGTGTTTTTCGAGTTCTATTCTCAAttttttgttttcttttttgagaaagagcctggctct
gtgac
>train_non_chrX_42545456_42545656
GGGAAATGTTAATCTAAATGAAATCTTTCATTTTGCAAAATCAACAGAATttaattcagcaaata
tttattgaacaaacactatatgtcaaaaaactgtttttgaagcccaggaaaaggatagagaagga
aatcaagatcctaagaggtgaagcaacttgaaagttgacacatcaaatgaatggactgagacaag
gctag
>train_non_chrX_53396675_53396875
aagaaagctgtagtcccactcccatccaccagcaaaggccaagagggaagcttagacttccacac
ttgctagctgtaagtggttgcccctctccctttctgctggggtggtgtcagagaaggttgcacgg
gcagctggaactcccactcccacctagcagtaactaggaaaccctcctggtgaggtatcaataga
gagtg
>train_non_chrX_55956475_55956675
cctcttttattttgctgagcagtggtttgtagttctccttcaagaggtccttcatatcccttgta
agttggattcctacgttttttattatctttgtagcaattgtgaataggagtttcactcatgattt
ggctctctgtttgtctgttattgttgtataggaatgcttgtgatttttgcacattgattttttat
cctga
>train_non_chrX_57973875_57974075
gattcttcctatccatgagcatggaatgttcttccatttgtttgtgtcctcttttatttcgttga
gcagtggtttgtagttctccttgaagaggtccttcacattccttgtaagttggattcctaggtat
tttattctctttgaagcacttgtgaatgggagttcactcatgatttggctttctgtttatctgtt
attgt
>train_non_chrX_58186875_58187075
ctggctagccatgtgcagaaaaatgaaactggactccttccttacaccttatacaaaaatcaact
caagatggatcaaagacttaaaagtaagacctaggaccataaaaattctagaagaaaacctaggc
aataccattcaggatacaggcatgggtaaaaacttcatgactaaaacaccaaaagcaatggcaat
gaaag
>train_non_chrX_62432075_62432275
tagcacctgcttgggtctggggaaatggtaaataataacccagtgtgaatccacagtccagtgca
ctgccctcaggggtctccacattgcggtccatgctattttcaggatttgggaggacagaggagct
ttcccactgtaaggatcttggcagttcacagcaagaatgaggactatcaaaatacttcaacttac
ccttt
>train_non_chrX_84579144_84579344
tgggtcaattttggaatatgtgccatgtgcagatgagaagaatgtatagtctgttgttttgaggt
ggagagttctgtagctatctgttaggtccattttgtcaagtgttgatttaaggttccgaatatct
ttgttagttttctgtcttgctgatatgtctaatactctcagtggagtgtagcagtctcccactgt
tattg
>train_non_chrX_88141744_88141944
cttcttgggaaggctgttcatgtatttgaagggatttgggtgttgtcatctaaattttcggtcac
tgtagccatatgtgcattagggatcaccccaagcccagaaacattgtgttttttacagactcata
gaaatactgccttggtagttttaattaacatccagaataattctctggattaccaggcagagact
cttgt
>train_non_chrX_95273944_95274144
taaaactcccacaacaaaacataaggggaagtcttcatgacactggtcttggcaatgacttcttc
gatatgaaataaagcacaggcaactaaaacaaaaatagatcagtgccatttcatcatgaaaaaaa
gcctctgaacaccaaagaaaacaatcaacagagtgaaaagacaacctacagaatggaaaaaaatg
tttga
>train_non_chrX_106473344_106473544
ttcacccagttgctcaagctaaaaacctaaatcagccatcattcctctttcctttatacctcatg
tctaatccatcagcaagtattactggctgtaccttcaaaatatattctaaatccatctaattttc
attaccactgcaattgctatcatgttactaacgatcatcatctctatctggaccattctgacgag
tctct
>train_non_chrX_107912144_107912344
TTGTGGTCCATACCAGAAGTATTGCTTTGGTTCTGTCATATGATCAGCAAATCTCACCAGGCACA
ATTAAAAAAATTATCTTCTATAGGAACTGGGCAATCAAATTTATCTCCAACATCACAGCATGATC
AAATTGACTAGTGATCTCTTCATACCAACCTCATGTCTATACCTCATTTGTCTTGTGTTCACTGC
TCTAG
>train_non_chrX_110463944_110464144
CCTCATTTTGTGCATTCACTTTGAAGAAAAAGGTTTCTCAAAGATGCACACTCCCTCTTCATAGT
GTTGTGTTTGTTTTTAAGTTAGAGAGTAGTCCCTCTTGCATTCAAACCTCCTTCAAAACTCCTTA
CCCAATGTGATGTTTTTCACTTGCATTGTCATTAGATGTCCAGAAAAAAAAAAGATGTCAAAATG
TTTTT
>train_non_chrX_121572119_121572319
ctttctgagttctttgtactgttttatagtttttcttgcatctcattgagtttctttaaaatcaa
tattttaaattatttatcttggattatttaaaacaaattattttaattattgtgggtacatagtc
agtgtatatatttatggagtacatgagatgttttgatacaggcactcaatgtataataatcacat
cataa
>train_non_chrX_125765719_125765919
caggatgcttttgctgattatctggaattttctacatagataatactgtcagctctgaacaagga
cagatttatttattccttcttgatctatataaatttgatttacttttcttgtcttactgtcttag
ccaggacttaactaaaatgttgaataaaagtagtgagagcaaacaacctttcttttttcatgttc
ttggt
>train_non_chrX_128412519_128412719
ggtttttccaatgttattttctagaagttttatagtttcaggttttaaatttaagtccttaatcc
atcttgagttgatttttgtataagattagagatgaggacccagtttcattctcctacaagcggct
agccaattatcctagcatgatttgttgaaaagggtgtcctttccccactttatgtttttgtttgc
tttgt
>train_non_chrX_134773134_134773334
GCTGCTGCCATATTAGTAAGTGCTGGTGGAACAGTTGCGATGACATTATCGGGTGCTGGTTGGCC
ATTTTTTGTCTTCTCTTCATGGACATTGTGAGTGACAGTAGCATCTGGAAACAAAATGAAGAGGT
TAATTTTTAGTTAAGAACATTATGTGAAGCCCACAGGTATATCCCTTTTATGCTCAGTTTCTAGA
AAACT
>train_non_chrX_136699334_136699534
GTGCTTACTATGCCTCCTGTTCATAAGTCAGGTTTGCACCAACTGCATGGCAAGGCAGTGATTAA
GTACTTTCTTCTTTTTTGAAACTTTAGCAATAGAACAGCAAGCCACCTGCCTTCCTATTTTTCAT
ATATCCATCATCCATCATAGGAGGCAGCTTGGGGCAATGcagctattctcaaacttttcttgtct
cagga
>train_non_chrX_137172334_137172534
tcatctcaatacacacagaaaaaacatttgacaaaatccagcatccctttatgattaaaaccctc
agcaaaaatcagcatacaagggacataccttaaggtaataaaaccggtctatgacgaacccacaa
tcaatattatactgaatggggaaaagttgaaagagttcaccttcaggactggaacaagacaagca
tgccc
>train_non_chrX_152839206_152839406
CAGCTGGGCCTTCCTCCTGGGTCCTCTTTAGTCCGACCACCCGACACTGACTCGCCGCGCCCAGG
TCAGTTCAGCTTGCTGGTGTTGGGAGCACAGGTCTAGGCTCACACGGTCCTGGGCATGAGTGTGC
ACACAAGGTGGGAGGCAATTTTCATGAAACTTGCCAGCTGCAAGCAGTTCTGGCTTGCCAACACA
CACAC
>train_non_chrX_154950006_154950206
gggcctccctggggcctgggggatctcatcctaccttgaagggaaggacacaggcctgtctggtt
ttgccacctgctgattgtagagacccatggtcttgagcaagcataggcattagccaggtagtagt
tatagcaggccttggtcaagaccccgtgctgtactggcttcaggtctgacccagtgcagtcacag
tggtg
>train_non_chr13_23321400_23321600
GAAAGTTTGTTCTTGGTAATTTTCTTTCAACACAATGACTTTTACCCCATTCTTAAGCAATTTAA
ACACCTAACAGGATTGCAAACACTTTCTGTCATCTTCACTAGGCCATTGGTTAATTTCTGAAAGT
CTACAGAAAAATAAATTTAAAAAGCAATGCACTTCTAATTATAAGATGTGAGTTCTGCCAGGTTC
ACCCC
>train_non_chr13_32440600_32440800
tttttaaatCCCATAGCCTGATAGTCTCTTACTAATAATCTTTATTAATATTCTCTTGAACTTGA
TATTACAGTATTGCAAACAGTGCTTTGTAAGACTTTCTAATGGATCAAAGACAACTTTTATTAGT
TGTTTGATGTGTAATTCTAGAAGACTGTAAGTTTCCTTAGACCTCAAGGCCCTATTCTTCGAACA
TGCTT
>train_non_chr13_34766000_34766200
aataataaaaaaaaGGCCAAAAAAAAAAAAAAGTCAATGTTGTaaagaagaaactgttctagatt
aaaagaaagtaaggaaactgggtaaataaatgcaatgtatgatgctgaactggaccaagaagaaa
agtacatatttttattttgcttcagtggacatcagtgagataattggggaaacctgaatatggtt
tatag
>train_non_chr13_36005800_36006000
TTTTTGCAGCTCTAATTCAGTATTATTAATAATGGATAAAATTGCATTTTTCTCAGGTTGCTGTG
GGCAGCGGGGAATTATTTCAATGAATATTTCAGCACATTATTTTAATCATTTTTCCACCAAATCC
AAGTGGGCAATATTTTATACTTCTTAATTCAGCCTACTAAGAAACCATGGTCATTAAATTGTAAA
CTATT
>train_non_chr13_48780599_48780799
ctagaactagaaatatcgtgtgacccagcaatcctgttactggatatatacccaaaggattgtaa
atcatgctgctataaagacacatgcacatgtatgtttactgtggcactattcccaatggcaaaga
tttggaaccaacccaaatgtccatcaatgatagactggattaagaaaatgtggctcaaatactcc
atgga
>train_non_chr13_57229799_57229999
ctaccttggcctcccaaagtgctgggattacaggtgtgagtcaccgcgcccagtctgatcttttc
actgtttacaaaatcttgccttttccagagtgtcacatagttaaaatcctacagtatgcaacctt
tcagatctgcttattttacttagtaatatgcatttatgttatctctatatattttcctcacgcta
gctca
>train_non_chr13_60195799_60195999
tgacacgtcacatgaagagaatcaaggacaaaagccataaaatcatctcaatcgatgctgaaagc
atttcataaaatttaaccttccttcatcataaaatctctcaataagctagatatagaaggaaagt
acagcaacacaataaaggcacaactaatgtcagagcaaatgggggaaggctaaaagctttttctc
taaga
>train_non_chr13_69082799_69082999
tttttttcttactgagtttttgagttccttgtagattctgaaAAGTTCTTTAGAGAAATAAAACA
CACTAGTTGGCAATTTtatatatgtgagtgtgtgtatatataacacacatatataattatatata
catatttaatatatgcaaattcataattgcatataATTAGGATATAATCTTTCCAAGAAATGCAT
AAACA
>train_non_chr13_76555399_76555599
TTTACAAAATATTTTTATGAAGTCTGGAGTGAAATATTGCAAATATTAGTGGTTATGCCTGCTGG
AATGGGAAGTGAAGCTTAGTATGGTGATTTCAAAATTTCTTCATTATGTATATTTTCATTTTAAA
ATGTCTACGATGAATATGAGTAAAAATTATAAAAATTCAAGTATTCAATCAAAACTTGGATGCAA
GTAGT
>train_non_chr13_81662199_81662399
cacaacatggataatttggagatgataagtgaaataagccagaaactcaaagataatgcattatc
tcatgtatatgtggaatctgggaaacaaaaaaattcagatatacagagataaagaataaaaccat
ggttaccaggagtggaaggtgggaggaagggtgggaaaatgaggagatggaggtcaaaatagtag
atatg
>train_non_chr13_82726599_82726799
attcatattttccttattattcatccattgatggacacttaggttatttctacatattggctatt
gtgaataatgctgaaataaacatagaagtgcatagaaatgcaaacatatcttaaatgcttgattt
cgatttgttttgaatatatacccagtagctggattgctagttctattttgtatttttaaggaact
ttcta
>train_non_chr13_84798599_84798799
tctatttatCACAGAGCCCTTTTCTCCCACCACCAAGAACTGTAGGACATAATAAATATCCTTAT
TGCTTCTCTAAGAGACTGGGTAGATTTTTTTTAAGCCTTCTATCTCTGGTTTCAAATGGACCAAC
TTCTAAGTCTTCCAGTTTTCTTATTCTTAATCTCAGCCAAGTATGAAAGCATATATTCCACCCCT
GAGTG
>train_non_chr13_88750799_88750999
TCTTAGAAGCTTTTACTTTTATTTAGGATATGTTTTATAGCACACgagaacatactataatgaac
tccctaatgtttatctcccagtttcaacaatttcaactGCCTGTTAGATATCAGATAGTTCAGTA
AACACTAACATAATTTAAATATTATAAGAATAGTGCTTTTTACTTATTATTTATTTAAACTATAG
TTTCT
>train_non_chr13_92325599_92325799
AAAAATTTAGTTATTCTAGTGACTAAATATTATTTTGTGACTGATTATCTTTTCTGAACATCTAT
ACTAACCATCGATGACATAACAACTGGTTGTTCACTTTGTGCTTCATAGTTTGTGCTATGGCCCC
TATTAGAAGAATATATTAAAAACAGCTCAGAGGAAACAAGAGCTCGCCCATCCTTATGCAAAGAG
AGAGA
>train_non_chr13_92764999_92765199
tgtatatatatgtatgtgttgtgAAAAATCTGAGCATAGTATAGGTTGAAAAGCCAGTAGGGAAA
TGTTTTATATTCAAGTATAGAAAGTATAATTAAGACTATTCCTGATAGCTAAGGAGAAAGGAGAA
GGGTTTTTACATGAAAGCATTTATGCCTATTTACATAAAAGGTGCCGCAAAACTGATTTCACACT
GATTA
>train_non_chr13_104093399_104093599
TTGGTATGCCTGCTGCGATATCTTCTGTTACCCTAAAAACACTGCTCTGAGAGCCACCTGTGTTG
GTGCCTACTCCTCCATGGGAGTTTGGGTCAGAGGGCACATTCTGCTTATTCATGTGCCAACATAA
TGAAACCTCAATAGGAACCCTAATATTCATGTCCCAAAGACTGAACTGAATCTACAGTGGTATCC
CCACA
>train_non_chr13_108353599_108353799
caaatagataaagcaaatgtggtatatataatacaatgaaatactattcagcttttaaaaaggag
atcctgccatttgccacacatgactggacctagaagatatttgccacacatgactggacctagaa
gatattaagtgaaataagccagatatccaaagaaaatattgcataatctcacttcaatttggtat
catta
>train_non_chr13_109173199_109173399
TGCTTCTCTTCTGAGTCAGTAGAGGATTGGAATTAATTACAATTTGGGCTAAGGGGCCTCAAATG
AGTCTGTGCAATGGGTGATTCCCATCTTCCACGTGTTCTTTCCTCCCACGTCCCCATCTCTCTTT
ttccttctttccttccttcctttctccctctttccctcctttgctcttcttctgtcacttcctcc
atttc
>train_non_chr13_112035799_112035999
ttcattctcgattttcagcctttccttctcggtttgttataggaggaacttttaccaaatgcctg
ggatttctgATATTGAGTCCATGTCTGATGCTTGGTTTCTGTGGGTGAGGTTTGCTGGCTGGCGG
GTGATTGTGTAGGGACTTCACTATTTTGTCAGAAGACCCCTAACCTCTCTTGTCTTTCCTTGTGG
GCATC
>train_non_chr12_7669133_7669333
ggtgcagcacaccagcatggcacatgtatacatacgtaactaacctgcacattgtgcacatgtac
cctaaaacataaagtataataataataaaataaaataaaataaaataaaataaaaagatctttct
ccaaaagcataattgatcaatcatctcatagttaggttttgaggtccctcagtgctgggatgaac
ctgtt
>train_non_chr12_17599133_17599333
aggagccccagtgaaccctggactccaaatatatttctccttgttcctattgtgttgtagcaacc
caatttctccatggtaattttaacaagtcttctaagcaaacatagtaattgtttttctgcatttt
gtttcattggcaagatgagcttaacatggccatcagtcaatctcagcttccagtttacagtcaag
cataa
>train_non_chr12_25798933_25799133
TGGATGAGGACAAATCCTGGGTTGGTTATTGCATTGTATCTAATAATTCTGATGATAGGATTGAA
GTCCTGTTTGTTGGCTATTGACAGTGTAGAGGTCAAAAATAAAATCACAATACCTGGGttaattt
tttttaaataaataGTAAACCCCAAGCTATGAGGGATGGCATTGTTCAAGATGGTATGGGGTGGA
AGACG
>train_non_chr12_34217133_34217333
AATTCCACAGTGCTGACCATCACCCTCCTACTAAAGTCTGAGgcctactggagatttctgcttag
atgtttcataaatacctcaaactcagtgtgtctaaaatctaagccataattgcccctaaatagga
atttcactgacttatctgattttgccaatggtaactccagttcacccacaataggcaatttagag
taatc
>train_non_chr12_60761533_60761733
tacccaaagcaatttacagattcaatgcaatctctatcaaaataccaatgatgtttttcacagaa
atataaaaaaaatcttaaaatatgtatgagacacaaaaaaagcctcaatagctaaagcaattctg
agtaaaaagaccaaagctggaggcatcacattacctgactacaaatatattacaaggttatagta
aacaa
>train_non_chr12_74299133_74299333
aaagcatttaaccattctatttatgatggacatttggagtctttccagttgtgcattctatataa
cgctgcttggaacaatcttaaataaatctcttcatgcaaatagttctgttggaaacagacctagg
aatggaagtactgattcataTTACATAGATATACTGGTGGCTGGGTGAATTAATAGTCCACTAAA
AGCAT
>train_non_chr12_82013469_82013669
TTTAGAGTTTCTCCCAGTTAGATAAAATGCAAACACATTGGAAAATGTAAGCTTTAGCTACTCAG
CTGTTAAGGTTTAATATTCCTGATACTCAGCTGCAAAGGTTTAATATTCACGATACTAAATATTC
ACAATATTTCCTTGTGGTCACAAACAAAATAAATCTGACCATTTAAGAAGAAAGGCAggccaggc
gcggt
>train_non_chr12_82618069_82618269
acacttctcaaaagaagacatttatgcagccaaaaaacacatgaaaaagtgttcatcatcactgg
ccatcagagaaatgcaaatcaaaaccacaatgagataccatctcacaccagttagaatggcgatc
attaaaaagtcaggaaacaacaggtgctggagaggatgtggagaaataggaacacttttacactg
ttggt
>train_non_chr12_82738069_82738269
acatatgaaatcaaattaaaatgcagtaattagggtagaccctaattcaatgactggtgtcctaa
taaaaaagaaaatctgggcacagagacatacacacaggaagaataacatgtgaagactggagtta
tgatgccataagccaaaggaattaccagagccagaagagaatcctggaaccaatctttccctgtg
acgca
>train_non_chr12_83334869_83335069
GGGAACATGGTGTCACAAATGTTAATATCCAGATTAAAAAGAGCCAAGTGTTAGTTGCATTGTGA
TATTTAGGAGGGAGATCTATCTTTCTTATAttttttttaaaagatgggatctcactgtgttgcca
ggctagatttgaactgctgggctcaagtgatcttcctgcctcagcctccccagtagctgggacta
taggc
>train_non_chr12_84686669_84686869
AGTCTGTATTTGaaataaaaaagttaaaaataaaaaagttgagatttaaaaaaattaatacaatt
taatGTTAGCTTTTCAAGAAGAAGGAATAAATCATTTGCTCTTCTTCCACTACATAATAGGTATG
CAATGTGAATGCTAATGATAAAATAGACTAGACAAGTGTGACTCTAAAATAAAATAGAAAGAAAA
AACAG
>train_non_chr12_99985869_99986069
TACTTTAAGACTGTCATTCTGTTCATACTAATATAATGGTGACTTTATTACTAGAAACAAGATTT
TCTCTATCTGGGTAATTTTAGTTCTGTTCATTTTAGCAAAATTGTAATGACTAGAACCATCTTGG
TGGTTGATCTAAAGCACACGAAATGCTCTTTATTTTGCCAGCTACAAACATGTTAATATGAAATG
CATTC
>train_non_chr11_21024024_21024224
TATTAGAAAGCTTTAATCAGAAAAATAAAGATAGATAGGATACTGCAGAGCAAGGGTTAGCTACA
CTTAGGGACTTCCTCAGCCAGAAAAGTCTCCATGGGCCTGCATTAAACCTGCCTCTACATTCCAT
CCAACAACAGTCTACCCTGCTCCATCCAAAAAATATGGCAGAAAGAGGTTCTCTTGTCTAGGGTT
CTGCT
>train_non_chr11_21050624_21050824
GAGAAGTACACAGATTTTTGCTTCTTTGTAACCGTCTTGTTTGGGTGGTAAGGATGTGCTTGCTC
TGCTATACTTTAATCGTATTCATTAAAGGGGGAAGAGAAAGGGGTTTTGTCCTCAACAAATGAca
caaggactcaaatacagaagtatggagttcttcttaggccatatttagttcactttaacaAGCTT
AAATT
>train_non_chr11_23761224_23761424
gtcaccttataatatacattgtacccattaagtattttctcattctttatccctcccactctcta
gcccttccaagtctcctgtacctatcattccacactctccatccatgtgtacttatttagctccc
atgataagtgagaacattgatatttgactttctgagttgtttcacttaagataatggcctccagt
ttcat
>train_non_chr11_26455824_26456024
cctttctcatttctgattgtgtttacatgaatcatctctcttttcttctttattagtctagctat
tggcctatgtacatcattaattttttcaaaaaacaaactcctggattcgttgatcttttgaatga
tttgttatctctcgttcttcagtttacctctggttttggttatttcttgtcttctgctagctttg
gggtt
>train_non_chr11_26616424_26616624
atacttccctcagggggccaggtttctcccccttgaagagtatattgtggcctggcgggactgca
gaagaatataagttgtttctttcttagcgtatgagggtcaaattggtcccaattctccagaatac
atcttaggggcatttttgccttggggggaatgtttcccatctgaaaaaagaacatagggatgcca
ggatc
>train_non_chr11_38876624_38876824
TATTAAATATATTATTTAAGAAATACAATTTTACACAGAGCTAAATTTCTTTTAACAAATATTTG
CCTAATAGGACTCATATGCCTTTCTCTGGGGAAGGGCATTATTTTATTCATTATTTACCTTTGTA
TTCCTGCACAAAAATTTGGTCATACTAGTCAGGGAAGCTATTATTTGATGATATAGAGGATTGCA
TAATA
>train_non_chr11_84184952_84185152
ATCTAGGTAAAACTCATTTATGTTATTCACTATTGGTGAGCTATGGATTTTCAGCTGTGTTTCTC
AGAGAGGTGGTAAAAGTAGTTCATTCTCCTATTTATGTCATCCTGCCACAATGAGCATGCAGTTG
TTCAATTCATACCTTCCATGTGGGGTATGACTCTGAAAACCTCCTCTTTCATACTTATTTGTTTC
TCTCA
>train_non_chr11_97385790_97385990
TTGCATCCTGATCTATATCATACCAAATGATGTGGGCTCTGCCTGCAGGAAAATTGCTGAGGTTT
GCAGGGGACCAGGAGAAGTTTTCAGGTTTGAAAAGAGAAGGAGTGTGGAGTAGGTAGACAGAGGA
GATTGTGGGAGTGAGAATGAACAAGTAAAACATTTTCCTGGCTTTAACAAGGGACCGTATAGCCG
CATCC
>train_non_chr11_104854590_104854790
aggagatgggtacaatcctaccacattccaagaggcagGcccatgagatgagtacctttatttct
cccattttacagaagaaaatcagacttcaggctgtagaataacctctgaaatcacacaattggaa
agtagccaagctggaattttcatcaatgtgtctaagaaatgaaaacctatgctttttggcacagc
atttc
>train_non_chr11_127045790_127045990
atcaaaacccaaggagggggtcgtgggaaccccgattcaatagctgtttggtcacaagtgtaggt
gacaagctggacgtggtcatgtgtctgtagtcccagctatttgggaggctgaggtgagatgatca
cttgagccccggagtttgacactagcctggacaacacagcaagaccctatctctaaaaaaaaaga
aTACA
>train_non_chr10_44933994_44934194
GCCCAACCTTCCCTGGAATGAGTCTTCGGTTGAGGGGGCCTGACGTCAGCGCCCTGCAGGGTTCA
TCTGTGTCACCTAAAAGTGTCCGGCTGCTTGGCCTGGCTATTTCTGCTGAATGCACAAAAATACA
TTTTGCCTTTTCTCCTTCCAAGTTGCAGTTTCTTTTCTGCAAATGAAGCAGAAGAAAAGTGCTGC
ATTGA
>train_non_chr10_48880194_48880394
GATCACTGGACACCTATTTTAGCCTTGGGATTTATATCACAATTCCCTAAGACTTCATATTTCCA
GAAAAGAAATTCAAACTAAAGCTCACAATTACTATTATTATGGTAATCCTGATAAGATGTACATT
TTAACTAAAAGAAGTTCCCACTATTTTTTTTCTTTCTACTTTTCAATAATCCTTGGGACCTTAGT
AGGAG
>train_non_chr10_57439794_57439994
GTAAAAAGAACTAATTAAAATTTTATTTTACCAAGTTTAAACTGAGATACCAATTTAGTCTTCAC
TAATTTACTGGTTTTTTATTTATTTCACTGCAAAAGGGGTTAAAAATCCCTACATTGCTCCTTCA
TAGAAAGATTGTACATGCCCAACTCAATATATAGGGAAATGTTTTTAGGCTGTATAAAAGCAAGA
TACTA
>train_non_chr10_58686594_58686794
TATTCTAATGTATAGTTATCAATATTTAAAGTCAGTAAGGCATTTACAAGTTGATTTTATAAACA
ATATGATTATAGAATCATAGATTTTTACAACTATTACAAAAAGATGCTTGGGAAAAAGAAAGAGA
CTATGTAAACTACCTCTCTATAATACAGACAACAAGAACAATGAGGAAAAAGAAACAGGAATGCA
AGGAA
>train_non_chr10_64659794_64659994
ACCTTACCCAGAAACAGTTGAATTAGCAGATGGATTTTGACAGGACCTGCATAATTAAAGTTTCC
ACTGCAGCTTTAGAAACTCCTGTTCTGAAACCCATTTTGTCAGCCAATGCTAAAGAATGTTTTTT
TGGCTCTGGAATATAAAATCCAAATAGTCCCAGAGGAGAAGCTGCCTCTCAGCCTGGACACCCTC
AAGAA
>train_non_chr10_84261420_84261620
ccatgtctttctctctttcctctctcagatctgtgcttaaaggttgaccatgcatcaagtgttgg
ttgaccatattttagtaactcaattctctaaccaccaaaaatgggactttttagttctatgttct
gctttatcttactccatagctgatattattaatatttttatcctgcatatttcattatttatttg
cgcat
>train_non_chr10_100755010_100755210
CCCAAAATTGTatttaccatctttaagccttggtttccttacctttaaatgtagataataataat
tctaccttatgagtttgatgatgcctataaacaataagcaacgggtctgctacacatagtaagca
cacaacaagtattaCCAATTACTATTTTTATTATTGCTGTAATATTAGGCCCATTCCTGATGTAT
CCCCC
>train_non_chr10_109008610_109008810
gagttttatttaaccgcatatatcatgacctactttccaatttgacttgactctagcataacatt
acgtgacaagcaagaaagtcaaaatattttaccccaaaacatgttcctttgccatattttgaaat
ggccctgcaaagctgtcctttgtgggaggaaatttgtatttgtaaagaatctctgttaacatagc
tagat
>train_non_chr10_110855210_110855410
catctgaagccttcttctctcagctcgtcaaagtcattctctgtccagctttgttccgttgctgg
tgaggacctgcattcctttggaggaggagaggtgctctgctttttagagtttccagtttttctgc
tctgttttttccccatctttgtggtttcatctacttttggtctttgatgttggtgatgtacagat
gggtt
>train_non_chr10_111289210_111289410
aaggaatgtcaaaatacaattgaaagctttatcaatggactggaccaagcagaagaaagaatttc
agagcttgaagactggtctttttaacccaatctaacaaaaataaagaaaaactgattataaaaat
gagcaaagtctttgagaaatatggtattatgtaaagtgaccaaacctatgaattattgacattcc
tgaga
>train_non_chr17_15064875_15065075
cagctcagtacctaacaggtcacagaccagtaccagtccgcagcccggggatcggggacccctgT
TGTATACCTTGATTAGCAACAGTTTGTACTTATGTATACATGTTGTGTTTGAAACTTAAGACAGG
GGTTACCCTTTACCAGATCATTTCAAAGAACCAGTGGGTGAACTGGGCCTGGGCAGTCCTGCCTC
TGAAG
>train_non_chr17_52105401_52105601
ttgcttaaataaagaccaaaaaatgcctatttcaaacaatattcttggaataatttaaacaagtc
aatatagagaaaaaatatagtatcgggcacatcataaTAACTATTATAGAACATTTTAGTTGGCA
CTTCTCAAATATAACTGACCATTTGTGTGTGTACACCTCTTAATAGCCCAAAGAACATGACTTTg
tccaa
>train_non_chr17_52746801_52747001
ttagacaatcatggcctctggggaagttttgataaggtctttcagggggttcttgggccaaaggt
gtccatcagagaagtcccatgtctcccaaggatgcgtctaccataggatccctgccaagctcagt
tattggctggaagcacccatggaaagtatggcctcagtacaTATGTGGCCTCAGTACATATGTGG
CAATA
>train_non_chr16_13749099_13749299
AACTTAAACTGTTTCCAGTAGTCTTAGCATTAATAATACTATTGTCATTTTTTATTTTGAATTAT
GCATACACATGCATAAATATAAAATGTATGAAATATGTATGTGAATGTTATTTTGTGTCTAGATT
AGCAGCATGAGAAAATAGATGCAAATGTAAAAATCACAACAGGTAAGTTACaataataattttta
tttaa
>train_non_chr16_20660099_20660299
tccacctttctggaccaaaccaatatacaccttacgtgtattaattgatgtcttatgtttcccta
aaaatataaaaccaagctgtagaccaatcaccttgggcacatgttctcaagatctgctgaggctg
tgtcacaggcatgtctttaaccttggcaaaataacctctaaattgattgagacttatctcagtat
tggtt
>train_non_chr16_34459299_34459499
tctcagctactcaggaggctgaggcaggagaatcacttgaacccgggagtcagaggttgcagtga
gccaagattgcaccactgcactccagcccaggcaacagagtgagactctgacttaaaaaaaaaaa
aaGTTCCCAGGGATTTTCTGCTTCCCAGGTGGTGCAGATCAGGCAGGACCATCAGCCATCCCCTT
GCTTG
>train_non_chr16_35139099_35139299
gatccagtgggggagtccttggactctcactgcattgggcatgcagagtatcaaagtgtaggggc
ctgcccactttggttgtagcttttcatgagggtcgggttggcagataaacatgtctgtgcctgca
agacagttatgtatagaggacaaagagatgactatagggagaggcatggcctcatttgctgcttc
atgaa
>train_non_chr16_51240299_51240499
aagcggggcatggtggctcacgcctgtgatcccagctctcagggaggcagaggtgggaggatagc
ttaggcccaggagtttgagacctgcctgcgcaatatagcgagaccccactctccacaaaaaggta
gaaaaaAAagccaaaaacaaaatcagcataacaaaatagttagaaaagaatatttgaaatgttcc
caaca
>train_non_chr16_53004699_53004899
aaacattgctgaagttgtttatcagctaggagattttgggcaaagactctggggttttctaggta
taatatcatattgcctacaaacagaaatagtttgacttcctctcaccctatttagatgcttttta
tttctttctcttgcctgattgttctggctaggacttccagagctatgttgaataggagtggtgaa
agtag
>train_non_chr16_63520499_63520699
aaataaaGTTTTGTCTTTATTTCTCAAATAAGGAATGGGAATATAAGCAGTGAAGTATTTAGACA
GGGTCACAGGCAGCAACTTTAAATGACAGCTCATCTCATTTCCACTGAGGTTCACAAGGCCTGCC
CAGGAGGCCAGAGTTCAATCTGAATTCATCTTGCTTCTAGCATAGACAACAGTGCATTTCCCCCA
CATAG
>train_non_chr16_80487299_80487499
CCATATACACGATGCTTTGCAGTTTGCATAGGAACTTACTAGCCTGAGGGAGCAGGATTGAGGTG
AGGAAACCAGATCATTACAATGGCAAAATCACACTTATAGGAGGGTGAAGGAACAGGATGGGATG
GAGTTGAGGGTTATGGTCAGAAAGGACCATTTCAACCCAATTTTAAAACATTAACAggcagagct
cagtg
>train_non_chr15_24378707_24378907
aacatgggaagagtgtgtacaagattttgagtagaactggggaatacatgactcttagtagctgc
atgataagtttcctgattacagtgaaaatttagacacaccaaaaacaacaacaacaaaaaaaccc
aagagtatagaatcaggttatcctggaggaaaacatttcttttatagacctctaaaataaaatat
ttcag
>train_non_chr15_37578308_37578508
GCCGAATATAGACTTCCTGGCCCATACACTCCATTTGCTACTGCAGAATAAGATGATTCTAATTC
AAAAAGGATAATGTTGGTTTTAAAAAAGTATAAAATAGAAATGACTGTTTTCACAGTACCATAAA
TGTAAGCATTGTTATACTAAAAATATTACTGTTATGAGACCAACTCACGCACTTCCAGCCTTAGA
TAACA
>train_non_chr15_55204908_55205108
ttcctctaaaatctggaacacaacaaggatgccagctatcattactgttattcaacatgttacca
gaagtcctagctggagcaatcagacaagacaaaattataaaggacatccaaattaggaaggtaga
agtcaaattatccttgtttgccgatgatatcatcttatatttggaaaaacctaaagactccacaa
gaaaa
>train_non_chr15_82893145_82893345
gcctcccaaagtgccgagattacaggtatgagccaccgtgctcagccAGTTTCACCCCATTTTCA
CCCCCAAttctgttcttactctctgaggccacaagcccttttcgaggggctcttgtcacactttc
agctcaccaggagcctgtggttatctgtaacctccagatcttaccttcacaaacactgcACACCT
CTGGC
>train_non_chr14_30865049_30865249
tatggtcagtcttattaattttagccattttattgggtgcttattatagttttaatttgcatttc
cctaaagactgtgatgttgagcatcctttgtgtgtttaattaccattcatatctcttctttgatg
aagcatctgttagaatcatatgcccacttttaattggattgtttgtcttcctataattaagttgt
gagat
>train_non_chr14_46164450_46164650
GAGAGAGGTAATGTATTAATATACCTGCAAATGTAGTCATCATATTCTTTAAATCCATAAGCAGA
GTGGCTTCTACCTAGTAGAAAATAAGGCAGAAAAGCAAAGAATCCTTACAGTTTTCTCTACACCA
AATAATGTATTTGGGTACAATCTTATTAGATATGAAGCTATTTTGAGCATGAAAAAGTTTCTAAT
CTTTT
>train_non_chr14_83689447_83689647
atctacttgcgtagaacctcatggtcaacaggaggtgagacctgagggacttcaaagttctctac
tgtgtatgtccacaaccctgattataagtacaacttgacaattcaacatgactttctagattccc
aggaacattttgtacattttcaaagtctcctatggacatttaattcccacatcttcatttttaga
tttct
>train_non_chr19_6291200_6291400
ccaggcccccttcctctcttagcacgactgtaagcagcatctcaggtcttcttccccaccacgcc
aggagtcaacatagtcttgtgactacagggagcttttctctgtggggttacttttgtttccgtta
gggagtgtattagttcgttttcatgttgctgataaagacatacccaagcctgggaaggaaaatag
gttta
>train_non_chr19_32574560_32574760
ATCTCTTGCTAGAAAGTCATTATCTATAGCTTAAAAGAAACAATTTCTCTATGGGTTTGTACCAA
AAAGGAAATATTCTATCTGCTTTCTTGGCTTCCTCTGATGGGGCTTCACGAAACCAGTTTGGTCT
GGGCTGTACGGTGAACACCTGTCAAAACGTATGGACCATGCCATTTATCAAATAATCTGCTCCAA
GAACA
>train_non_chr18_7218200_7218400
tccataaacacaggctgtcattcaatttatttgtaccctcttcaatttctttcattaatgtttta
tagttttcattacaaagctctttcacatctttggtcaaatttattgctaggaattttattttatt
ttttttgtagctattgtaaatgggattgttttcttgatttctttttcagagagtttgctgttgat
acata
>train_non_chr18_14785400_14785600
attccattgtatgacagtagcatagttaattGCACAGTTTTTATGCTGATAAGTAATAAATAAAA
ATGAAAACATGCAGATTTCCAAGTCTTTAAAAAGTTAGTTTTATGTGCtaattttttagttatta
gaaattaaaagtaaaatatttaaaatatttCCTTGTGCAATCATACATTCCACTAAGAATTTGAA
CTGTG
>train_non_chr18_26622802_26623002
taagttttaaaatgtgattaaaactacatacctgcagaccccaaaatacagtaaaccctatcgca
ataaaacaagaataaaaccacaccaaacttgtcatcatcatattagttaaaaccagtgataagga
ggaaaatcttaaaagtagccagaggaaggatacattatgttcagaagaatacaaaagaggataaa
aacag
>train_non_chr18_35407802_35408002
catttattaaatagggaatcctttccccattgcttgtttttctcaggtttgtcaaagatcagatg
gttgcagatacgtggcattatttctgagggctctgttctattccattggtctgtatctctgtttt
ggtaccagtaccatgctgttttggttactgtagccttgtagtatagtttgaagtcaggtagcgtg
atgcc
>train_non_chr18_41815402_41815602
gttagttttctaccactgatgtaaaaaattaccacaaacttggcaacttagaatttctcttagag
ttttggggccagaagtacaaaatcagtttcactgggttgaaatcaatatattggcagggccaggc
ttcctctagtagctttaggagagaatatcattgtcttgccttttccagtttccagagctgctttc
cttac
>train_non_chr18_41918802_41919002
aatgttctttactttttgattgaagaactccttttagtgtttctcataggacaagtctggtgttg
ataaaatacctcagattttgtttgtcaggaagtctttatttctccttcatgattgaaggatattt
ttgccagatacattctgtgttaagagatgtttccctcagcaagttaaatatgtcatgccactctt
gcctg
>train_non_chr18_47940602_47940802
cccatgtaacaaacctgcacatgcacccccaaatctgaaataaaaggtggaaagagaaaaaAAAG
GATATTCCGTCTGGATGGGTCATAAAATATGTAAAAAACATTCTGATAATTACACGCAAGTCTCA
TCTTTTAAGAAAAGAGTCTCTAAATTAGGCTTCAAGAAATACTGAAATTCTGTTACTAATTACGT
AATAA
>train_non_chr18_52323602_52323802
atattttaatgtttaacttgtattaattacatttatttaaaatatttaGTACCAGAACATTGCAG
TTTGAAATTCTGCAACACTACATTTAACATTCTTCTCACCATTActtcttattccacctggagaa
ctatgcttatgtgccatagcctgactcaaattacaactcctctttgatgtcttctatttttggta
tgtgc
>train_non_chr18_53382602_53382802
TAAAATAAAATCTATATCATTTTGTAAATTGGTACTTCAATTTTATTCATTAGTTTTTAAATAAA
CGCATTGAAGGtaattttatttttattttttttctggttttttttttcttttttttttttaaata
actttaagttttagggtacatgtgcacattgtgcaggttagttacatatgtatacatgtgccatg
ctggt
>train_non_chr18_54704802_54705002
CTGGTTTTCATTGATTACGCAGTAGCATTTAGTGCTGCTGGCCAGTCCCTGGCACTGCCCGCTCT
CCTTGCCTTCATGGGGCCACAACTTTCTGACTTCTCCCGTTTGCTTTTGCAGACACCTCCTCTTC
CTCTAGATATTCTTCTCCAGAGAGGCAATCTTTAATAACTTGAGAGTCACTGATACATATAAAAC
AGACT
>train_non_chr18_61904420_61904620
ATAAGAGTATGTtttatgtatgtatgtatctttcctatcagactaacctttttaagtgcagagat
tatgtataattcaattatgaatcactccctggcagatagaaagcactaaataattgttaattgaa
taatgaGATCAAAGAGGTCTATTTCACTTCTAAGTACTTTGGCAAATATCCACTGCTTATTATTC
TGGAA
>train_non_chr18_66198220_66198420
TTTTGGAAATCATTTCTACAAAAATTCTCTACACTGTGTACAGTATCAAAAATTTTTAAAGTCAt
gtctataattaggaaaatctttaaataatatgttgtaagccatactatgaaatatataaagggag
aattaaaatttattgtctgtaacaacagagggaactggaagtcattatgttaagtgggataggtc
agacg
>train_non_chr18_73013612_73013812
CTCTAGGAAAGGTTTCCTAAGGGAGATGATTGTCACATATTTTGGTTACAATTCTTTTCATTAAA
ATGAGTCTAGATTGAATTCATTGCAAAATCAGCTTTAATATCAATATTTCATGAAATGAGCTTCA
TACCCCAAATGACACTCCTCTCACTTCCGGGGAGGGGTGCTGCGAGTTGCTGCAGGCTGGGTAGT
GCCAC
>train_non_chr22_48727536_48727736
CATGGCCTGGTAGATGGAGAAGACACGCCCTCTGCTGCTGGTGCGTCTGAGGGATGGGAAGAGAG
GAGGTGGCTGAGGGCAAGGGGGCACCTTCCTCACCTGGAGTCCGGATGGAGTGGACCAGCCTGGT
CAGCGGCGGATGCTCTGCAGCAGGACACACGGGCAGGGACGTCCCCAGGGGAGCAGTGCCAGGCG
AGTCC
>train_non_chr20_18901200_18901400
gggggcagttttgtctcatggtttaacagcatccccccttggttgtcacgatagtgagttctcat
gaaatctggtcgtttcaaagagtgtgacacctctccccacttcctcctgctccagtcatatgatg
tgccagcccccttcaccatctgccatgattgtaagtttcctgaggctaccccagaagctgagcag
atgcc
>train_non_chr20_22647400_22647600
cacaaacacgtaagtaatctctaagaagttccagactcccccctacagctatcctgttcttctga
gccttcattagaattgccattaacatggccgggtacggtggctcacgcctgtaatcccagcactt
tgggaggctgaggtgggcagatcacgaggtcaggagatcaagaccatcctggataatatggtgaa
acccc
>train_non_chr20_31725139_31725339
GCCTGACCCATGTTTTCTCTGAAAATTTCTTATCTGTAACCCAACTCCTGGTACCAGTTTCTGTC
TTAGTTATTGGTTTGGTTGCAAGGAGCAGAAACTTTTCTGACAAAAAAGAAAACAGTAAAAAAAA
AATTGTGAAAAGGGAAGTAGGGTTATCTCTCTGATATCAAAGTTTATACATCCCCTGGACCTCCC
AGGGC
>train_non_chr20_41154186_41154386
ttcacttaaaaACACACACTCGTCCTCTCCCAACATATACGTAATTGTTACAGAAGGATTTTTTT
AGGATACACGGTTTTCAATATTGGCCATAGTGAAAGTAAGTTGGGTAATTTCCACATTTCCATTT
CCCTAATTATCTCTTCAAATTTCTCTGATTACCTCTTCGAGTCTCTATAATATGAAGAGTTGTGA
TTTTT
>train_non_chr20_51449393_51449593
TCTTTTGCCTCTAATGCTTGCtcatggctgtgttttctgcttgctagccacataaccttggctaa
gtcacttagcctcacgggggcttcagctgacttatttgtaaagtacagggtgtaacaaatgaatg
attttttggtgtttgtttttgtttttgagacagggtcttgttctgtcaccgaggctggagtgcag
tgctg
>train_non_chr21_15593129_15593329
TGTCTGGAACAAACCATCATGTATCTTACAAAGTCCAACGTCAATGTCATTCTTATTTACAGTCA
TTGATTTAGACAAAGGTTGATTTTAATTCATTGATATATATATAGTACTGTAAACAATCTATAAA
TATGATTTGAGAGGTCAGATATGCATATATCTTCTCTGAGTACAGAATTTTAAAATCACTACTAC
GTCCT
>train_non_chr21_25239729_25239929
aggcaggagccagaggtgctgattttcattcagtgtgtggggtcagaaccaaccaatgaagattt
attccATTGAACGTGCTAATAGTACACATGTTGAAACATGCCTATAGACAGACCATTTCAACTGA
AAAATGTAAAAGATATATATTATCcagagatgttaaggaatttgtccaggtcacctactgagtca
attgc
>train_non_chr21_41258130_41258330
agcccaCCATACTGCAAAAGTGGTAGTAGCTCTGCCCAATGTCAAGGACCATTCAGAACCTTCTA
TGATATTAATTTTCAGGAAACTGACAGCAACACAAAAGTCGTCACCATGAGTCTTTGTTGAGCCA
AGTTGAATAAACAAGTGGCTTATTTTACTAAAATACAAATCTACTAAATACACTaatactagtaa
aatac
>train_non_chr7_8715875_8716075
TGCAATAATGTAACTAGTTTAAAAACAGTGTTCAAATTTTGTCCAAATAGTCTATCAAAGCAAAG
GATGGAATTCTGGTGCTCTGTACTTTAGTTGGCTTGTGTGTATTAAGATGAGTAGCTGTAAACTG
AAGTCATTTGCATAACACTCCACCTGAGGGCCCCAAATCAGGCCTCATCTATGCAATCGTGATTT
TTATT
>train_non_chr7_11293675_11293875
aacctcgtctctactacaaaaaaaaaaaaacaaaaaaaaacgaaaattagctgggcatggggcgg
gcacctgtagtcccagctactcaggaagctgaggcaggagaattgcttgaatctgggaggcagag
gttgcagtgagccaagatcatgccactgcactccagcctgggcgacactagactagtgactcggt
ctcaa
>train_non_chr7_13413475_13413675
cgtattggtatgttgtgtttttgtttttatcttgttatttttaaaattcttttttgatttactat
ttgacctaatgattggtcaagagtatattgtttagtttccataacagtttgaattttctcgtttt
cttgctgttaatgatttctagtttcattccattgtagttagaacaggtacttggtatgattttga
tttta
>train_non_chr7_13508275_13508475
TATTCTAGTAGTAAAATATGTTTAGAAAAGCATAATCAATATTCTCCTTTGAGAAGACACAACAT
TATCACAATATCAGTTTATCTCAAGTAAATGTATAAATATAATACTGGTTAAGATCATCAAAAAA
TACATTCATGAAATGTATTAGAATAACTTTCAAATGTACCTAGAAGGGGGAAAAAGCTGCAAAAG
CATCA
>train_non_chr7_21772075_21772275
tggggggacacaatattatcagcctgtaataTtactccggtatgacttcatcctatctcattaca
tctgcagcacccctattcccaaataacatcacattctgaggtactgcagatgaggacttcaacat
agaaatttgaggaggagacaattcaacccctaacaatgaggaaatttattatttcacaaacaagg
aattc
>train_non_chr7_24586875_24587075
AGATTTGTTTGTTATCAGTCAAATGAAGAAGCTGGAGATGTTGTGTGGCAAATGGAAAGACTGAT
AGAAACCTGATTCAGgtaagactgaagaagagaccaggtgtatccaagtggaaggaaatgaggct
gggtgggcaggaggggccaagagataatgatgatgccttttatgacattctcaaaatgtttaagt
gcatc
>train_non_chr7_49083254_49083454
agtactggaagtcctaactagagcaatcacaagagaaagatataaagggcatccaaattggaatg
gaagaagtaaaattattcctgtttgctgatgatgtaattttacatttgggaaaacctaaagactc
cacaagacaactattagaatttataaacaaatacagtaaagttgcagaatacaaaatcaacatac
aaaaa
>train_non_chr7_49126054_49126254
cttccgtctatcttatttattctctccctctggatcaaatactggatttcctcaagcttctcttt
cgaccttgaattttcccagttttcttttttaaagatgtttctcaaatttacttgactatttagat
ttttaaaaacttttttgaatgcatttgtttcatatatatctatgttttctgttggtcatttattt
tactg
>train_non_chr7_53039506_53039706
GATTATTTCATTTGCAGTGATTAATGATGTTGGCATTTGGTTCATAATATAATTGTATTACTTTG
TATTTCTACAGCATTCTTTTTCTAAGAACTTAAAAGTACTTCTCTTTTCTTATACCATCGAGAAG
TAGTGTAGTGTACAAGTACTGTATAATAATTTTAGTTTTATAATGGTAAAGTCACTAGCtatttt
tataa
>train_non_chr7_79527864_79528064
tatggagaaaaccaaaaagatttgcttgtagtttggaggttgtttctctagaatttgatgatgga
tttgatgtgaggaataaagaaaaactcccaagcgttcagcctacgtttttcattgaattgtgata
ctgtttacacaagtgcaacagtagtgtttttataatggcaaacactaagagaaaaaaatattaaa
gatgt
>train_non_chr7_103860764_103860964
ctgcacagatagagccaatttactgagagctgagacagtggtattgcaatagagaaagaagtcaa
taattgcagggccagccaagcagaaagaagggagtttttactcaaatcagcctgcctgaaaattt
agaggctaggatttttcaaggatagtttggtgggcagggggctagaaaatgggaaatgctgcttt
attgg
>train_non_chr7_108897564_108897764
GTGATATTTCATTCATCTGTTGGATTAATGCAAAAAATGCAATAAAACTCTCATACATATGAGTC
ATCCACTAAGTAATTCTTCACCATGTGATGGTTTATCATAGAAGCCTGATACATTGTAATTTTTA
AAATTTAACCTGGGTACCAACCTGAGTCCATGTACCTTTCCACAGGGAGACTGAAGCTAAAAGTC
TTTGA
>train_non_chr7_109685164_109685364
ATTCCTTAATCCAACTTAAATTTGTAAATTTGGTGAATTATGTATCTGTTTACTTAcatttcttc
tcaggtaagtaacaaattgcctcagaactatttatgtaaaatttacccttttcccctataaatat
aaaatgctatctatcataaataatattttcatgtgtttgtagattaatgtttaggttttaaattt
tctca
>train_non_chr7_110796964_110797164
ctactccatgtgtcagtgatgagaagacgtgattttcaagaagtctgtcaagttcacttaaaagg
tgttcaatatcactgatcaacagagaaatgcaaatcaaaaccacaatgagataacatcacactct
agttcaaatggctttcatataaaacataaggcattaacaaatgctagtaaggatgtggagaaaac
agaat
>train_non_chr7_112801764_112801964
ccttacactgtgtttgttttcatcaaaacctttattaccatccgatgcattgtGAgcacatagca
ggtgctcgataaatatattttggattaaAAAGTTTATTAATTAAGAACTCACAAATATCTATTTA
CAACTGAGGCTGCTCTCCTGGGCCACAAGTCCTAGAAGCCATGGGgtgtagaagttaagatgatg
ggctc
>train_non_chr7_114310964_114311164
TACTATTTTTGCTGATGTTTTGGATCATTATGTTGCATTGCAAAACTCTAAACATGAAAGCTTTT
TTTTTGCCTCACATATGTTTTCATAGATTTTTTAATTAACAATTTTTCAGTCAACTTTATTTTTT
TCTAACATTTCTGGTCCTCTTACAATTTTTCTTCTGATTTAATTCCATTTTTATTTAATCTCTAA
ACTTT
>train_non_chr7_115090164_115090364
AGATGCTTTTCTAGATTCTGTCTGCACTGCCTGCTTAGTGGAGGGGCAGAGGACATATGGCTTTT
AATTTGATATGTTTTTAGCGGGAGTAGCCATGGGGCATGTCCACAGCTGAGGCTAGTTTTGTGGC
TTGCAGATTCTCCCCACTTCTCCCAAGTGTTGCCATCTATCTGGGTCCTTGTTCTCAGAGCAAAG
TCCCC
>train_non_chr7_118397964_118398164
gcaggctggataggagaactgcaaccacttatagaaatacagtttatataccattttcacttagc
cctctcccccctagcaacctctatttaacccagaaagagggccgtcatccattctacagcctgca
ttccatgggatgggctgagaatttaagtgttcctcaaagataaagaatgaaaccttgtggtgggc
atttc
>train_non_chr7_153316867_153317067
GCTTGGCCCTGCAGTTAGTGTTTAGACCCCTTAACAGGGTGATTTGGTAAAAGTTAGTAAGCAGT
TAAGCTGCATAGCTGAATGTGATTTTTAACTGTACTCTTAATCGTGGTGGCATTACAAGAAGGAT
GTATGGTAGCACAGGGCTGGAGGGAGAACACCAATGGACTTCCTCTTAGCCCTGCACATTCGCTC
TGCTC
>train_non_chr7_159065439_159065639
caagagctcgagatacagaagactgtcacactggccctctgcccttgcaataaggcagagtccat
tgagctgattaacacacaagccatctacagatggcaaagctgaaagggctttgtaacactggggt
tgcaggcaaccaaccagcccctagacactaccgcggggctgagagcctgaagcactcaccctggc
ctgtg
>train_non_chr6_22938021_22938221
agggattcaaccatggtatttacagtgtacttttcattggatacttctttatcatggcagatggc
ctaatgcttaagtgtacagatccgtgaccaggtgtccctctcataggatcttatttatactggct
gataccctagtggctcttgtgtgacttgtgtccagtttattcctaccaagacaactactttctaa
gagaa
>train_non_chr6_39708622_39708822
ccaacttacaagggatgtgaaggacctcttcaaggagaactacaaaccactgctcaatgaaataa
aagaggatacaaacaaatggaagaacattccatgctcatgggtaggaagaatcaatattgtgaaa
atggccatagagcccaaggtaatttatagattcaatgccatccccatcaagcaaccaatgacttt
cttca
>train_non_chr6_56031041_56031241
aagtataataatgtattTCACACACTGACATTCAAAGCATCCTACATTTTTCTGGAGCAGGTCTC
ATCTTGCTTTACCTGAGCACTGGAATAGTCATAGTCATAGACGACGGGGAAAAACATTACTGACA
gggcgtggtggctcacgcttgtaatcccagcactttagagggcttaggccggcgaatcacctgcg
gtcag
>train_non_chr6_70045879_70046079
AGTTTAACAAGTTTTATAATACACAAACTATATTAATATTTTTTCTACTGAAATTCTTTTTTCTt
ttttctttttaacttttaagttcaggagtagaagtacaggctttttacacagataaacttgtgtc
tcagggatttgttgtacagattattttatactcaggtattaagcctagtacccattagttTACCA
AGAAG
>train_non_chr6_92626079_92626279
aatagcaaagacatagaatcagcctagatgtccatcatagtagattggagaaagaaaatgtggta
catatataccatggaatactaggtacccataaaaaatgcaattatgtcctttgcagcaagaaggg
tggaactcagggtcattattctaagtgaattaacacaagaacggaaaaccaaatactgcacgttt
ttgct
>train_non_chr6_103419707_103419907
CCTATAAAATTTACTCACCTCAAATCTTCACTATAAAAAAAATCATGggccggacgtggtggctc
acgcctgtaatcccagcactttgggaggccaaggcaggcggatcacgaggtcaggagatcgagcc
catcctggctaacacggtgaaaccccatctctactaaaaaatacaaaaaattagccagatctggt
ggtga
>train_non_chr6_104564707_104564907
CAAAAGGAAGAGGAAAAATAGAAATGAAAAAAGGCCCTGACTTTCCATAAGGAGAAAGTAATCTT
TTGGCTCATTAGTGTCCTTTGATTCAAATTACTTGAATAATACATTTTTTGAAGAAAAGAGATAC
CTACATTTTAAGTAAAATTGATGTTGCTGTCCTATGAATCTTTTATCATTGAGTTATTGAATATT
TTGTC
>train_non_chr6_107487907_107488107
caaaggccttttctgcatctattgagataatcatgtggtttttgtctttggttctgtttatatgc
tggattatgtttattgatttgcatatgttgaaccagccttgcatcccagggaagaagcccacttg
atcatggtggataagctttttgatgtgctgctggatttggtttgccagtattttattgaggattt
ttgca
>train_non_chr6_113085307_113085507
aaattcaattgggcatcctgttttattttgtttttaatttgttaaaacctgacacctctaCAAAG
CCAATCTCTAACATCACTAAAAGAAGATTATGAGTCTTCACTGTAGATTTCAACCTGCAGAAAAT
AACTGAGAAATCCTGTTGTCCCTTAAATACTAAGACACATTTCTCATTTCATTATCTCTGAGGCT
GATTG
>train_non_chr6_161095210_161095410
atgtaaatcaataaaatgtgactcatcacataaatgtgactaaagacaaaacccacatgattatc
ttgatagatgcagaaaaggcttttgaaaaaatgtaccaccgttcatgttgaaaactctcaataaa
ctaggtattgaaggaatatatctcaaaataataagagacatctatgacaaacccacagccagcat
catac
>train_non_chr6_164607610_164607810
TCAAAACAGAGCTTCAGAGTTTGGTGGGGTAATTTTTTTTCTCCTGTAATTTTTTGATAATACCA
CTGTATTACATTCTTGCATGTAGTGTAGCTGCTGGCAGACTCATATCAAGCAGTTTTCTGTTGTT
TCCTAAGTAGagatgcttgtcaacttaaggtggacttatctccctataagctcatattgagttga
aaata
>train_non_chr5_2122600_2122800
ataattcatagctcacaattcttctttaagtacttacaaaaatgctgggccactttctttttgct
ctaagttttggggtaaaaaagctgctgttattcaacttggggttcccttgtaggtcaggtgctgc
ttctttttggctgctttcaagattttttctttgtttttcattttcagaagtttaattggggcgag
tttgt
>train_non_chr5_2940800_2941000
TGcttttattttggattgcagggtatgtttgcaggtttgttacatgggtatattgcaagatgccg
aggttcgaggtaggaaagatcccaacaaccaggtaaggattatggtactcaggagttcttcaacc
ctagcccagctccctccctcccccatctaatagtccttagtgcctactgttgtcatctttacttc
catga
>train_non_chr5_6975400_6975600
tggtgactataattcaacataagatttgggtggggagacagatccaaaccatatcattctaaccc
tgtcccctcccaaatctaatgtccttctcacattgaaaaatacaaagatcccctctcaacagttg
cccaaagtcttaaatcattccagcattaactcaaaaacccaaagtccaaagtcttatctgagata
aggca
>train_non_chr5_11839200_11839400
GAGGCGTCTAGCTCTCTCCTTAAATGAATCTCAGCCTTTTTATGATTTATTAGCTGTCCAAGTAA
GGACAGTGGTACAGATGGACATTTGAAAAGTATTGCTGGGATCTGGGGTCATACAATTGGTGATC
TAGTATCTAATTACCCAGAGAACTGAAGCATATTCCATCGAATAGCCAATTTGGTCTGCTAGGGA
CCAAT
>train_non_chr5_11840600_11840800
TTCTATGGTTTTATATTTTTCAAAGAAATAAATATTAAATGGGAAGATGCCCATTGTTTGTGATT
TTGACTCAACTTTTAAAACTTGCACATTTTGATCTGAATGCTACAAACTGGACCCACCAAAATAA
CTCGTATCACTTCATGCTATTTAAGAATCATGAGTGTTTACGTGTAGGAATTCATGCTGTTTAGA
GTAAA
>train_non_chr5_13497800_13498000
ttacttgtgttgatcttttctattgattttctagtctctattacatttatttctgctccaatctt
tattatttccttctattaattttggacttagtttgttattcctcttctagttcattgagatatag
tactagattgtttatttggtatttttcttctgttttgatgtaggggttcattgctataagcttcc
ctctt
>train_non_chr5_35554843_35555043
TTCTTTATTAACATTAATTTCCAGAAGAAAATTTTCCATCTGCTTTTTTAAACTAGGGTTATTTT
CCACCGGATGTGTTTAGTATAAGTAGTCAGGAGGTATCATGTTATTTTTCTGAATTGTTCTAGTT
CATATATTCATATTTTTTAAAGTATGGTTTTGAAAGAACCCATTTTTATCCAAAAGAAGTTCTGG
TAGTA
>train_non_chr5_43735443_43735643
aaaaaagcgaatttaatgatgagtcttggaattgaagttgggtaatgaaggaaaagaagacagga
gtagggtgagagacagtgtaaaagtgatagagtctgtagactggaggtcctgtattggtcaaaaa
attgttgatagggtattggatggggtgcataagaatcacttgagatgttgattggagaagggaat
ggtgg
>train_non_chr5_50712443_50712643
tttaaacattaatttaaaaatttataCAATACTTTTGATTCATATTTATCACTATGGGGTTTTAT
TTTGGTATCTCCTTTTTTCCAGGTTTCCCCAGAATCCCAGCTCTCAGTGACTCTAGGAATATTAG
AATGAGATTATATAATGAACCATTTGCTTTGTCCTACAATGCACAAATGGAAGTTTTAGATTAAC
AATAT
>train_non_chr5_51269843_51270043
gcttaacatctaataagtgggttgaatgaaAAATTGAATGATTTCTTAGAGGAAAAACTCTCTGA
ATAGCCCATGTATGTATTTAAGGAGAGGttttattcctttgcttttctttctttttttttttttt
tAAAAAAAAAGAACAATTCTTACCTTTACACCAAGTTAGTTTAATCTCCATTGTCAAAACAATGG
GTCTT
>train_non_chr5_62959844_62960044
cATAACAATTAAGTTATATAACTAAGGTTAAATAAAAACTCTAGTACTGATGTTTCCATTAATAG
AGTCATTCTAGTTTTGGCATTCTTGTGCATACATAATGCTGTCATGAAACCATATTGCCTTGGAG
CTAAAGTGCCATTTTATGCCAAATATTTATTTGATAGGGAAAATGAGAACCACAAAGgataaatg
atatt
>train_non_chr5_75309844_75310044
GTCAAAAAATGCAGCACTTCTACCAGCTAAATGCCACTGGGGGCCTGCAAATTATTTTAACAGCC
AAGaagaaggaaagaaagagaggatgaaagagaaagagagagagaaaggaatgaggaaaggaagg
aaggaaagaaggaaggaaggaagaaagaaagaaagaaagaaggaaagagaaagaaagaaaggaaa
agaaa
>train_non_chr5_83281044_83281244
TTAAAACTGCTCATGATCAATATGAGGCATTGCACTAGATTTCTGTTCTAGCATAATGATTTCTC
TAGTTTAGCAAGTCTTGGTGAGGCATAACTGCTGGAAAAAAAATGTATATTTTTGTATCAAATTT
TGTTTGGACAAATTTTTTTAAAGACTCTAATTCTTTTCTTTGCTCTTGCTTATAAATATGAAGTG
TTTAC
>train_non_chr5_84558044_84558244
AGAAAACTGTGGGTCCTTGCATTTTCACGTACCTGTGCAAAATTACTGCGAGTTCCCCAAGTCAC
TTTATAGATACTAAGAGGAGTAAAAGGCTATAGTTTTTATAATTTGTCAAATATGTACAACTGAT
AAATGTTGTTCAGTTAGTGGTCTTGTGATATTATTATTTCCCTAGACTGCTATAATATGAAGATA
ATAAT
>train_non_chr5_101355901_101356101
aaattcaggaaatacagagaacacgacaaagatactcctcgagaagagcaaccccaagacacata
atcgtcagattcaccaaggttgaaatgaaagaaaaaatattaagggctaccagagagaaaggtcg
ggttaccaacaaagggaagcccatcagactaacagtggatctgtctgcagaaactctaccagcca
gaaga
>train_non_chr5_104438701_104438901
aacttttgtcaaattgcttaaatgcctcaagcctaaatttatttgaattatagagatgtactacc
taagaatatttgtgtaatgttcaagtaagagcatgtgtgtgagcttagaacagtaattaatattt
gataagcctcaataaattgtaatcactattatAGAAAATCACAAATTTCTTCCCTGTATCTAATG
AAAGT
>train_non_chr5_117539501_117539701
aataaataagtgtccagcatataatcaaaaatcacctgtcatatgaagaaccaagaaaaatcaca
acttgaatgaaaaatgaccatcaatggatattaacttcatagtaaatcagatgttgaaattatct
aacaagaatcttaaaacaactgtcataaaaatagttcagtaatctgttataaatctctaggaact
aatga
>train_non_chr5_118165701_118165901
agtcttacatttacatctaggatccatttacagttaacttctgtataaaatatgaggtttacgta
gaagttacatgtgtgtattaaattgttctggcattatttgttgaaaagactatcctctcttactg
aattgcatttgtacctttttagaatcaTCTTTTATTTTTAAAACACttttttttttttttgagat
ggagt
>train_non_chr5_120953301_120953501
acgcgccacctttaagagctgtaacacgcactgtgaaggtctgggcttcactcctgaagtcaagc
gagaccacgaacccaccagaacgaagaaactctggacatatctgaatatcggaaggaacaaacta
tagacacaccatctttaagaactgtaacactcaccacgagggtgcgcggcttcattcttgaagtc
agcga
>train_non_chr5_125521901_125522101
aagagcccaatttaaaaacgggcaaataatttgaatagccatttcttcaaagagatatacaaatg
gccaataagcccatgaaaagatattcaacatcattagtcattagggaaatgcaaaccaaaactgc
agtgttgctatttcacattgacaaggatggctgtaataaagagaaacagatagtaacaagttctg
gtgag
>train_non_chr5_130115501_130115701
tcaacacaaaacaatcaatgtatatgagtaaaattattggacttcaaaaatgaagaaagcacttt
ttggatgttcaggaaacaaaatcacaaaaccaaattattgagaacaaaaaaaaaatcaagcagaa
gttttagactgatccacagtaacattcaaaactagatgacatggtatctatccagaggaaaagaa
gttat
>train_non_chr5_137111701_137111901
gcgtagtatttcatggtgtatatacaccacattttctttatccagtccaccactgatgggcatct
aggtcgattccatgtctttgctattgtgaatagttgtgcggccactgtggaaaagtttggtagtt
cctcaaacattcagttaccatatgagctagcaacctcactcctagatatatagccaagaaaaatg
aaaac
>train_non_chr5_160446822_160447022
tatatcctattagttctgtccctctaagagaaccctgcctaacacaCAGCATATCCCTCATGAAT
AAAGGGGGAATACTGTAAATAAAAAACAGCTAAAAGGCAATTATAATAAATGTATTTCTAGCAAT
GTTAAGACAATTGTTTTAAGATAAAAACTCAATTCTGAGATAGAGCATGAAAAGAGTTGAGTAAA
TAGTC
>train_non_chr4_6520099_6520299
gaaaagatcgataaaattaataagcctccagccaggctaacaaggaaaaaggagaaggacacaac
tgttaatactagaaatgcaagaggatacatcactacagatgccatggacattcaaaggataatca
agtaacactgtgaacaactctatgcccacaaatttaataacctagatgaaatgccaattccttaa
atgat
>train_non_chr4_25616102_25616302
tttctTGGGTAGAAAATATACTCAGCAATAAAATGTCACATAAAATTAAGAAACTCTTTCAAATA
AATGTGTTAGTGATAACATAGggctgggcgccatggctcacgcctgtaatcctagcactttggga
ggctgaagtgggcagattacaaggtcaagagatcgagaccattctggccaacttggtgaaacccc
gtttc
>train_non_chr4_29197302_29197502
gtgcagatatctctttgagatgctgaattcaattcttttggatatataccaaaaagtaggattgc
tggattatatggtagttctatatttagttttttgaggaactcccatattgttttctgtagttgct
gcactggtttacattgctaccaatagtgtgcaaggatacactttccttcatgtgtttgtcaaaat
ttgtt
>train_non_chr4_34453405_34453605
cttataatggaatattaagtacattcttctaacttggaaaggaaataaaaactagatataaagaa
aagaaaacaagccaaactcattatatttttgtaactcataaaccagccatgtacacacaatgttg
taagcctattaaatttcattgttttctgcctatataagcaagaacttaggagcactggctccatt
tctct
>train_non_chr4_54084843_54085043
gctggcgacgagctgcattcctttggagggggagaggcgctctgatttttagatttttcagcttt
tctgctctgctttttccccatctttgtggttttatctacctttgctctttgatgatggtgacata
cagatggggttttggtgtggatgtcctttctgtttgttagttttgcttctaacagtcaagaacca
cagct
>train_non_chr4_64994805_64995005
TTTAGTTCTTCAGCTGAACTTATCATATCCTTGTTATTCCTTGTATCTGACTGGATTTCAGATTA
ATAGTATCTCTTTAGCCCAATCTCCCATTTCTTAGTCTTTCATCTACTTCACTCTTCATGTAATT
AGTTGCCATATCCACTGATCATATCACTGTAATACTTGCACCCTACTTGCATTTTTAGTGTCATA
CCTTA
>train_non_chr4_87321976_87322176
CTACTGATAAAATATAATTATTCAGTGAAATACAAGTATGCCATTATTCttttatttttaaaaga
attttattaaatCCAAAAATACAAGAAGATTTTTATTGTGTGCTTACATAAACATGGAAAGTAAA
AATAAATGACAAAATCAAATGTGGGTCACGAGGTCAATTTTCTCAGTTAATAAATTGTAACTTAA
AAAAT
>train_non_chr4_91951977_91952177
taaatttaaattaatattCCATTCTGAAAGTCTACTTTAGGGTTTATGATCACACATTACTCTGT
TAGACCTCTTTTGGTATCTGGTTAGTCACAGTTTTTAGAGCAGTGGTCTAATACCTTCATGGTCA
CACCTTCTGTCTTCAGAAAGTTCATTTAGTTTCAGACTGTTAGCCAGACATCTTACAAATATTTC
CCATT
>train_non_chr4_96062777_96062977
TTCAATCTCTATTGGGAGGAGAAAACAATGACACATGAAATGCCTTGAAGAAACTTACAAAGCTT
TTCACTCTTCACTCTGAAGAATTCAGCAACCACTCTGAGACTTCAGAGTCAGAACAAAATATTTT
CATATGGGAAAAATAAATCCTGGCTTAGGGCTCTCTGGTATTAAATTAAAATAAAAAACCTGCAA
TAAAG
>train_non_chr4_104197551_104197751
gtgactagtaggccacagtgatgttttgggtctccaggaattaatgtcagtttagagccagtgcc
caggagcccctaaaagttctgattattcccctttcctcaatgaacagttaccctgataactgtat
gtccctttggggaagggtgggagaaagattagctgtacaaatttttggcaatgtaccagggctct
tcctc
>train_non_chr4_104919951_104920151
AAAAAATAAAAAGACAAAATGTTTACCTGGTTCTAGGTACGAATCCTGGAAGTGGAAAGGAAGGG
GCATGAATTTCGGAAATGGGGAAGAAGAAGAAACGACAGCAACTAGATGTCATAATTTACAGCAG
CAGATGTGAAGCAAGTTTTTGGATTATGGCCAGTGGAAAGAAAGCATGCCAGACAGCTAATGgga
ggcaa
>train_non_chr4_117691752_117691952
ccacccgtctcggcctcccaaagtaccgggattacaggcgtgggccaccgcgcccggccCTATTT
ATAATCTTTAAAGAAtttcaacttttattttagattcagagggtacatgcgcagatttgttacct
gggtatattgtgtgattctgaggtttggagtgtgattgatcccattaccaaggtactgaacataa
taccc
>train_non_chr4_120854752_120854952
CGTGGCTTTGAGGCATTTCACCTATTTGTGCAGCCACCTCCTCCTCTGTGAAAAGGTCACTCTTC
TACTGGAAAGAGAACCCTGTTTTTATATAAAATGTTTTTAGCAGAATACTGTAAGTTCTATAATa
ctgaagaagacaaacagatggtgagtccacatatgaaaagaagttcagcatcattaaccatcagg
gaaat
>train_non_chr4_130792350_130792550
acatacgtctgcatgtgtctttatagcagcatgatttataatcctttgggtatatacccagtaat
gggatggctgggtcaaatggtatttctagttctagatccctgaggaatcgccacactgacttcca
caatgtttgaactagtttacagtcccaccaacagtgtccaagtgttcctatttctccacatcctc
tccag
>train_non_chr4_131235950_131236150
gatctgctttccctcagagtacagatcactacttgacattatattatattatgcatttatttctt
cttactttctgtaatgttaggcttacaaagtagaaaatttccctgctgtgtttactttgtatcac
cactgactggtctcactctgccacccaggctgaagtgcagtggcacaatcatggttcactacagc
ctcca
>train_non_chr4_131537950_131538150
ttgacagcagtcacaaggctgattatgtactatgggaggggatataattctcacttgtcaatggg
aagagtaccaacatatctggggccatgttttaaaaccaccacaGTCTTGAAAGACATTGGGAACA
TCACTCACAGGGAGCATGTGAACAAGGTTCCAAAGGTACATAGGCAAAACAGGCCAAAGCCACAG
AAATG
>train_non_chr4_135490950_135491150
TGAAAATATTTACAGAAATAAAAAATCTTTGCATTAATTAGAAGATAAAGCAACATTTTCTTAAG
CCACTGATATTTTTACACATATTTATTATTTTAATATTGATTTATGATTTTTGTCTCTTTATCAT
TATAGAGTTTTAAGTTAATGTACTGCTTTTTTTCAGAATATGTTTAATGCTCCTTAACCACTCTA
AAGAA
>train_non_chr4_135671950_135672150
aacaaaataaaaCTCAACAATTGTAGTTTGAGCTATTCCTACCAAGCAATCCATGACAAATCCTA
AAACAATAAATGACTatttgatactattatagtctttcaaatcctttgcaaaaatacttattcaa
tcttggcaacaatcacatgatgtaagccgtgttttccatcttatttaattgaagaaaaagctaag
aaact
>train_non_chr4_136887350_136887550
tgagggactcacttaatcttattggcttcacatctacacaaatgagacacttagaaagaataatt
ctaaaatccatacagctttaatattctatgatGGTCAGACATAGAATATTAAGGTTGGATGAAGT
ATCTTTTATGCATAAATATATAATTCTATACATTTTAATAAAAGTTGAAGTTTTAAAGCTATGTG
TTTGT
>train_non_chr4_153162550_153162750
atatataaagagctcttatgaatcgataagaaaaaaagccaacaattcatagaaaaatgggcaaa
gatcatgaaaaggtaactgacaaagaaagaaatgcaaatgactttccaacacagataagatactc
aatctcatttaaaattaaataaccaagttaaaacaataatgagctacaacttttaacctatcaag
ttgat
>train_non_chr4_156339550_156339750
gtctgtgcttttgaggtcttagccataaaatctttgctagactgatgtcttgaattatttcctct
acgtttttccacagtggttttatagtttgggatcttaATGTTTTACACACTTTCTAGTTGTTTAC
ATGCAGCATGCCGAGATCTAACTCTAGTTATGGGTCTAGAGACAACAAGAAGTAGGGAAATCACA
TTTCA
>train_non_chr4_160905550_160905750
gatacttaaacttttattactctgttatctagcacattaataaccaagttatattctatctagtt
taataggtgaaagagtgcctagattcaaccaataggctgtggggaaggtttagagtgggaaagag
aagctagtgcgaccctatgggtgcagctctttgggctaaatcagtgtactgttgttgtttacacc
tcaga
>train_non_chr4_171853425_171853625
tCAGGCTTCCAagtcagttaacttgattataaatcagtaaaaattattcagtctgaaccaaaaag
aaaaaaagtaaataaattcaaaaaggatcagaaattcaggggtgtgcgggacaatagccaaaggt
ataacaattgtataattaactgcaggacaaaaaaaataaggtgtggaaaaatatttgaaaaacta
acagc
>train_non_chr4_172133825_172134025
ACTCTGCAGAGGCCCACATCTGCCTGATGGCATCCACCCGCAAGGGTGGCCAAATACTAAAAGGG
TAATTGCTGCCTCATAGACTCTCCTTACTACCTATGTAACATTGCTAAAAGTCCTATGCAGTACA
TAGTGCTACCTTTTTCTGTTACAGGATGAGGAGAATATGAGGCAGGGAAGTTTACGACTAACCCT
GGTGT
>train_non_chr4_172695825_172696025
TTTATTTTTTTCTTCAGAACTAATTGAATGAATTCTGAAGACTTGCTGTTTAAATTATGCAAACA
TAATATTTTCTCACATTTATGGCTGTCGTAATGTTTCTGTTGCTGCCTCAGGAACTGCATTGTAC
TTAATGTAGTTACAGATAATACAACTGTCATAACTGTCATAAAGACCACGTGACAAGCCAGGCAT
TCCCA
>train_non_chr3_2444000_2444200
TGAAATTTTTGGAAAGGAGATGTAGATTTAAACTTAGAATTGTCAGGTTCAAGTCTTTTCCTCCT
CCATCTCTGATTTTTTATTTTAGATTTTTAAGTAttatgaattcatagtagtcgtacatattaaa
ggggtacatgggatattttgaaacaaacatacaatgtgtaattattaaatcagggtaattgggat
attca
>train_non_chr3_7796800_7797000
TAAACAGAGGGCAAAGAAAGGAAGGCTCATGTGTGGACTCTGAAGGAAATCTCAATGAGAATTCC
ACAGAGCGGATGGTCTGGGCAGGGTATTTTCCACAGAGCTGTCTTTGGAAGGCTGCTTAAATGTA
TACTATCCCCAGAGTTGTTTAACTAAAACTCAGCACAGGAAAACATCAGGGTTGGCAAGGACCAC
TCCAA
>train_non_chr3_22790196_22790396
aagatcccctaggaggataatgcCTGTTGCCGAGGAAACACAGCCTCATTTGGGTTTCAGATAAT
GCCAAAAATGAAACAAAAAAAATTCACAGAAAATACAGAATGAGTTCAGCATGTGGACTACATTG
ATGTTGCCTTATACTCTGTGTCTTCATCTTCCTTCTCCTTTTCTGTTTCTTCACTTTTGATACTA
ATAGC
>train_non_chr3_35232196_35232396
GCCTTTGTTTATGGGATATGTGAAATCTTCCTAAACAAAGACCAGAAATTCTTGAGGAATCCCAA
TCTTGCTGTTTCAGATTGTTTCAGTGTGATACTGGCTTCTTGCATTGTGAACTGTGTAGTTTGAA
AGTTGCAATAAAAGTCAAGGCAATTGGGGTTGCAAAAAGAGGGTTTTCAGAAAAAGGTCTATTTG
TTTAA
>train_non_chr3_39787596_39787796
TGGAATTCCATGCCCACGAGCAGGTCAGGGACTGAATGAGGTCTCATGTGGTGAAGCGAGTGTGT
TTTACAAGCTTATGCCACCTAGAAGTTTCCAGTGGCTATTTTCAAACTCCATGCCTAATGTTCAA
TATATGTATAATGTAATATTTCtgttagcaaactgaactggggtccacttgcctgacacagtaag
gcaaa
>train_non_chr3_42322996_42323196
acagaatagactctttatagcagtaggacacaaagttataaacaggatctgaggccattccaggt
aagggttaagtcactccctgcccctacacttaaagaataaactatgttttaactgccacaaggtt
tttccttttccctagcagctaaagaagcactgaccttgacataagcaatggtgaaacaatttaca
gctca
>train_non_chr3_68396310_68396510
AGTGTGATTTTTGCTATTGAGTTTCTGAATGATTTTGCTTCTCTTTAACATACTCCGCAAATACT
AGTTGTCTGCTTTACCAGTTCACAGGGATGCCCTGAATGATGTTACAACACCTCTTCCCTCTCTC
TCTTGCTATCCGCTCCCTTGCTTTCTCATTCTGGATTTACCAAGACTAGGTATTCTCCAGGGCAA
AGGCA
>train_non_chr3_70996510_70996710
AACATAAGTCATTGAAATCCACCTAGCTGATTCTTACTCATCTTTCACATCTTAAACATATTCCC
TGATTCCTCCTTGTCAGAGCATAGCTCTGCGTACTGCAACTTCTTGTAACACATGGACTTTCATA
TTTCTCTGTGAAACTGATTAATGCCTGGCTCCCAGCTAGACTGTAAAACACACAAAGACAGGCTG
GTTGA
>train_non_chr3_87529110_87529310
TCTTTATTGTTACACATTTATCACTTGTGTGTACACACACACACACACAGACATATGCAAAACAT
ATGTAGAAAAGTGTATAAAACTTTTTTCCTTACCAATAACTTTTTCTCAACCAATCTAAGTCCCC
ATCCTCCATACAGGAAGAAGCTATTTCTGTTAAACAGAAATTTTGATAAGCCATGTGGAGTAGTA
TATTA
>train_non_chr3_88989710_88989910
GTATATATGCAACTACATGCTCCAGAACTATATCACATCTGTATCAAGAACAGCCCTATGCTTGT
GAAATCATGTATGACAAATTAGTATTTAGGAGTGGTATGAAATATTTTTCCAATCAACACTTCCT
TAACTATCATTTCAGTGTACATTCTTCACAGTGAACATTTTACCTTAGCTTATAAAACAAGataa
tttta
>train_non_chr3_106278110_106278310
agatcagaaggaaagaacccaaattatcattatatctcaaatatgtgtgtcttcaaaaagaattc
aagagaatttatagacaaatatggaaaatgaaaagagagttcagcaggtttgcatgatataaacc
caatcttcaaaactgaatagcactttttaatatcagaaacaactaacttgaaaacattatacttt
tcaaa
>train_non_chr3_111948310_111948510
caattaaaaCAACAGCAATAAAAATTACCCTCTTGACCCTAAATTTACCTTTCATATTAGAATAA
AATATTAGTTTGAAAAGGTAAAATTTAATAACACAATGTACAAAAAGAGATTATCAAGCAAAAGG
GTGTATAGATTTTTTTAAGGCTGAGAAAATTGTGTGCGTGTATGTGTGTGTGTATAAAGAATTAG
TGGCA
>train_non_chr3_117652310_117652510
aagctaatgaaggttatgtttcaatgaaggcactggcagaactctctcttcttgggaaatgccct
accaatatgttcagatttgtaaatttttcaaaagtaaTTTTTTGTATTATTTTTCTTAGGAGCAG
GTCCTCAAATTACAGAAGCCACAGAAAACTGACTCTGTCCCTGGGTCAAGATAATAGAGCATGGT
GGTAT
>train_non_chr3_117862910_117863110
tggtcgatttgtgtatgcctcataaagttcttgcgctgtgtttttcagctccatcaggtcattta
tgttcatccctaactatttattacccatcttctgaagcctactttcgtcaattcgtccagttctg
cacccttgatggagagacattgtgaacgtttggaggagaacaggcactctagccttttgggtttt
cagca
>train_non_chr3_126967710_126967910
ATTGGAGAACATGACCTGATTGGAAGCTCTAAAAAGACTTTTCAACATTGTGGTGATTAATTTTT
AGCTTTGATAAACCCCAGCAAGAAGaaagagacttaacttaggatttgattttgaggacatttgc
caaagatgttaaaaggctgaaaacatttgatcaaaacagaataataatcattgtaaaataatagt
tattc
>train_non_chr3_157444506_157444706
taaatgtaaatggactaaatgctccaattaaaagacacagactggcaaattggataaagagtcaa
gacccatcagtgtgctatattcaggaaacccatctcacgtgcagagacacacataggctcaaaat
aaaaggatggaggaagatctaccaagcaaatggaaaacaaaaaaaaggcaggggttgcaatccta
gtctc
>train_non_chr3_158157706_158157906
TCAAAAATTGTAGTATTTCAAGAGTAAGTAATGCCTTCCAAACCTAGAGCACAAAAAAggcaagg
ggagggagagcactgggacaaatacctaatgcatgcggtgcttaaaatctggatgatgggttgat
aggtgcagcaaactaccatggcacgtgtatacctatgtaacaaacctgcacgttctactcatgtg
tccca
>train_non_chr3_162219706_162219906
tgaggaactgggaatctcacaatggaattacacaattatggagaccaagaagaagttccacaata
tgccttcagcaaagtggtatgtaattcagccctgttctgaaggcctgcaaatcaggggagctgat
gtaaaatcaagtccgagggcaggagaagatatttcccagctaaagtcatgagtaaggaataaagg
ggtat
>train_non_chr3_164991906_164992106
agtctcttttcattgattttTTTTTTTTTTTTTTTGTCTTAGGACATAGTAAGGGTTTGAATTTC
AGTTCCCTGCTATATAAATAATGTTTTAATGATTCATTTATAATGTAGATTATTGCTTCTGCTTC
AGTTCATCTCATTTCCTTCTTGGAGACATTTCTTGGAGATATCTATAATTCTGTATGTGCGACGT
GGTTA
>train_non_chr3_166042706_166042906
gttaatttttgtatacggtgaaataaaagggtccacttcaatcttctgaatatatctagacactt
atctcagcaccatttattgaatatgcagtcattatatcattgtttttgtcagtcttgtcaaagat
cagacggttgtaggtgtgcagctttatttctgagctttgtattacgttattttagtctatgtgtc
ttttt
>train_non_chr3_182370306_182370506
CATAAGCTGTCCAAAATAACCCATTACTTGATAATTCATAAGAATATCCAAAAGTAATCTGATGT
AAAGTATCTACCCTTCACCCCTACAAACATTCCTTTCTGCCCTGATTTGTTCCTCCCATTTATCT
TTTCTAACTCACCAAAGTATATAATTATCCATATAGAGAATTTGTGACCCCAAATTGTCTTCTGA
GAAAT
>train_non_chr3_188687506_188687706
gaatataactgaaTAATTTCAACAAATACTAAGTAAGAAAATCAGAACTATGCATGTCTTCTCTC
AGCTATGGTTCTTCTATGTAGATTTCTTGTTTTTTTCTTTTTCtttttttccatccctttacttt
gactccgtaaacgtctttaccagttaggtgggtttctttatgtagcacatggttggattttTTAA
AAAAT
>train_non_chr2_2467193_2467393
aaagaactacaactagttaaataccatctgagggcaacaagataatgtaatcagtaaagcaacaa
agaaaatataaatataataattgtaacctcaagatgaattgcagaaatgaggactgctgtaccta
tgcatattttcttttttgcttgatagacatatagctatagacatagacatAGGTAGatatgtatt
tatat
>train_non_chr2_21087119_21087319
CTTTTCAGGTGTTtttttttttctccaacttttatttcaaatttatggcagtacatgtgcagatt
tgttacatgggcatattgtgtgacattgaggtttggagtatggatcctgtcacccaggtaataag
catagcacccaataagtagttttttaactcagcccctctccgctatcctcaagtagtccacgatg
tgtat
>train_non_chr2_32043096_32043296
atctcatggcagttttgattcacaaatctctggtgatcaatgacattgagcaccttttcacatgc
ctcttgccatttgtgtgtcttcttttgagatgggtctatttaaatatattgtcctttttttaaat
caaattattagattttttgtacagttgtttgagctccttatatattctggttattaatcctttgt
cagat
>train_non_chr2_33978696_33978896
ATACTTGGCAAAAAGTATTAATAGAATAAAGGCAGGGTGTCCTAATTTTTAGCCTGTTGTTATTC
GTGTTGTACTATATTACATCATGACTAACTACTGAAAAATTATTTTTGAAACATGAGAGAGAACT
ACATCATGATAATTCTACCTCCATCCCCCCCAAAAAGAGCCTATCCAAAAACCTGAGACTTATTC
CTAAC
>train_non_chr2_52533696_52533896
TGGGATTGACATAGAtgtgctcaatttcactaaccatttgatgatttttttttggtggctatctc
aatcaacaatcccatcagcagtacatgaggtttcacatttgcactcagtctctctaacatcagat
tttctgttgtctgccattctgattgccaaaacagccatatcattcttttaatttgcatttctctg
cttat
>train_non_chr2_59747096_59747296
ACTTGTTTCATTATAAAAATTAGACACGTGTAAAAACTAAACCTAAGCAACTAAGCAAATACTTA
AAATAGTTTTAGTGCAGCCTATGATGAAAGCGCATAAGGAAATTACCTACCAACTTAAGGTCAAA
GAAAAATTAATATTGACCTATGGAAGAATTATAGTCTCAGAATTTTAGGATTTGTTGTTCTATTT
AAATA
>train_non_chr2_77641492_77641692
gagcgaaatacttagtactatgtgaacaGTTTATTTACTTGTGTCAATCATCCTTCCCCTGCCCT
CTCCCCAGACCTTGTCTTGATAATGGTAGTGATCTTCTTCTGTGTTCCCAATGAGCCCTGTTCAT
ACTTCTGTTTATCTCAGATTATTTTGTGTCTTTAATTATTTGCCAACCACAGACACTACCAGCAA
CAGAA
>train_non_chr2_80037492_80037692
tactactaggagaacagtatgggggaaaccgccccatgattcatttatctccccctgggtccctc
ccacaacatgagatgagatttgggtggggacacagccataccatatcaCTATCCTTTTGCCATTG
AATTGCCTTTTCACCTTTTCTTTTCTTTTCtttttttttttttgttatactttaagttttagggt
acatg
>train_non_chr2_96275873_96276073
cttgaatcctttcctgggcaaagtcaaggactctcaaaggttaagccccattttgaggctcagct
tccctgcatTGAGCTTAACTCACTTTGCCAAAGTGTTGTCAATTATCAAGCCTAGTGATGAGAGC
TTacaaagcttacatttattgagaacttatcatgtggtacgcatgtgttttaaatgcttcaaata
taaaa
>train_non_chr2_116534930_116535130
TTTTCTAATAGAATTATGTTTTGCTTACCATAGTCCTAGTCAAAACAAGCCAGCCATGGAAAGAA
TAACCTTTCTTTAAAGACCTCTTCCACACTTCACACAGAGACATCTTACACAGAGGGATGTGTGT
GTGcacacgcacacacacacacatatactcacacacaGTGATTGAGAGAGGTTATGAAAAAGGAT
GATTT
>train_non_chr2_124803330_124803530
TGGCTTTATGTGTTGGGGAAGAAGGTAGAATGAAGTAATATTGACAGAAAGGCCATTCCTCCACT
TCCCCCTTGGCAGGCCTCTCACAGAGAGTCTTGCTATGGGTGCCACATTAGGACCCTTAAAAATT
CACATTCTTTGtttaagaggtgttgtgaatcccctgaaattgtgcactcatcactgtgtgtatat
ctgca
>train_non_chr2_125731730_125731930
CACAATAGAGTTTAATGAAATATGATAAAATACAGTAACTTATCTACTAAAAACTGGTAATAGCT
ACCTGATATCAATGTATAATAAATAGGcagtcgttgcactaggcatatttaccgaaaacatttca
cttaatcctcaaagtaatcattaggtttgatgttattgttaacatattaaagatgataaaactgg
aattt
>train_non_chr2_125898330_125898530
ATAGCTAGCCTTTGCACTTTCTGTGTGGCCCAGAGAATCTCAAGACTTTAGCATGGTTTAAGAGG
ATAATCAATATGAGACTCCAATTCTTTTCAAATGTAATATTCAACATATAGGTACATACAGACAC
ATTTACAAATCAGTACCTTGGACTCTATCagcaagagagagcagaaataattaataaaaacagat
ccatt
>train_non_chr2_138303530_138303730
ATTTTTTAAATTAATTCAAGACATCCTTTATTGGGATAGGAAAGTGGGGTAATATTGTCTTATTA
CTGTCATCTGTACTGAGAAAAAAAACATAAATGGATTCAGAAATGAGAGGATTTCTAATTCATAT
CTATCTGAGAAATATAAGAAAGACTCTAAATTCATTGAGATTTTTACTCTCCAGAACGATTCAAA
TCTAG
>train_non_chr2_164430354_164430554
ACTTGCCTTTCCAGCTTTTTCCTGGCAAGGCTAGAGCTGACATACTGTTCTAATATTCTATATCA
CTTCCAATCTATCTGCATTGTGCAGTTTCTTTTACATGGCACTTGACTTGTTAATATTTTTCAAA
TTATCAAAATCAAAAGTTATGTATCAGTATATTTATACAGAAtttcctttttcttctttggcttt
ttttt
>train_non_chr2_167736754_167736954
AAGTTGAATGCATTTTTTGTGTTCTGCTTGAGCAAAAATAGAACAACAGATGGCCATAAATTTAG
GGAAGCTTAATGAATTGGCAAGTTATGACATAAAGTAAGTTGGAATTGGGTAACTTAAATGGCTA
TTAACAAAGGAGGAAAAATCTTCAAAAATGTTATTTTTTTTTGGAAAATAGAACACATTATAATT
TAGAT
>train_non_chr2_194022955_194023155
cttcatattttaaggactcatgtgattatcttgggctcacctggacaattcaggatactgtcccc
acctcaaaggtccttaacattaatcacatctgcaaagtgtcttttgccatgtaaagtgttctcag
attctgggaattagggtatagacatctttggggggaaggaggcattattttgcctaccaAAAGAT
ACGAC
>train_non_chr2_200497355_200497555
ACCTCCTTCCCTACTTGCACAACCAAGGACTGAGAGAGAGAAGTTTTCTGGGTACACCACTTTCT
TCCAAAACTATCATTGATTGGAAGAATCTGTTTTTTCCCAACTTTTAACCACATTTTAAAGGCTT
ATACAAAGTATTTCCCCAGTTTCTGTTTTAAGTGATGTCATTCCCCAAGAACCTAATATTCAAAG
AAAAA
>train_non_chr2_212193155_212193355
CATCTGGGGATCTCGGGATATCTACTCCTTCAAAGACAAAAACCACAAAATTTAAATCTAGGATT
GTTGGTTACCTTAGATTTGAGCAATAAACTAAATATGATGCCAAAATTTGTTAGTGATATATGAG
GTAAACAGGGTTGCTGTTACAAATTCTACTCATTCTGTATCACACAAGAGAAACAAAATCCAACA
TCAAC
>train_non_chr2_212872555_212872755
TTTCCAAGttaaaaaaatttaaacataattttaaaaaGTCAAGGGTCTTCCTTATTCAAGAAAAT
TGGTTTAATTCTTTAACACAAAATATTTCACCATATGGTCATAAccagcactattggcaaagggc
cttacatatattggatagtcaggaaatatttgatgaatgaatgaaCAGATGCATGAATAAGTGGA
TAACA
>train_non_chr2_213088555_213088755
ATTCTCTCATTGAACCATCAGTGTTTGAATTTAGTCAAAGCCTGGAAAATGAATCCTGAGGGAAT
AAATACTTCGCATAGATTACCTTCCAGCCAACACAACGATTAACAGACATAAGGCTTGTAGTTAC
ATAAAACATCTGTAATAGATTGCAAAATTTCTGCATTTATCCAGTAGTATTCAAAATTTTACAAA
ATTTT
>train_non_chr2_214831355_214831555
attttccaaatcttctatggtatacatatatgtctataataattagaGCAATAATCCTTATTAAA
AATAGTGATGCCTTTTTTAGACCTTACACCGTGTTTAAACAAATTTTACTAATTGCTTGGTGGCT
GCTAGCATGATCATTTTTTCCACAGTCTTCTGACTCTACTTTTGCTGACTCTGCCCTGATATTTC
ATCTT
>train_non_chr1_30955813_30956013
ATAACTCACGTACCTGAGCAGTCAGAGGCCATTTGCTTCATGGTGATGTTGACTTTTACTGGTGA
AGAGGCAAAATTTCCCCTACTTTCTGCACTGCACAGTAATGGGGCATAAATTCACGGGGCTTGAG
AGACCTCAAGGCCCAGGAGGATCCCTCCAGGGGACACCCAGCATGGGCGTTCTGTGGGTGCCCTC
CAGGA
>train_non_chr1_37544813_37545013
CTGTGGCACAGGTGGCCTGGCTTGATGGCTAAGTGAAAAGCCAGGTGGACGTGAGACTCCTGGGG
TCTAAAGGCTAAAGTGTTAGCTCTCACTTTGAACTCCAGTGCCGGCACAGGTTCAAGCCCAGAGG
AGGCATCACATAAAAGGAAGCAGAAAAGTGTGgacttcctgggctccaatcttggctgtgccaca
cacta
>train_non_chr1_39169813_39170013
agagagtagcatgggcaaaagtcctcagcagaaaaaaaaaaatcataattgtgttcaggatttag
aaagaagctgggtcttacaggagtagatggatggaagtgagaatactaggggattaagttacgga
gagaggcagagaacaatcatatttggtcttatggattatggtgagatatttatattcattttaaa
tgtga
>train_non_chr1_47502813_47503013
AGCTATACAGAACTTTGTAAAAAAAAATCTTTACTTTTTAAATATTATACAATTATGATGAAAAA
GCAAAATGCAAAGTGTTAGGGAAAATATTAAATGTTAAATTTATTCAAAACTTAAAACCTTTTCA
Atttttttttttttttttttttgagatggagtctctatcactcaggctggagcgcagtggtgtga
tctca
>train_non_chr1_55959012_55959212
cataggataatggcctccagctccatccatgttgctgcagaggacatgctttcactctgttttat
ggctgtgtagtatgccatatgtgtatcacatttactttatctaatcaactgttggtggacactta
gattggttacatgactttgctattgtagccagtactTAAAAGCTTCTTTTCATCATCTGCTCTAT
CCGGG
>train_non_chr1_61183812_61184012
AGTGGTTAAATAAAGCATGGTGTATTCTTTGTCATAAAAGAGGAGGACAAAGTTCTGTATGTCCT
TTATCCTTATGAGGTACAATCATCAAGATATAATTTTCTATTAAAAAGTacatagctttgattga
aacagaaacacaatagcacataatataggactcctcttacatggcattcaagaccaggagaaact
aaaag
>train_non_chr1_66248012_66248212
ataaagtgggggaatggacatcctattaaacaaatgagatggaataattggcaagccacatatag
aaaaatgaaactggaaatgaggatttctcatcttacacaaaaatcaactcaagatggatcaaaga
cttaaatctaagacctgaaaccataaaaattctagaagataacattggaaaaacccttctagaca
ctggc
>train_non_chr1_74402012_74402212
tcttcagatcacagacaattcaactatagtaatagaagtttattacggatggaaggttagatgtg
atggtaggagtttgatgaaattattttctgattgattaaatttttcccaattaaatagaaaacaa
gaccttaatctgatattgtagataaaggaatatgttaacagttttagaaaagaggaaattatata
aaata
>train_non_chr1_89133812_89134012
CCACTTACCTTATAGAGACTTTCCAAGTATGGTCTCTGATGAAAAGAAGGGGGACCTCTATTTAA
ATGTACCTTTGTGAGGTCAAGTAAGAAGTCTAACCTCTCCTTTCTTGTAAAGCTTTTGAAAAAAA
TAAAAGTAAACTCACTTTTTTTGGCAATGTTCTCAACTCCATGGTCATAGGAAAATAGTATATTT
ACCTG
>train_non_chr1_103170012_103170212
atatatgtatatataaaagtgcatttattagggagaattggctcataaaattacaagtcaaattc
ctgtgataggtcatctgcaagctagggaaagagaaaagcctggagtggctcagtctgagtccaaa
agcctccaaaccaaggaagcaaacgatgtagccctcagtctgaagctgaaggcctgagagccctc
gggag
>train_non_chr1_104441277_104441477
TTAGGGCTTAAATATTTTAATGATTGGGAAGTATACCATCATTAAGGAAAGGAAGTAGCTTTGCT
CCAAGCACACTCTGTCCTGTGATATATCTCAGCTTAGAAGACTGCAGACTAATTAGACACACACC
ATATGCCTCCCTATGGTTTCATTTACTTTATGTTGGTTTCTATTCTTCAGTCAGAACTGGTAGAT
GTGTT
>train_non_chr1_107567077_107567277
CATTAAATAGGGGTGACAATCACTAACACCACCAAAACAACTAAACTGTTCTGTTGTGATTAGCT
CTGGAGGACAGCATTGTATGAAATTCTGCAGCCTCAAGCAGTTCTGTTGATGGCTTCCATTCCTG
GCAAAACCACTGAGGATGACTCTCTAATAGATGTTATATCTGCACATATGCTGTTCATTGCCCTT
CCTTC
>train_non_chr1_164506376_164506576
TTAAAAACCTTTTAAAGcagtagttctcaacggaggggattttgtcttctagaccaaggtctaca
gatatttttgattgtcaaaggcagaagggatgtgcgggtcctactggtatttagtgggtagagtc
cagcaacagtgcaaaatgttttacaacgtataggagaacttcccacaacaaaaaattattcaacc
caaaa
>train_non_chr1_188082377_188082577
GTTGACAATATACTGAGATTTAACTACATTAATCCAAAAGttaagccaagtttcaggctttattt
tttagagaactcaggttaagacaTAATCATATGGTAAACATGATTTTATCTCTTGCTTCTTTCAT
TCAACATTTTGTTGTCACATTCTTGATTTGATTACTATTAGATATTTTATATCAATATACTATAA
TAAAT
>train_non_chr1_188445177_188445377
atgattagtgatattgagcatttattcatatatttgttgacagcatgtatgtcttctttcgagac
atgtctgttcacgtcttttgcctgttttttaacgggattgtttgtttttgcctattaaattattt
aagtcaggtggtgtgatgcctacagctttgctctttttgcttaggattcctttggatatttgggt
tcttt
>train_non_chr1_190372577_190372777
ATCAAAATGCCTGGCAACATTATGTATTGAAAAAGAGGTGCCAAAATAGCATTATCTTAGATAAA
ATAAAGATATGGAAGCCAAATGGTTTTATTCTATCTTCACTACGTAGCACAGAACAGGGAATGTA
GAGCTTGTCCCTGAGTAGATGAATGGTTTAATGATCGCATGAGGAATGAGTCAACACATCAGTGT
ATTAG
>train_non_chr1_193824777_193824977
GAACCACTCCTTTACATCATTATTCTTTTTCATATTATTGTGAGCTCAAACTTTTCTGTGTTTCT
ACCTGCATTGATAAAGGAAACTTCATATGAACATACAGAAATAGGGGTGGGATATGTGAAAGGGA
TTAGTTATAAATCTCACACTGGGCAACACAAGCTTGAGGTTTTTCTAATTTATTTAAATCTCGTA
TTATG
>train_non_chr1_209434777_209434977
acagagcgagactccgtctcaaaaaaaaaaaaaaaaaaaaagaaagagttttgataacttattga
ttatttctggtttaacggtaattttggagggaaaagagctggattattatgtctattttctaaaa
ttaactgaggtttttctttgtgttttaacgtacagtaaatgtctacaaataaccaaaagcactag
gaaaa
>train_non_chr1_216546377_216546577
TCCCATGTTTATAAAGAAAACTGCTCTTCATACTCTCACTAAAATCCAATCACTTGTTTGAAAAT
GGTCCTGTTGTTTGAATATGAAACAAGCACATTATGATATGCTAAGTGTGATGCTACATATACTA
CACATAAGGGGTATataaagcacagaccttttcttcaaggaatttacaatctgtaatagaaatgg
cgtat
>train_non_chr1_216615977_216616177
tccagcctgggtaacaagagtaaaaactccatcttaaaaaaaaaaaagaagaagaataaaaagaa
ggaggaggaggagggggagaagaagaaatgggggtaagcaaagaacaaagaacactaatggacac
caagatgtaataaagctagattaagatagtgtgacactgatgaaaagaatagaaaaatgcaccaa
agaaa
>train_non_chr1_218064777_218064977
aataacttgtagataaagggagctcacttgcttactattagagaaaaaagttgcaaataagcagg
tagaggtgcaggggtgggggtgtgggaaggctggaataattcccattgtggtggcttaaatttgg
agatgtcagcttgatttcttttaacatatataccaatagataaatatgaagtaaatgtagatatg
tgttt
>train_non_chr1_223032977_223033177
tgggagataaatttgagactatcttcccaaaagcagatttaaaaagactaagagatagaaaataa
agtggagatgtaaaataaaagaaaatacaattagaggaaaactatgctctccaatgtttgactag
tagagggagttccagatagagTTTGGGATGAATTAGTTCTCCTAGTTGACTCTGTAACctagact
gtaaa
>train_non_chr9_19032000_19032200
atacatgatcttaactcttacaatagtcctatgaggtacgtattgttggtacagatgaggcgact
atgacctggagtttagttaccaatctaagatcccacaattaatgacagcccaggaAAGGTGACCT
CAGAACCCTCTTGCCTGTTGCTCCTCTGCTGCCCACTCCCTGCCCCAGCCAAGCAGAAACCCAGC
TGCCC
>train_non_chr9_24439000_24439200
CTGAACTGAATATCCGTTTGCTGTCCATCAGCATGAAGCCTTGTGTGTTGTATTGATGACACGAA
ATGGAAAGCATCTCAAGCTATGAGGACTGAAAAAGAAGCCAGGAACCATGAAGTTCTTCAGGTTG
GAGCACATTGTTTCTTCTCATTAGGGCAAATTATGAAAAGAGTAGGAATTAATTTTCCAGCATTG
TGTAT
>train_non_chr9_24981000_24981200
CACTCCTTCTGATAGCTTATTGAATAAATAAGTGACAAAAAATAAACCAGACATGTGGATTGTCT
TTTTTCATTATGTATTTTTTAGAATTAAGAGGTGGCATAAGGTAATACAAGtggcgttgaagata
cgaaagatgagtttaagtcaggctctgccacttaggggccatgtagcttaagttagtcacctcac
ttctc
>train_non_chr9_25052800_25053000
CTTCTGACACTCTTCATTTTCTTTTTATGGGTTTTTAATTAATTCATTAATTTCACCTCTCAGCA
TGAAGGATAATGCTCATTCAGAGTTTGACATTTCTCCATTTGGCAAATTGTTGTTGCAGAGGATG
TTGTCGGTTTGATGTTGAATTTGATAAAATATCCTATTTAAATATTCAAATTTTAGATTCATAGA
GCTTT
>train_non_chr9_39063800_39064000
TAACTGAGAAGTATGTGAAGAGAGAAAGCATTCATTGCATATTCATCTGAGCAGCTTTCTAGAAC
TGATCCAGTCAGACTAGAAAAATTCTACCAAGCTCAAAAATCATCACACaaaaaacaaccactta
gagtctctggaaactgtcctaaCAGAAAATGTTTTTGAAATGGCATTATATTCTGTTGGACCTAA
TTAAA
>train_non_chr9_39825000_39825200
tctcgatctcctgacctcgtgatccgcccacctcggcctcccaaagtgttgggattacaggcgtg
agcctccacaccccgccGGCAAATAAATTTTAAAGCCCTACATTCTTGGGCAAATTTTACCCTTA
AACAAAAATTCAGCCAATTGTACTAATCCAATAAAGAGCCATTTTAGGGAGCCTAAAGTTTTTTT
ATGAA
>train_non_chr9_42027400_42027600
ccattttaacaagtgttggaaatttttttatttagcaGAACTAACAAATTGTTTGCGAACTATTG
AAATAGAACTATTCTATTATGGCCTGCAGATATTTTTCTCAATTATAATTCACTTTCATACTGTA
AAAGTATCTTTGCTTTGTGTATATCTTTTTCATATAAAAACTTTTAATTTggcagggaatagtgg
ctcat
>train_non_chr9_46945780_46945980
tcaaacaattattgtagagtgtagcacacctcctcatgggccacactttatacctcacctttagg
ggcccgctgagatgagtctagttctagatccagaagcaaagaaagatggtagacatggttcctga
gaatattcagcattttcttgatggcagcttcctcaggggaggccactaaaatttcatcagtcact
aagag
>train_non_chr9_68172580_68172780
TGGATTTCAAAATCTAAAAATATCATAACATAACTTCAGGGAAGAGTAAGAAGTACTGGTGTCAT
TTTTTTCCTTTTAGTAGATTAGTTGAAGAGGTAAATTGAACATGGACTATGTGTCAGACTTTTTT
TTCCAAATTATATTCTTAAATGTATAGTAAAACATATGCTAGAGGCAGTTTTTTAATAACAAACA
ATATT
>train_non_chr9_78741580_78741780
ttaagtgaaacatgtcagacacggagacaaaatactgcatgttctcacttaaaagtgagagctaa
gtaatgtgtgcacatggatgtcgagtgtgggatgatggacaatggaggatgagaagtgggaggtg
gtgagaggggattagacgatgagagattacctaaggggtacagcatactttatttgggtgatcga
ttccc
>train_non_chr9_89122380_89122580
GGTTAAACCCTGGCCAGTACACAGAGACCTGGGAACAACCTTCCCAAAACAACCCTTTAACAAAT
ACTTTCTGCTTTAGAGGGAGGAGGACCGAGAGGAAGGGAAGGACACACACAGCATTAAGTGGCTG
TGGGTATTTGATCAAACAGTTATGCAACTGATTAGAGCATTTGACAGAAAATTAATGAAAGATTT
TGTTT
>train_non_chr9_91209180_91209380
actgtgtggatataattttgtctctttttcatttaatttcccttgcatatacttttagaagtgga
acgactaggtcagagatttaaataatttttaatttcttgatacacattgttaaattctcattttc
agatatgttgtcccaattctcaatttcaacaatagtagagtgagtggagtgggcttcctatgcca
tcctt
>train_non_chr9_102258779_102258979
acacaatTAGCTTTAAATGAGAAGACATTTTTAAGTGTCTCTTGTAATCTGTAGACTTATATACA
AATACTAGGTAATGATGCTGTCTGTGATAAGGCTCGTACAATTTCAAACTAACACTTTAACTTGA
ATTATGACTTTGTCAGCTCTATTCAAGATGTAATCCTTGTCAGCTTCTACAGAAACTCAAAGGCA
ATGTT
>train_non_chr9_105086179_105086379
aagaatataccttaagcttgcaatagagaaatatatttccgcacaaggtgataaacccagcacgg
gctatgtgagctctttatctccttgtaagaaagtgatttaggtccaaggtccatttgtacatagc
caagcaggcgtagaaagactgtgcatatgagaatgccttttggaacaGGTATCACAAAAAGGAAC
TAAAA
>train_non_chr9_105386779_105386979
cacagttccacatggctggtgaggcctcacaatcatggtggaaagtgaagggggagcagaacaca
tcttacatggcagcagagcaagcaagagcttgtgaaggggaaatcccatttataaaatcatcata
tcttgtgagacttatttactactataagaacagtatagggggaactgcccccataattcaattat
ctcca
>train_non_chr9_105778179_105778379
TCAACTTCTAATTCCCATTAAGGCTCAGGTCTGGAAATtatatatatatctaattgtatatatat
aatatgtaagtatatatacatacatatgtatgtgtatatgtatCAATTATCTATCTATATGGATT
TTGATAGATAATTGGTAATTCACAGTATCAATTATATATACAGATTTAGATAGATAATTGATATT
ATCTA
>train_non_chr9_107303179_107303379
AACACTCTCCTGCCCACATAACTTTTAGAAATAGCAGCAGATGTTCACCAAACTTTATGAAATGT
TAGAGCTCCCTAGTTTAAAATATATCTACCAAAGCAAAGTTCGTTCAAAGTAAGAGATTAATAAT
TCAAATCATGATTACTAAAATGTAATGCTAGAAGTGAAAAATGATGTAGATATTATGAATGAAAT
AAAAT
>train_non_chr9_108613979_108614179
aatatggcacccatagcacaagcatcaaaaggaaaaatatagtttcatcaaaatgaaaaaccttt
gtgcctcaaaagttttcaaaggacaccatcaataaaatgaaaagataatcagttgaatggaagaa
aaatatttgcaaatcatatttctgtcatttgtatttagaacatataaagagctgttacaattcaa
taata
>train_non_chr8_15800429_15800629
tctctactgttttgcaagtttgacattccacttctctttttcttagtgcttgttcttaacttttt
aacatgcataTGTGATGGGTCATTGAATAAGCAGGAATCAGAAATCAACTTTATATTTGTCTTTT
CTGCCAATTAAACATTGATGAGCTCTCTTCCCTGGTGCTGCCAACCGAGGTGCAAGCCATCTCCT
ACTTG
>train_non_chr8_47635835_47636035
gattccacccctatgacctaatttcctaccaaaggcccaacctcctaatagcattacattaggaa
ttagatttcaacatatgaatttgggggatgcaaacattcagtccatagcCAACAGTAAACCAAAG
ATAGCTCAACCACAGACCCCAGCCAGTGGCCTATGGCTTAGCTGACTCACTTATATTTACACTTC
AGGGA
>train_non_chr8_51760847_51761047
TCACTATTGTTCTCTGCAAGGAAAATGTACATTTGCTTAGCCTCATTTTCTGAACCATCTATCTT
CTGTGTTTTGAATTGTTTTCCTGTACATGTACATCATACTGTATCCAATCTTTATTTCTTTCTTC
TGTATTTTGAAGTTTTACTGAAACACTCATGTTTAGTATCAAAGCATTTCATATACTACAGGGAC
ATTTT
>train_non_chr8_65357646_65357846
tgtgcatgttagagcttgaaaagaccattaaaatgatctcagtcaacttttttcttttaaaccct
agtgaccttttcaaagttacacagcaagtaataagatgagagctggaatccaaattctacaatct
acacacatgccttcttcattgcaggctactctCTTGGAAAttcttccttccatcctccttttctc
cttct
>train_non_chr8_69789246_69789446
TCATTTGGAGTTCCTGTTAACAATTTGTTCTCATTTTCTTTTGTACATAACTATGCCTCTTAATT
TATTTCATAGAGATATCCAACATGTCTAGTTTTTGTTTTGTGGATCATATTTTGAATTAATAGCT
CTCTATGCATTAGGAATACAATGGAATAATTCAGGCTGACATTTTTCTTGGCGGACAATGGCACT
CTCTA
>train_non_chr8_75885245_75885445
TCTTTCATTAGAGTTCTAAATACTCAACTTTTAGATGCAATAAATACAAAGTTAATTGGCTGAAT
TTTATTTGTAAACTTATTATTCTATTTAGAAAAGGAATAATTTGGCTATAAAAACATAGGAAAGA
ACATAGAAAATATCCATGAGTTTTGAGTCCTCCATTCTTTTGAATTTGTTAAGTTATATTGGTTA
AACTA
>train_non_chr8_76915245_76915445
AGAGGGACTTTGTCTTTACCCAACATTGAGAAAACATCTTTGAATCATATTTTCCCAGAAAATAT
TATTTCAGGTACAACTAAGCATATCTTCTAGCATAAAAACTGTAAGTTATGAAATCCTCTCATGT
CTTAATATAGTAAACATCAATTACTTCTAAAAACAATTATACTTTTATTTAAAGTACCACAAGGG
GCACT
>train_non_chr8_118157219_118157419
GGGGATAATCTCTCTATGTATCTGTTAAAAAAGAAATACATAGTTTGATTACTTTTGGCAACCAT
CCCACTACCATGGGGAAGATCAGCTTGAGGTTGAAGAATAGCTGAGAGCCACAGAGAAATGAATC
TGGAGACCTCGTCAAAAAGTATctgaaacctggcccctctagatgttttcagttgcagaaccaat
aattc
>train_non_chr8_129767418_129767618
tagaatagaatagcaggtagatttctaaggtttttgacttcaactcctgcctcccagacaaaaac
cctgaacccacctagagcataggggaatttgttgccctgaaaggaaggatataaacttggcttgc
tttaccacctgctgactgtagagctctagggctttgagtgaacacagatggtagtcaggtagtgg
ttaca
>train_non_chr8_136843618_136843818
tgccaagtgcatattgagtgtctgctatgtgccaggcattgtactggttaaggcaatgtaatgag
agagacacgatgtctcccagaagaaagctcacaaattaacgggtgagaaaaatatgtaagcagaa
aactactgtgattgtgtaataaaaaaaaaaggttagggttatgcctgagggccatgggaacacag
aggaa
>train_non_chrX_10705600_10705800
ATGCAAAATGGGAATGCATGAGACAGGTGGGAAAGAGAGGGAGAAAGAAGAAAGTGAAAGGGGGT
GGGGGGAGAGGACAAAGAAAGAAAGCagaggagagaaggaaagagaagagagaagaagGGGGATA
GAGTGGAAGGAAGGGTGTCAGagaggagggaggaaagtgaaggctggagaagaaaaaggagggaa
agggt
>train_non_chrX_26841679_26841879
TCTGAAGGGGTTAAGTCAAAGATATATGGATTCACTAGACCTAGAGTCAAGAATTTTTAAGAAAA
CTTCTCTAAGTTTTGGAGTGTGAATATAAtaggctaggttcctcctagaatatatactggaataa
ggatttgtatgaaagtagtttatttggaacataatcctgaaaacacccgatgctgaggagagata
tgaca
>train_non_chrX_29179079_29179279
caggagaatcgcttgagcccgggaggcggaggttgcagtgagcagagaagattgtaccactgccc
tccagcctgggtgcaaagcgagactctgtctcaaaaaaaaaaaaaagtgtgataactgttttgat
acagcaagtggatggatggaagaagctctatgagtatacagcagggatacatggcctgggaggaa
aaagg
>train_non_chrX_40761256_40761456
aagtaaaaggatggaaaaagatgtataatacaagcattaatcacgacgaaataggaaaagctcta
ttatatcagataaagtagactgcaaagaaaagaaagttaccacagacagaaaaggacattatata
atgataaatgggtcagtacaccaaaaggacatagcactcctaaaatgtgtttgcactaagtaaca
gagca
>train_non_chrX_51857460_51857660
agcaagactaataaagaaaaaaagagagaagaatcaaatagatgcaataaaaaatgctacagggg
atatcaccaccgatcccacagaaacacaaactactatcacagaatactataaacacctctacaca
aataaactagaaaatctagaagagatggataaattcctggacacatacaccctcccaagactaaa
ccagg
>train_non_chrX_57739475_57739675
tatcatgaaaatggccatactgcccaaggtaaattatagattcaatgccatccccatcaagctac
caatgcctttcttcacagaattggagaaaactactttaaagttcatatggaaccaaaaaggagcc
cacattgccaagtcaatcctaagccaaaagaacaaagctggaggcatcatgctacctgacttcaa
actat
>train_non_chrX_74152875_74153075
ataaatctctattaaagaacttatctttgtgtattatatgtatttgggcatgtgtctgctcccac
attggactgagaatttctagctcttggagggtagggaccttgctgccttctctttatcttttcat
tctttaggtactgccaggcacttaCATTTGAAGAATAAAATGTCTTAATAAGTGAATGAGCTGGA
GATTT
>train_non_chrX_78569744_78569944
atgacacagaatagccaaagctatcctaggcaaaaagaacaaaactggaggaatcatggtaactg
actctaaattatactacagagctatctatagtaaccaaaacagtatggtactggcatgagaaaca
gacacatataccaattgaacagaggaaataatccagagataagtccatacatctacagtaaactc
atttt
>train_non_chrX_78755344_78755544
cacaatagcaaagacttggaactaacccaaatgtccatcaatgatagactggattaagaaaatgc
agcacatatacaccatggaatactatgcagccataaaaaatgatgagttcatgtcctttgtaggg
acatggatgaagctggaaaccatcattctcggcaaactatcacaaggacagaaaaccaaacacca
catgt
>train_non_chrX_86297744_86297944
CGTGGAAACATTAGCCTGCTGTTAACAAAAGAGGGGACAATGTAAGGTGGCTAAGAATAAATTAT
GTCCACTATGTGGGACAGTCAGAAAAGAGCATTAATATTATTGAGTCAGTGGCAGCGATAAAGCA
AAATTTTTCTATTCGGTTGCCAGGAAATATTTTAGTTCACAAAAGATTCCTGTATCTGCTTTTGA
TATTT
>train_non_chrX_89881344_89881544
cagcagcaatcaccaaagcagtatataaatgtcccctgattcattttcctcttctaaatttttca
ggcaacacgtaacagtcagtatcaaatttacttatataactttagtgtaaaaggggtcttgatat
agagtcattagttgtctagcctcagcatactagaaggaaacttaaatggGCATTTAGACCAAATT
ATACA
>train_non_chrX_92465944_92466144
AAAAGAAAGAAGTTTACATTTTTAACAAGAAGGGAGAAAGACAAATCTAGAACAAATGATCACAA
TTGCCCCCTGATTTATAAATAGCCTAAAATGTGTTTAAAGTACTGACATGTCCATGGGAGTACTA
TGCTTGTTAAATGAAGGGAGGATCATGAATTATTTTAACCTTACTTGAAGAATTTCTGAATGACT
CCATT
>train_non_chrX_94767744_94767944
AACTACACTATGCTCTATGAACATTTTGTGTTATTATGTGTGCCCTTAGACATCCTGAATTGCAA
TCAAAATGGTAACCAAATAAAGTTTTCTGTTTGGTGCTTTCCAGTTGAAAAAAATTACAAAATTA
AGAAAATAACCCATAGTGTGTTTTGCACAGTCCAGTTTTGCTGATACCATCAGCAAAATCTTTAG
AATAG
>train_non_chrX_95212544_95212744
tgtgctgtagcctatacagccaaaaaggtggagcttcccaagccttgggaggccaccccttgcct
cagtgttgcccggatgtgatacatggagtcaaaggagaatatttcagagctttaagatttaatga
ctgtcctgctggcttttgtacttgcatggggcctgtgatcatctttttttggccaatttctccca
tttgg
>train_non_chrX_96843344_96843544
ATGCTTAGTGCTAAGACTTCCCTTTCCACCCCACACTGCCTGCACTAGGAAGGGAAAATTAACCC
GGAATGCATGCTTTACTAAACATCGGTCAGTACCTTTTACCATCAAAGGACAGACTTTTTTTTTT
TTTGAAGTCTCATGTGATTTTTATCATTGAAGTAAAACTCTCTCCAGGTGATGTAATGACATACC
TCCTA
>train_non_chrX_103146544_103146744
attaggtatatctcccaatgctatccctcccccctcccccctccccaccacagtccccagagtgt
gatattccccttcctgtgtccatgtgatctcattgttcaattcccacctatgagtgagaatatgc
ggtgtttggttttttgttcttgcgatagtttactgagaatgatggtttccaatttcatccatctc
cctac
>train_non_chrX_114309944_114310144
cacccagtcttccacttgtgtatggccatctagatctccagaaatacatcagaacttttcaaaga
cacctttggacatctcattctccaaatttttatgttttggggcctactgtttgtttaacccaact
gttgctgatgcctcaagaaactgtgatgtcaaataattgcttctaattttttaatggaaaatatc
ctgga
>train_non_chrX_138335134_138335334
cctttcaaatgagaggacctgtggtccagaaaaggcagactgaacctgcattgcatttcttcctc
tgtcctcccaaaagctggtgccaaatgtgggcatagtcatgggaaatgcacagtagtgtgggggt
aaagacagccttagctactgagccagaggaccaaaaaagggaggaacagggaaccaaaagtacct
gtaag
>train_non_chrX_139282734_139282934
tcttgcttttttcacttaataatacaccatggaaaccacctcatTCCTTTAAGTGCTGGCATAAA
AGGCCATGGTTTAGATATGCAGTTCACTCAGCCATACCCCTTCTCacaaacatgccttccatttc
cagtgcttttatttctgtggagtagattcccatgagtggcattgctaggacgaaatgtagctata
tattt
>train_non_chrX_146723908_146724108
ataccagattatgtagatactccattctcaaggttttagaacatttcattccttcagtgtgagct
gtgtatagtgacttccttcctaagagtataatatacaattttaaaaactaaagatgagtagaact
acaaggagaaacctaccaaacactactctaatcccggtgatcaaggcaacatcagtagtaataca
tcatg
>train_non_chrX_150636942_150637142
ccttgtttttgaaagaaattttcactggatacagaattataggatgacagttatgttttttactc
aagactttatgtttaaagcatcactgatgtcttgtttccaatgagaaatctgttgcctttgtttt
tctttattgtattttcttttttttttttcctttattttcttcctctgtacataacatgtcttttt
tgtcc
>train_non_chr13_19369400_19369600
gcagtgcagaaaaaatatatgggcttggaggacccacacaggaggttaccaacctccagacccca
gattcatagacgcatcagcagcttgcactctcagtatggaaaagctacaggcactcaacaccagc
ccagcccatgagagcaaccatggggctaaagccttcaaagccacaggtgcactgccctggtatag
aggtt
>train_non_chr13_19603200_19603400
ggtcaggctggtatcaaactcccaacctcaggtgatccacctgccttggcctctcaaagtgctgg
gatcataggcatacagtgacgagggtagtttttttaagaaactaaaaatactactcgggatagga
atgagagctgctgtgcccagccagcaggctccacttctaattctagttcacttgctatttccact
acatc
>train_non_chr13_44153400_44153600
ggttttaggagtaagttatctgtacccagaggtgttcaaacagaaataattatccacttgatgga
gatattagaaagaagatttatgtatcagaaatccaattacattagataacttttaacagctccct
ttctactctTGCAGTGCTAAGCTCCCATTGTGAACTGAAGCTGAGAAGTACACAGTACACTTCCC
AGATG
>train_non_chr13_51140599_51140799
cctcagaggtctctgaggctctgattttttttttagcctcacaactctttgtgttttattttaga
caaattctattcttaggtcttttttgtacaatatagaatctgacgttcatcccattcagtaaaat
ttttacttcaaatattatatttttttatccctggaattccactgggttcatctaaatttcttcca
tttct
>train_non_chr13_63360399_63360599
AACAGATTGAAAGTAATCAACACTTTGCAGAATAATCCCCGCTTTTTCACTTTACTTATTCATGG
TAGACAGTGAGGTTCTAAGAAAAACTTAGAAACTTAGATAGTTAGAGGTTAATAACACTTGCTCT
GTGCTGATCCTGGCTAAAATTGTGACTTGGGACAGTTATTACTTGTACTTATCTATCAAATTTTG
GTTCC
>train_non_chr13_72034399_72034599
CCACATCTTTTCCTGTGTTGATTTATAACCACTCAAGCATTAATTTCATAACATTTTCACTGTGT
AGATAAATGTTATCAGTGTTTTTGGAATTAGTCAGTTGAGACTCTTGTGGTGAGTGTGAAATTAC
GAGATGAGGAAATGTAGAAACTAAGCTAAATACTATTCCCAGCTCTTGATCAAAATGAGATTTGT
TCTAT
>train_non_chr13_72496599_72496799
GTAGCATCTGGATAGCATTCACAGGCTAGCAGTTCATTGTGTTTCCTACTCACATGTTGTTCCTG
ATGAATTATTTTTAAAGTATGACTAAATTATTCATTATACAAGATCACAATTATTTATGCAACTG
AGGTTTACCACTAACATTCCAATATGGATTGTTTTAACTATGGGACTTCTATAAAGCTTCTAAGA
AATAG
>train_non_chr13_75010799_75010999
CAACCAAGGTAACATGAACACTGAGAGATACTGGAGAATTTTTTTATTATTCAAAAATATAATGA
ATACACGAATCATTTTTTGAAGATACAAGTGATAGAACTACAGACTACTGGAAATGAATAAGACT
TTCTCTAAAAGAAAATGAAAATGTCGAAACAAATCGAATAATGTGAATATATCTTTAAGAATTTA
GATGA
>train_non_chr13_83420399_83420599
ccagtgcactccagcctggggtacaggagtgaaaccctgtctcaaaaaaaaagaaaaaaagaaag
aaagaaaaaaagaGAGAGAGAGAgaaggaaggaaagaaggaagaaacaaaggtaggaaggaagga
aggaaggaaggaaggaaaagaagggaagggaaaggaagggagggagggaggaaggaaggaaagaa
gggag
>train_non_chr13_104237999_104238199
aaagataaattaggaggagatctcctttctaggatctgccaatcAACATAGAACTTATATAGAGT
GCACTAAGTATGGTGATGCTATAGGGTAAGGACAAGGCCACCAACTGGAAGTGGGTGAATATAAG
TGACCAGCTTTGTAGAAGATACTAAATTCTGGGAAGCATGTAGGAAATGATATAGAGGATAGTTT
TTCAG
>train_non_chr13_107290399_107290599
TTCCCATGTCTGTGTACTGAGCAGCAAACCAAATTCACCATGCTATCCAATTTTCTCCATCTTTC
TCCCTTTCCCAAATCCCTTAATAAGGCTTGCAATTTTAACTTTTCAGTGTATGCAGCACACCTAG
GATGTTTGAAAATTAGAATTTTGTGTGAAAGCATTTATAGTCACTTTCTTTTTGAATTATTTCAT
CCTTC
>train_non_chr12_4899139_4899339
agcattttgagaggccgaggtgggagaatcacttgagcccagagtgcaagaccagcctgggcaac
acgacgaaactccgcctctacaaaaaaatgcaaaaattagccagatgtgttgcgcagtcctgtaa
tcccagctactcaggaggattgcctgagcctgggaggctgaggctgcagtgagctgagattgcac
cactg
>train_non_chr12_7668133_7668333
ataccaattcaaggttagacaggaaatggctggacagatgtccttgcagaagtatttttgtgtgt
gtatggatgtgatggccttgtgttttttgcagttttttgtgataatttttgttatcaggcattta
tgcatgagaaccctctcttcacagccttcccagctctatttgtcagggtttGTTCTGTTTTGGTT
TGGTT
>train_non_chr12_9727733_9727933
AGTTTTTCAACACCAGAATCCTTGCAATATAACCTGACAGGGCTCCACTTGAACTTGAAATACAA
GCCACACTAAGCTTCCAGGTCTTTTTGTTATTGTCATTGTTGTTCATGCTAAGACTGACTGTTCC
AAGCTACTGCTGTGGACTTTGACTTAAAAAGAGGAGTGGGGAATATTCTGAAATGCTAACTTAAA
AATTT
>train_non_chr12_33496533_33496733
AAACTGTCTTTTTTTTTATTTGAAGAAACAGTAGAATACTGTCTTTTACTTATTCCACATACAAC
TATGTTATAGGAATAAAGGAAAATATACAATTATTTTAAGTATTTTCCTTCCATTTCCACTTTCA
TTGCATCCCTGAACTCCTTCTCCCTTTTGCTCTGGGTCACAGTCATTTTTTTGTGTCTATAAGAC
CCTCA
>train_non_chr12_40316933_40317133
TGTCCTCAAAAATTGGAAGAAAAAAATGAAGGAAGaagaattgaaaacagtgattcaagcaaata
cttgtatcctaatgatcattgcagaattatttacagtaaataaaagtggaaacaacacaagtgtc
caacaaatgaatgaataaacaaaatgtggtaatccatgcaatgtaatactattcacctatgaaaa
ggaac
>train_non_chr12_72129533_72129733
atttttgaaagacattttcactggtagataattactggttgaatattttttcttttagcacttta
aagataccatttgattgttttctggtctgcataacttctcatgagaaaattgttactttttaaaa
aatctttgttcctttggctacttttctcttccactggttttcaacaatttgaaactgatttcctt
ttatg
>train_non_chr12_73641933_73642133
gctcaagctgtaccttggttcattttagccatggctagagtggctgggacacaggacaccaacct
aggttgcacgcagcaggggggccctgggcccagcccatgaaaccattttttttctcctaggcctc
caggcctgtgattggaggggctgccacaaaggtctctgacatgccctggagacttttttttaaat
cttct
>train_non_chr12_74290333_74290533
GGGAAGGCTGGATTATCAGTCCCTACAGGACATAAGCCATGATAGATAAATTGTGGTAGACCTGC
ACCATGCTGCCACTAGAGCAGAGCATGAGAGAAACTCATAGGAGTTCCAGGAGTGTGGAGAGATA
TGTGGAAATAAGTACTCAAGCCCCACCTCTCATCCCAAGAATGCTGACTGCTGAAGACTACTGGC
TGAAC
>train_non_chr12_74577533_74577733
TTGGACAGGGAAAGAAGTATTCTGTTTTGTACAGTGTATTTTAGGATGTTTTTGTTTCCAGGTGA
ATATGTTACTTGGAAGAGTGATATATGATCCTGAATAATAGAGGAAAATGTGAAGTCATCAACTT
ATAAATGTAATTTTTAAAATGCATTTTAAAAGAGATTAGAGAAAAATAAGTGTGAGTATTGAGCT
CTAAG
>train_non_chr12_88848669_88848869
caggaagagctctctctttcttcttcttctttttttttttttttttttttttttgagatggagtc
ttgctccatcaccaggctggggtgcagtggcacaatctcggctcactgcaacctctgttacccag
gttcaagcaattctcctgcttcagcctcctgagtagctgggtttacaggtgtgtgccaccacgcc
cagcc
>train_non_chr12_107998070_107998270
aaaattagctgggcatgctgatgcatgcctgtaatcccagctactcaggtggctgaggcatgaga
gtcacttgaacctgggaggcagaggctgcagtgagctgagatcgcaccactgcactccagcatgg
acaacagagagaaaaaaaaataatgagccaaggtcctaaacatgtcatttctcaaaagaagacat
ataaa
>train_non_chr12_117008217_117008417
gagcttgtttaaagtaggctaggtgatatggttgggctgtgtctccacccaaatcttgtcttgaa
ttgtagctcccatcattcccatgtgttgtgggggaactcaatgggaggtaattgaatcatggggg
cagtttcccccatactgttctggtggtagtgagtaagtctcacgagatctgatggttttataagg
ggttc
>train_non_chr12_118339417_118339617
ACTTTTAAAAATTAAAACGCAAAAAAGAAAAAAAATTATGACAAACAAAGTATTCAGTTTTTTTA
AACGTGGAGTGTGGTTGGTTGGCTGTTTTAAGACCTTACATTACCATGCAATAAGAACCGTCATT
TCCAGTCAGCCCATTATTCCTAGACCTGCGAGGCCATCACATATGCCGCTGGGTGGGTTTACGAG
GGTTC
>train_non_chr12_119438217_119438417
TCACTGGAAAAGAAAGGACTCAGACCAAGGACCCGTGAACTTTCCAATACATTTGACCCCAGTGA
ACCCTGTGTTTCTCGTGACTGGCCCTGTACTAAAGACCTCAGTGTTCTTGGTCTCCATTTAGGCA
AGGTCAGACCAGAGATTTAGTCAGAATTGGTTTAAACTATTTCCAGGTGGAAGAGGCATCTCTGG
GAAAA
>train_non_chr12_119460617_119460817
atagaagtccagaggcagagttggttaattgagcaactcaactagacttcagatttggctctgcc
attctcagggtgttaatgatgtttcccctcaccactgcaagagggctgcagtgtctccagccatt
gcatgaagacacaatgagcagagcatctctttttgtgtctttttgagaacaaacaaagccctctc
ttgaa
>train_non_chr12_130436847_130437047
TGCAGACAGGAATAATGGCAGAGGTGATGTTGGGGATGTGGTGTGAGAATGAGGCATACATCCCA
GCCGCTGTGCAGATGGAGTCCTGATGCAGTCTGCCTGCGGGTTGCTGGTGTGCACCCTCTGATCC
ACAGCAGAATGGAGATGAGACCACATTTTAAACTTTCTGGACCGGAGCCACACAAtctgcttttg
agtgt
>train_non_chr12_131109247_131109447
ATTTAATTCACTTTAACTAGGATTATATTTGGGtttctttgagacggagtcttgcgctgttgccc
agaatggagtgtcatggcactatctcagcttactgcaacctctgcttcccgggttcaagcaattc
tcctgcctcagcctcccaagtagttgggattacaggcacacgaccccacgcccagctaatttttg
tattt
>train_non_chr11_5993424_5993624
CTGGGCACACATGCATGAAGTTCTCAGCCACAGAACACATGGGTCCCTTGTATGCAATAATATGA
GATTGCTGAGACTGCAGAAGAGGCTTCCAGCAGGAAACTAGGATTCCTAAATCTTCATGCATTCG
GTATCAGAGCCCATTGACTTTTTCTTCTTTTTTCATGGGGATTAATATAAGCATGAGGAGAAAGT
CTCCT
>train_non_chr11_14963824_14964024
ctttcattcattctgcaagaacagtttagctttggggaagggctattatttaaactataagctaa
attcctccccaaggctagtttgacctatgaccaggaatggataaggacaatttagaggttagagg
caagatggagttggttaggtctgatgtctttcactgttaggtctgatgtctttcactgtcataat
ttcct
>train_non_chr11_29928224_29928424
cacataaagaagtctagaccagctagaatcatgacaggatcaagtgtacatgtaataatactaac
tttaaatgtaaatgggataaatgctccaattaaaagacacagaatggcaagccagataaagagcc
aagacttatcagtatgctgtcttcaagagacccatctcacatgcaaaaacacacatatgctcaaa
atata
>train_non_chr11_32244224_32244424
gtctctaaagaaaaaaaaTTATATTAATATAATGGCCATCATTCTTTGATtgtcaggcaccgtgt
taagagattattataaacattattccagctagacctcacaaggaaagactcattcattcctttaa
acaaatgaggaaactgaggcagagaaaggctaaataccttggttcacactagttatactagttat
agagc
>train_non_chr11_37247624_37247824
TGGACAACAGTAAACTAtggagacaaagtttgtgtcttactgcattttgtatatgtaatacctaa
cttagaatgtgcttgaatacgtgcatgcataaatgaatgaatGGATAAACAAATGAAATACAATT
CAATTACAATACAATGTGTCGCCTGGATCTTATTCTGCATTTATTCTTAATAAATGCATCAGATG
ATGAT
>train_non_chr11_41321024_41321224
GATTTTCTGGTAGTTTCTATATCCAGTTATCAATCTATATCCTATAGTCAAAAAGTCACCAGTTT
GTTTGATCTGTTATAAATACATGAATGGGAAAATAGGATCACTAAGTTTAGGAGAGAGGGTATTT
TGTAAAATAAAGTGAATTTATGATCCATCATGAATTTAGAAATATAAAAGCATTCTAAATTATGC
AGTCG
>train_non_chr11_48600024_48600224
ACTGTAATTCTGCTTGCTTATCATCAAAGTACATTTGGCCACTGGTAAAATTACTATTCATATAA
TTAAATCATTAATTTATAAGGCATACAATTTTATTGTGTGCCTCCAAAACGTTTTCCTGAATTAC
AGGTATCTTATCCCTTTTTTTCCTGGAGTATGTCTGTAAATCTTTTCAAGTTGACAAAGATCTGC
ATGAT
>train_non_chr11_79586352_79586552
aggaatattagtgaggagtaatactttgaaaggaatctctttttctgaacagtagatctcaacag
tgggctcaaactattcagcaaaccatgctgtaaaacagatgtgctgtcattcagactttgttgct
gtatttatagagcacaggcagaatagagttagcaaaattcttacaggttcttggatttctggaac
ggtaa
>train_non_chr11_79731552_79731752
TAGGCTGATCAGCTTAATTGTTATTTCCTCTGCTTGAATTTCTGTGATTTAACTTAATCTTCCAT
CCTTGCCCTTCAAACCTATGTGCTCTTGATTTAATCAGCAGGATCAAAACTATTGCACTTCCCTT
TGCCCCTGAGCCACTAACAGAAAAATGATTGACAGTTAATCATGTCTGAAGAGGATCTCTTTCTC
CCTTT
>train_non_chr11_81715752_81715952
TGTGGTACAAGGGAAACATTTCTGGGAAGGAAGTCAATATTTCAAACTGGTTTTTCATAAATATA
GTCTGTGCCTGGGCTTTCTGATAAATCATGCTTTCTGCCACATTAGTCATGCACCTATTTATTGC
ACGTAATGGTGGTGGTGAAAGCTGAATTACTCTAAATGTGATAAAGATGATACTGGGGAGATGAT
GGGGT
>train_non_chr11_91723752_91723952
CAAAAACTTTGGATTGGACTTCATGCCAAGAAACCACTACAAAAGAATCATGGACAGTGCATTAG
AACACTGCCTCAGAGAAGCCCAGTACCTAATATTgccattcttgagtcatccctttttattattt
ttcacatgaaattcatcagcaaatcctgctagctctgcataaaaagatatccacaatccagctac
ttctc
>train_non_chr11_91926752_91926952
acattatttgaaagtaaaatatttaatatatacttaaataaattttattaaaagtaaaggcaaca
agtatgcaagacacatcacttactaattattttattatattttgctatcatctatgttatgtctc
ttaaatctgtagggcggaattttttttttttttttctcagacggagtctggctctgtcatcaggc
tggag
>train_non_chr11_92252752_92252952
ccacagactgggggggaagttagcaaatcacttatctgataaagactcttatccagaatatataa
agaactcttgaaattcaagaaaacaacccaaatttaaaaataggcaaaacatttgaacacttaac
ctacgataacttctttatcttagagaagatattcaggtgaaaaataagcacttttaaagatgctt
aacat
>train_non_chr11_102503990_102504190
ggggtgggggagaatagagagttgccatttaatgggaatataaagatcacatatgtgctgatgaa
aCCTTAATTTTTATCGTCAGCTCAGATTTTGTTTTAAGATATATTCAAAGGTTTCCTGCAATCTC
CGCTTGAATCTCTCCCCACAGGGACTATGAAGTGGCCACCTACTATACTGTCTGCTTAGAGTAGC
CACAC
>train_non_chr11_103374590_103374790
ctagaaaacttagaagaaatggataaattcctggacacatacaccctcctaaaactaaaccagga
agaaatcaaatccctgaatagaccaataacaagttcttaaattaatgcaataattaatagcctac
caaccaaaaaaagtccaggaccacacagattcacagctgaattctaccagaggtacaaaaaggag
ctggc
>train_non_chr11_115705590_115705790
ggctaagataaaaaagagtgacagcatcacatactgacaaagatgtagagaaactggatcatgta
tacattgctgatgggaatgtaaaaggtagagtcactctggaaaataactgcatttcctttaaaat
gaaaaatgaacttaatgtgtgacccaactattgcacacttaggcatttatcacaaaatatgattt
tcaca
>train_non_chr11_127299990_127300190
TTTCCTATTTCTCAATAGCAGTTTGTCAAATATCACCTCTCCTGATACGTGTGCTACCTTCAAAG
AGCTTTTCCTTTTCTTTCCCATTTCATCTTCTAATGTTATACTTCTCATATACTGTAGGCAGAGA
GGTTAGGTCATTAATCTTATTAAATGTGTTGGCCATAGTAATAGGTAAGGCAAATCAGTGAGAGA
CTAAA
>train_non_chr11_131078590_131078790
TTCAGCATCCCCAGGTGCAAGGCTGTATTCCTCAAAACAGGCTGTGGGGAACAACATAGACAAGT
ATACCCAAAGCAGAGTGCCGGAGAGAGGGATAGCAGATGACAAGTACCAAGGGCCAGTGCTGGGC
AGAGATGTCTGCAGATGGCTGCAGAAATAGAAAAAATAAATATCGGGACAATCATTTGACTCTAT
GGAAG
>train_non_chr10_2390200_2390400
gagaagatgtttgcaaCATGCACTAGAAACAAAAAGCTGATTGCTAGGTAGTCAGCCATTTCCTA
TCATATTCATCTGCTGTTTTCCTTGAtgacactagtaaagtgcatggccaaagccaccttgccaa
tggcttccagatagattcaggcaatagacagaacgagtgtgagtttggaagagaagaggaaagga
ggaat
>train_non_chr10_18347594_18347794
cccagagaggtatactttaaaaaatattccaagtctgggtgcagtggctcacccacccagacctg
atcatgaggtcaggagttcgagaccagcctgaccaacgtggtgaaaccccgtctctactaaaaat
acaaaaattagccaagtgtggtggtgggcgcctgtagttccaactactcaggaggctgaggcagg
agaat
>train_non_chr10_35539594_35539794
AGCCTCTTCCTGACATTCTGCCATTTCCATGACCATTTGGTGAGAAGTACTGCACTTAGCTTTTT
CACACTTCTCAAAGTAACAGGTTTATGTGTATTCGTAAGGTTCCTTTTCAGTAAATGAAAATACA
TCTGGGAAGATTCAGGGCTTCGCATTCATGTTCACATCTAACACCTGATTGAGACAATTGCTGTG
ATCTT
>train_non_chr10_38903794_38903994
ttcttcctgatacccctgaaacttgcacagtacatgctataaaatgcagattcaatgaGGGATCT
TTGCAATACAATTTTGAGAAAGAATCATGAACCAGGATTTAGCGTCTCTTCCCATCAAACCCCAG
GCCCATAGAGCAATTGCCTTTACCTGTGATGCACACCTCCTACCTGTCCTCCCCGCAGCCCGGCA
TCTCT
>train_non_chr10_59026394_59026594
tttgaaatagcataaaaagaaagtTgcatgttctcactaatacgtgggagctaaaaaaaattgat
ctcatggaagtagagaTCAATTTGGTTAGAACTGATGTCTCGTTGGTGTCTCTTATGTGATCTCA
TGTGATCAACATTTTTAGCTCTACACCAATgaatagaatgatggttaccagatggtgggaacggt
agtgg
>train_non_chr10_67406394_67406594
gcatgatttctagtcttttaaattttttaaagtttctccaaaaatagtatgtcttggttaatgtt
aaatgtatacttgagaagaatgtgtattttattgcacagtggtgtgtactataaatgtcAGTGAA
CAAAAAACAATAAATTTGTAAAAATCACTTTTAGACGTATCtttttttttttttttttttttttt
agaca
>train_non_chr10_68469794_68469994
AAGGCCaattgtagcgacatagaatgttgaaactgaaagggttcttagaagccatctggcaaaca
ctctcataaacagatgtgagaattgagatccagaaacatgaaaagatgtgtttagggcaacagca
gtcactggcaaatccagtgtggaagatggtgtcttcacacattccacttctttttctgcAGGCAT
CTCAA
>train_non_chr10_68483994_68484194
CCCTATTCATGCTTTTTAATCAATTGATACTTGTCCTCCTTTCTCACATTGATTAAATACCAGGA
AGTCCTCACAAGATAGTGAGATGTGAAGTTCCCATTGCAGTTAACAAATGGTCCTAAGACCCTTA
GAAAACACATGGTTGTGCATCTTTATGCCCACAGGGAATACGCCATTAATCTGAACTAATAAAGA
GGAAC
>train_non_chr10_85793820_85794020
ttctttttatgcttctgattcacttgaatctgtgtattaagtcatttcaatcaattctggaaata
tatcacatattatgtcttcaaatatcacttctgcctgattttctctgcttttggggggattctga
tctctatctcctccatgtcccttactctttcttctgaattttctatcttattttttcttctatgt
tatat
>train_non_chr10_89758420_89758620
aaaactgcaggtcaatatccctgatgaacttcaatgcaaaaatattcaataaagtactggcagac
tgaatctagcagctcatcaaaaggcttatccactacaatccagttggcttcatacccagatgcaa
ggctggttcaatatataaaaatcaataaatgtaattcatcacataaacagcactaaagacaaaaa
ccaca
>train_non_chr10_108355610_108355810
CTACTCCATGAAACAATCCTGTATCATTTTGACAGGATATAACTCATACCTGCTTTAAATTTCCT
ATACAGCTTTAGTTGCTAATAATAATAACAGTAAAAATAAATATTAAAGctatgtttcagacact
atcctaagtgcattacctgaattaatcttcacacaatcccactggcagagatgctattaccatct
ctgag
>train_non_chr10_133213610_133213810
TTTTTTTTGAAACCTTTAAAAAATTGTTTTGTTTTGCTGCTGAGAGCAATAAATTGTTTGGAAAG
TATTAATGCAAATATGCAGACTCACCATATTTTTGCTGTGtgagttctaatccctgctcttacac
atggataactgagggggagccagtaacttattttcttggagtctcagtttctttttcaataaaat
aggag
>train_non_chr17_12380475_12380675
GGAAGGAACCACCATTATATATGTTGGCATCTATTTGAACAGACTGTTTCCTTGTTTTcatacac
acacacacacacacgcacacacTtatatgtatatgcatatgaatatgtaAAACATAATCATATAT
ACCATTCAGTGATCTTTTTTTAACATTTGACACTAGATAAATTTTTATGTAAATAAATCTTGATC
AGTAT
>train_non_chr17_12735675_12735875
gtgccagctgatccactgagtgcagggtctgaaaaataccttaaacaccaatcttaggttttata
atactagtattatctgtaggagcaactggggagagtagtgatcctgtggcctcttagcttcatga
ctcctgagccataacttctaaccttctggctaatttgttagttttacaaaggcagtctggtccct
aggca
>train_non_chr17_49391001_49391201
tatatgatcaagttgtctataattaaagggaaaatataatggcctttctagagattgggtttgat
attaaaaaaaaaactcttatacactaaaaaattggttagaacaataaattttttttttttttttt
tgagacagagtctcactcttttgcccaggctggagtgtagtggcacaatcttggctcactgaaac
ctccg
>train_non_chr17_69483405_69483605
agatagccaatttcatttaaatctttaaggaagtaataagaatcattaattttattaaatctgga
tttggcatagatgtatttttaaataatctatgtgataaaatgggaggcacttataaagtactctg
actacctaaagagagggaaaaatacagctttacaattctctgagttgtcagcttaactactcact
tttta
>train_non_chr16_31846099_31846299
atatcaaaatgacaacgtaacattacaccccaaagaactaaaaaaaaaattagcagaaggaaatg
acaaagatcaaaacagaaacaaaccaaatagagaatggaaaagctatagaaaaatgaacaaaact
gggttgttttttaaaaaactaaaatcaacaaacacttaccaagactaataaagaaaaaatagaca
agaca
>train_non_chr16_51713699_51713899
ccaagaggtcatttggtttgctcaaggtctcttcattcatgaaaaataagaccacaccacacata
ttgtgttttgacttgattttctcacatatgaataggtcttgggaatatttctaagctagaacata
cctcactcagtattttaaatagttgcaagttcttctgtagaatggatgaaacataatttgttcaa
cttgt
>train_non_chr16_60146699_60146899
ATGTTCTAGCTTGGTTTGTAGCCCCACCAGGGGCAAGTGTGAGGTTAGTGAGAGTTCTAGACTTC
ATGCAAAGCAATGTTGTCAGGTAGCCATTCCACATGATAGTCGTGTACAGTGATAAGGAGGGATA
ttacacataaaagcaagacaacattcagctgttaaatttattcctgctgatttttgttcttcact
acagc
>train_non_chr15_36348108_36348308
aagtatttttcaaaattaacaaaagacattaagctaattccattaagcacaattccattaagcta
aagattcaagaagagatataaccccgagaaggataaaatacataggaaaacattcctatcaatgt
cttagtagaactagtgaaaagcaaagacaaagacttaaaagcagttaaaggggggttggggggaa
gcaca
>train_non_chr15_36385308_36385508
atggatcttcttcaagctcctcaaatttgatatgtctaaacaaaactggaaatcttcaaacatat
ttctccctttccctttgtaagtcaatcatactagcactctcagtggctaaaggctagaaaccatg
tggtcatcagtgatggcttcctttcagtcccttatttggtcagtcacctagtgccgtcacttcta
cctcc
>train_non_chr15_36549508_36549708
aagaactcctcagcaaatgtaaaagaagagaaattataacaaactgtctctcagaccacagtgca
atcaaactagaactcaggattaagaatctcactcaaaacctctcaactacatggaaactgaacaa
cctgctcctgaatgactactgggtgcataatgaaatgaaggcagaaataaagatgttctttgaaa
ccaat
>train_non_chr15_73498947_73499147
ttgttttgtttttTTAATTACTCATGTATTTTCTCATGTCCTTTACTCTATGGAATATCTCTGGT
CTTGCTTATCTGCTCATTTGAAAACTTTTTTCCTCTGCCAGATTTAGCTGTAGATTTTCTCTATT
TTTTTGTTTTCACCAAACCACTTTCTATCGTTTAAGAATTCTTCAACATTTTAATTTTAAGAATG
GCAtt
>train_non_chr15_87303796_87303996
GGACCTATGTAAAAACCAAATGATCGATAACTTGGCCAGCCAGCTGCTGCCACAAGAGGTAAAGA
AACTGTTGCCTCCTGTTTTCCCCTCTGCAAAAAGAAATAACTTGGTTCCCACCTAGATTTCTTTC
CTTTGGCAGTGTGAAAGACAGCTCTTTCTTTTCTTCATTATCATAACTTCCTGACAGATAAGGAA
AGTGA
>train_non_chr15_91638396_91638596
tctcaaccaagaacgctaaaagtaaatcaccagatagaaatgactttagacccttatcagcctgg
agacagcagcagaacatctacataacatgcttaactagcatttatctaccattagtttcctgtat
atttggcttcctacaatttcctaaattgtaggagactcaaagtccttttcttttgtcttgtcact
tctct
>train_non_chr15_92777996_92778196
ataattaaagacaaattctgggaccttgctagagatttagatatctaaatacaagaagctcaaat
aactcatgacagattcattgcaaaaaggtaatcaccaaggcatatagtcattggctatctaaact
caaaatgaaagaaagaattcaaagagctgtgagacaaaagcatcgggtaacctataaaggaaaat
gtatc
>train_non_chr14_28828049_28828249
TATTGATTGGTTCCTTTTTATATATTACAATAATATGTTAGGAAATAGATCTCCAACATTTTATA
TTGCTGGGTAAATTGCAAGCTGCCACAAACAGAAAACCTTGTAATACAAATTTCAAGATTCTGCG
AATATATTGTATTTAGGTAGATTTTAAAAACAAGGTTGCAGGGGTTAGGCAGGATAAAATGGGGT
TCTAA
>train_non_chr14_29722849_29723049
atcattgatggctgggtgcggtggctcacacctgtaatcccagcactttgggaggctgaggagga
cagattatgaggccaggggatcaagaccatcctggccaacatggtgaaaccccatcactactaaa
aatacaaaaaaattagctgggtgtggcagtgtgcacctctagtcccacctacttgagaggctgag
gcagg
>train_non_chr14_42794650_42794850
TCAGTGCCTCTAAGTTACCTTCTTCATTTATTCATtggttgccagataatacagaaaatgtaagc
cccaattctggggcttacaaagaagggctcttggcttctcttggaaaagaattcaagggtaagcc
agtggagttacacagcaatcttttattgagtgatatttctccttgcaaagcaggactaactcata
ggcag
>train_non_chr14_42813450_42813650
GATTGGGCTGAGCCCACTGATTCTTTCGTAATGCCATAAATTTTTCTTAACCAAGAAATGAACAG
CAAGTGATAATTCTAATTAGTTGATTGGTAGCTCACTACTGAAAGCACAGGTTTTTTGACTCAAA
GTCTTCATTCCTATCTAGATATGTAAAGCTGTCACATCTTAAGATATTGATTGGTGAGCATGTAA
TTAGC
>train_non_chr14_44800650_44800850
ggtaatttataaaagagagagttttaattaactcacagttctgcatggctgcagagggctcagaa
aacttagaatcatggcggaaggtgaaggggaagcaaggcaccttcaacacaaggcagcaggaagg
agaatgaatgcagaaggaactaccaaacacttataaaaccatcagatctcatgagaactcactca
ctatc
>train_non_chr14_54382050_54382250
ttcattcctaaatgccgttatgacactgCCTCTCTCTGCAAATAAAAAAGATACTGCAAAGTTAA
TCTAAATAACTTTCTCTCTTACAATCATCACACTTGACAATTTATATTCATAAGCAATATTATCA
CAGATATTTGGCACCAGATGTAGAACCACTAGAAATATTTTGACCACGAGGACTTTGAGTGAGCA
ATGCC
>train_non_chr14_79547247_79547447
CAGAAGGAAATATACATTATATAATCCGGTGGTTTATCTTCTTATCCCTCCCCCATTAACTTTTT
TTTGTTTTGTTTTGGTTTTTGAATCTCTGCTTCCCTTCTCCATCCCCTAAGCAAAAGCataacca
gcacgttttttagcatttagtagatacaagcctagcattgtgctaagtattttgcgtctattatc
tcact
>train_non_chr14_82013447_82013647
tcaagtcagcttcatccctgggatgcaaggctggttcaatatatgcaaatcaataaacataatcc
atcacataaacagaaccaatgacaaaatccacatgattatctcaatagatgcagaaaaggccttc
gataaaattcaacacttcttcatgctgaaaactctaaataaactaggtattgatggaatataata
agagg
>train_non_chr14_83822447_83822647
TGATTCTTGCAATTAGAGAAGGGGTTTGTTTTTTATTACTGTTCCCAGAACAGAACTCCCTATTT
TGTGACACCGACCACAATGGAAATCCTTGCTCTTATTTTTGGAGGGGCTTTTGTTGAAACTTGGC
AGGGGAATAGGCTGCAAACAAAGATGCGCTTCTCTGTGTGTCAGTGGCAGTTTCACTTCTGCATC
TTCAC
>train_non_chr14_85144247_85144447
TTGAATGGTATGGCTCTAATAAGTCATTGAGAAAATTATTATTGATGCTCATCATTTTATAGAGC
TGGGTTAGCTAGACAATGTAAAAGTTCATTGGCTCTCCATACCTGGAGGACACTAGAATGAAAAC
ATGCTGATTCAAGGTTGCAATCAATTCAGAAGGAATTTTCACTATTTATACTGGGTCATGAAGAG
TATAC
>train_non_chr14_94135047_94135247
gggcataatggcacgcacctgtagtcccattgcttgggaggctgaggtgggagaattgcttagcc
ccaggaggtagaggttgcagtgaaccgtgactgtaccactgcactacagcctgggtgacagagtg
agactctgtgtccttcacaaaaaaaaaaaaaaaaattatcctctagtcctagctatttgcggggc
tgagg
>train_non_chr14_94337847_94338047
ctcatcttaactaattacatctacaagaaatctattcccaaacaaggttacattctggtactagg
gggtaggacttatgaattttggaggggacacaatttaacccataaAAGAAGGGGATTTGGGGAAA
CATTGCTCTTAGCTTTAAATGGGTGTAGTGGTGACAAGATGACAACGGACAACCCCAGAGCTGGC
AGGGA
>train_non_chr19_20928160_20928360
tctcaaactcctgacctcaggtgatccgcctgcttcaacttcccaaagtgctgaaattacaggaa
ggagccaccacacctggcAAAGAGCTGTAATTGCTGTTGGTAAGTTGTAACTGGAGCGAATTTTT
CAAAATATTGCTATTTTTTTTCCAAGTGCAACAGCTCATTTCACTTTATTTAGCTATGAATAATT
GCGAT
>train_non_chr19_31208960_31209160
CACGTTCCACCAAACTGGAGGTATGTTTCCATAGGGAAGGAGAAAAATTCATGGTGTAATACAAT
ATTAAAAATGTCACCCAGCTGAGCATTCCATGTAGAAGCTTGTGTAGAGTTTTAATCTCTTCACC
TGTTGGTGCTAAGAGAAAAGAGAGAGTTGGGGTGGGGGAGGGAGACCGGGAGGGAGAGGAAGGGC
TTATG
>train_non_chr18_10650400_10650600
tcaaactgcaaggtggcagtgaggttgggggaggggagtctgccattgctgaggcttgagtgggt
aaataaagctgctgggaagtttgacccgggtggagcccaccgcagctcaaggaggcctgcctgcc
tctgtagactccacctctagggacagggcatagctgaacaaaaggcagcagaaacttaaacatcc
ctgtc
>train_non_chr18_31134202_31134402
cctctaactcattgattCAAGTTATTGAGTGTACTGGCTTCATGGAATATACTGTTTTAAATGgt
agaatccttgtaacactttgtaaagatatcagaagtaacattgaaaaccttttgtaccacacagc
agtttgaagatccaatagtgaagtactttaaaaagtcattgagcttaaagatgagttatatgctt
ctttt
>train_non_chr18_37413802_37414002
atccagcatcttggtgtggtgtggaaagtatggtatgacatCTTAGTATCTATAGTTTTAAAGTA
ATTCTTGGTACATTAAcactgataagaatattgaacagagatgaccaagtgtaaagttctatgtc
tcaacaaaatgatatctttccaggttgacaataacaattttaaatacttatatttttgttcaacc
atttt
>train_non_chr18_53520002_53520202
ttttccccattccacaggctggatatggacacagtgatgccccattttggggatgcagatgaggg
caaagtctccaggatggccaaacaacaagagagaaggagcctggggcctggactccatgtagccc
cacagcagACGAGAGTCCTGATGACTTCCCAGAGGAGAGCCACCTCCTAGCAGGCATGAGAGAGT
GATAA
>train_non_chr18_61412420_61412620
TGAAAAAGAAGTTTTTGTCAGGAAAGGCTTTGTAGAGGGGTTAGGACTTTAGCTAGTTTTGATGC
ATGAGGAGGATTAGGAGGTCAAACATAGCAGGACATCATTAGGACAGGGGATGATGGTGTTGAGG
GCGTCAGACCCCAAATGGAGGATCTTAGGGAAGGAGAAAAAGGGCTCAGAGAGATATGGGCTTAT
CATAC
>train_non_chr18_62211220_62211420
GAGTTTTCACaattttttttttttttaattttGAAAACAGGTATCTTCTGGAACTACCTTTCAAC
tttatccttctgtacctggcttatctaacttaacatgtcttccaggtttcttcatgttgtaacag
atagaaagatttccttttcatgattacataacattttattgtatgtatctgtcatgttttcttta
tccct
>train_non_chr18_63617620_63617820
TAAATATTTTTTTCTGTTGATATTCTTTGGTTTTTTTTTCATAATTCTACAAATACATTAATCAT
CTATCACTTTAGGTAAATAACATTCTTGTAGCCCTGTTAAATCTTCATGATTTCTATTTTCCATT
GCAATCTGTTTTGGATTATTTTTGTTAATGTTTGCTTATGCTTAATTGCTGAACCACATATGTAT
AAGGC
>train_non_chr18_70095620_70095820
ctccagtggttcagaagaaaaTCTTGTTTTGTTTTACTAGAATTTTACTTTTCTCTGAGTTTTTT
TGCTATGACAAAACTCAAAAATAATTTAAAAATGGAATAGTTATTCTGAATGGCTAATACGCAAT
GACATATAGAGAACAGACATTTCATCCCTCACTCTTCCAAGGTCTGATGTAAAAAAAGTTATAAA
AAGGT
>train_non_chr18_70811620_70811820
cccatcagatatatagtttacaaatatcagatagcttctcccattccacagtgttatgttttcaa
tttgttgattgcttcctttgctatgtggaaacttttttagattgacacaattccacttgtttatt
tttgttttcgttgcctgtgcttttagtgtcatatacaaaaatttattgccaagaccagtatcaag
gagct
>train_non_chr20_6125400_6125600
tttgtcaatttttgctttgttacaatagcttttggtgacttcatcatgaaatctttgcccattcc
tatgtcctgaatggtattacctaggtcatcttccagagtttttatacttttgggttttacattta
agtctttaatgcatcttgacttaatttttgtatatgttgtaaggaaggtgtccagtttcagtttt
ctgca
>train_non_chr20_6398600_6398800
tattgagtacttgaaatgtggctagtgcaattaaagactaaaattttaattttacatttaaatag
ccacatgtggctagttgctaccatattggacCCCAGAGCGCTAGACTATAAGCTTTGCGAACCTA
GGGACCACATGGGCCATCATCGCGTGCCTAAATAATAGTAGGCAATCAAGGGATATTCGCTATAT
TTagg
>train_non_chr20_22852600_22852800
ctttttgatgtgctgctggattcggtttgccagtattttattgaggattttcgcatcgatgttca
tcagggatattggtctaaaattctctttttttgttgtgtctcggccaggctttcatatcaggatg
atgctggcctcataaaatgagttagagaggattccctctttttctattgattgaaatattttcag
aagga
>train_non_chr20_54016393_54016593
tattctaagtcagccatcataaaaatgcttcgacaagccattacaaatatacttgggacaaatga
aaaaaatagaatgcctgagctcagaaacagaaactctcagcaaacacatagctccattgaattca
acagtagaatgtgtgggactaatgaagaaactggaagcctggaaaggagaacaataaaattacac
aatct
>train_non_chr21_24869329_24869529
AATCTTTGCCACTAGAGACTTCAAATCTCTTCAGGCTTAAGTTGGAAATAAAATTCAAATAGCAA
TCAAACAAAAACAAATTACTATTTTCAAATAAAATAAATGATATTTAGTAAAAGCAATTCAAATA
TAACAAATAAATTTTATCACAGCTTTTTTTTTTTCAATTTTAGCCTGTAAATCAAGGCTTTTGAC
TAATT
>train_non_chr21_40886130_40886330
TTTGGCTTCCAAAAACAAACCCATCTCATAACTCATAGATTATCCATGCATTTTATTTGAAAAGA
CGATTTTAGACAGAACAAGGCAATGAATGGAACTATGAAAGAATTCTCATTTCCCATAGTTGAAG
TTGGAGTCAGAATCTATTATTATTATTAtttatttatttattttattttttgagacagggtctca
ctctg
>train_non_chr7_14269275_14269475
GGGGAGAAAATTACTGGGGTTAATCTTTAGGGATATTGTTTTTTCAACAATTACAAAATACACTT
ATGATCAATGACCATCCTTCATTCCCAAGAAATCTGTCTCTAAGCATAAAGTTGTTAAATAAAAT
ATTTTGTTAAGTGTAACAGGATAAATTATGATATATTCCGTCCATGCCAAGATAACCAAATAGTT
TTAAC
>train_non_chr7_18223275_18223475
tttcatttttctgtagagatgggggtctcgctatgttgcctaggctgatctcaaaatcttggcct
caagagatcctcctgctttggcctcccaaagtgttgtgattacagacatgggccatcacacctgg
ccATTTTAAACAGTTTGTAAACTAAGGTATTAAAGTAACAATACATAAATGGTAAAGTATCCTGG
GCTGT
>train_non_chr7_35180275_35180475
aaggaaactcagagaagttccaaaaatgttctgggcaatggcagtgtcactgcaatgagtactta
acatcctcaagtgacttaggagaaaagaagtcatttttgtcataaaatgggatatgattaaagta
agtcttattactttatgatcaTTTTTAAATATTTACTTGGGCACTGTCTTAAAAAGAAAAACTTC
CTACT
>train_non_chr7_35497075_35497275
tcctcacatttcaaaaccaatcatgccttcctaacagtcccccaaattcttaactcagttcagca
ttaactcaaatgcccataatccaaagtctcatctgagacaaggcaactcccttccacctatgaac
ctgtaaaatcaaaagcaagttagttacttcctagatacaatgggggtacaagcattgggtaaata
tagct
>train_non_chr7_39064675_39064875
aatggtaccagttcctccttgtacctctggtagaatttggctgtgaatccatctggtcctggact
gtttttggttggtaagctattgattattgctgcaatttcagatcctgttattggtctattcagag
attcaacttcttcctggtttagtcttgggagagtgtatgtgtcagggaatttatccatttcttct
agatt
>train_non_chr7_40456875_40457075
acattttaaaaatgtttacttggttccattcagtttttcttttttagtaatgatttttcagggca
tacatttttctataagcaagactttatctatatcctaatgtttggggtatgaagtagtctctttt
ttattgtcttgtaaatccttagtaatagcagttttcttttattttcagacctaaggattatttag
gaaaa
>train_non_chr7_51634306_51634506
GTCAAGGTAGGTGGCAGGAATGGGCCCCTGCAGAGAAGGGCGTCCCTGTGCGTTCTGGCCTTGAA
GAGAGCAGATGCCACTCAACCAGGAGTCTCGCCAGCAGGGAGAGAGAAGGTGGATTTGAACGCAA
GGCCTCCAGTCAGTGGGGGAAGGGTAGATGTTGGATGCCACCCCCATAGGGCAGCTCATTCTCCC
CTCTT
>train_non_chr7_68365864_68366064
tctgtctctactaaaaactataaaaattagctgggcatggtgtaatcatgtctgtaatcccagtt
cctggggaggctgaggcaggagaatcacttgaactggggaggcagagcttgcagtgagccaagat
cacatcactgcactcaagtgaaaccctgtctcaacaaaaagaaaaccaaaaaaTCCTCATTCTAG
GTTAT
>train_non_chr7_71634464_71634664
cagctgattatttttttttttttttcagatacagaatctttctatgttgcccaggctggtcctga
actcctagcctcaggtgatttttttgcctcagcctctcaaagtgctgaggttacaggcttgagcc
accacgcAGCCTTGCTTCTTGCTTATACCCTCATTCTCCCTCTAAGGCTTTAATTTTTTTTGTTA
ttttc
>train_non_chr7_84751664_84751864
CTTATAGAAATGAATCAGAACTGGGGAATAAAATTAAGGACTGGCTTTGCTCAGATGTAGAAATA
AATGCACCACAAGAATTTAAACTATTTTGTTATTTAACATTTTTTCCTTGACTAAAGTTGTTTTT
GTGTTTTGTTTAAGCAAATATCTGAAGAACCAACTTTTGTCGAAACTTGAATTATTTGATCAGAC
GAGAC
>train_non_chr7_89121864_89122064
CATCATAATTACATTTGTTCTGTTCAATTAGGGTTGGGTACTAGACAGAAAATATTTTGTAAAAG
GAAATACCCACCTTCTTTGAAGCACTGTTATACATAAATTCTTTCCAAAAGTATTTTTTAAAATT
ACAGAGAAAATACAAAATTGTAAGTGATTCATTTTTTATTATTATAAAAAGACACACTTAGGCCA
GTAGT
>train_non_chr7_113183964_113184164
ATCTTTTTCCTAGTCTTCTTGGCAAAACTCCAAAGCTCGTTAAATCAAActgttccccttcacag
tagcacttctagacagagtagtgcatattgactatttccaattgcttaccttctaatctgtattg
aaccattccaatctggctttatttttcattactctaccaaaataatccttatcaaggtcactggt
gatct
>train_non_chr7_118034764_118034964
ggcctgcaagggtcttggggattttataggcacaggataggggcacagcaggccagaggaggtct
tgggaaatacaacatttgggcaggaaaacaaaaacccttgtcctcacctaggtccatgggcacag
gccccgggtgtggagccctagccagggaccacgccctcctctactccacacttccctttctccct
tctgt
>train_non_chr7_123006364_123006564
AAATTTTTCTTTTAATATCTCCGAACAAtttttttttttacacagggtcttgctctgtcacctag
gctgtagtagaatggggtggtcttggctcattgcagcctcaacctcctgtgctcaagcaatcctc
ccacctcagtctcccgagtagctgggaccacaggtgcacgccagcatgcccagctaatttttgta
ttttt
>train_non_chr7_142808678_142808878
ctttgcaaaaattacaacaattagaagattatggcagtgaaggggatgtaatctggccaaattcc
ttcttgcctttggtcttcaagttgaccttaattattcctgagcttaggctaagctaacttcggaa
gacatttagtttatagcttaaatgataatagcccttccctaaaactcaaccactgttgtaaagct
aatga
>train_non_chr7_144974467_144974667
ggttttaaaaaggtagtttccctgcacaggctcttttctctgtcaccttgtgagacatgtctttc
accttctgccatgattgtggggcctccccagccacgtagaactgtaagtccattcaacctctttc
ttttgtaaatttcccagtcttgggtatgtctttatcagcaatgtgaaaattgactaatacagcag
tgtat
>train_non_chr6_9464214_9464414
CCTTTTAATACACGGAATAGGAAAAAGGATGCTAAACGGAGAATCATGAGACTTAGATCTCCTTC
TGATCTCATAGCTCAGAAAATAACTTGACTGTAGCACAGTCTTTATGAATCTTAGTTATTTCATA
ATTAATACGAGAAATAAGATTAATGGGTGATTCCCAAACCTGTGGTATATCAGATTTTTCAGTAA
AACTT
>train_non_chr6_9981614_9981814
AAGCATCCAATTCTTTGCAATAGACATCATCCTTTTGCCCTTTAGTAGGCAGATCACTGTGTTTG
CAAGCAACAGGTGCAGGGTGAAGCTTGTGATTTATTTGAGGTATGTTTCTCAAAAGTTACATTTC
ATTTTAATTTCTGCCATGTAGGAATTCATCAAGGAACCCCTAAGCAGCACAACAGATTACATGAT
CTACT
>train_non_chr6_33439422_33439622
aaccatttcttcacacacacacaaaaaattgcaagggaaaaaagagatggattggaacctatagt
ttaaaagagtttaaaagaGGCCTGGCatcgcttcttggccttttggctaagatcaagtgtaAAAG
AGgcctggcacagtggctcactcttgtaatcccaacactttaggaggataagcaagaggatgact
tgagc
>train_non_chr6_55189841_55190041
TTTTACTAAACTCATTGAAATTcagtacttcctgtgctatctttgtcactaatagaagttacaga
tatttttatataacattttattagtggaagttctttcaaattaggatctgtgataatcactacac
tgaaacaacaatatttttagactcacttagatcttgatatttccttctgcaatgaggaagcatat
gtatt
>train_non_chr6_58678241_58678441
CTGCTGTCTCTAGTTGATCAGGATCAGGATAGGAACATTCAGATTCAGTTTATTAAAGCTGAAAA
ATGCTGTCACACTTCTTCCACTTAATCTGGCTGTGTAAGCATTTTCCAAAAAGAAATAAAGTTAG
TATTCAGAGATACGATCACTCTAGACACAGATCTGGTAAGAAGAtcaagataggtgtgttttaat
tccag
>train_non_chr6_86743081_86743281
caacaacaacaacaaaaagaaaatttcaggtctatatacctgaggaacatcaatgcaaaaatcct
caataaaatactggcaaaccgaatgcaacagtatatcaaaaagcttatccaccacgatcaagtca
gcttcatccctaggatgcaaagttggttcaacatacacaaatcaataaacgtaatccatcacata
aacag
>train_non_chr6_89125681_89125881
ataccacgggttgcaagctcatccctcagacctgcgtaaggactcctagagctattcctgtttct
tctgtgacatataaagaaaagtcttgccccgttggcaagcttacaactggggtttgggttagggc
cttctttagggcctggaaagccacttctgtttcaggtgtccatcttactatatgggtattggctt
tctga
>train_non_chr6_93085679_93085879
GCCCAGCATATCTTAATCAAAAACCCCTTATTTGGGAAAAAATACCATTGGCTAACCCAGCTTCA
AATGCTGCAATATTTGACTAAAGAGCTTCAGAAACCATAAGAATCTATTTTAAAATATATCAAAA
AATTATACCCCTGGAATAAGTAACATTCCCTTAATTCAACATGATGATGTTGACATTTTTGATCT
CATAA
>train_non_chr6_101933287_101933487
ACCTTCCAAGCATAAATATTTTTCTTTATAGGAACTTTGTTTCACTTTTAAGAACTACTAAATCA
CTAAGTACAAAACATATTTGTGACAATTTTGGGGAACTTTGTGATATTTATATAAAATATGTTGA
TAAGCTTGTATGTTAGTCATTTGTTTAAGTCATTAATTCTGAAAAGTAACTCTTACAGAATTTAG
AAAAG
>train_non_chr6_102368307_102368507
TAATCGTATGTCAGTGGCTCAAATTGGGTTGAATAACAAGAGCAGATGAGAAGTACAGTTTTAGC
TGGGCATCAATGTTACTACTAAAACCCAAGGAGGAAAACAAATACTGAGCGATAGTCATCAGTCT
CTATTATAGATATCCTCCATGAAGAGAGAATGAGGAAAGTTACTGAATGGTAGTACTGGGTAGTA
TTGAA
>train_non_chr6_113411107_113411307
TTGTATTTATAAGTAAAATGACATACAAGTTCACCATTGTGTGTGTGTGTGTATATGTGTACATG
CTCTCTCTcacacatgcacactgtataaatgtatatacacacatgcacacacacatacataAAAC
TCAACATGATATGAATAAAAGTGTAAGTTTTATTCCAAATTTTTGCTGATGTTTGCTGCATGCTT
TTTTA
>train_non_chr6_142234507_142234707
CCTATGAAGTTAATATGTTTCCTTGATTAAACCCTTTTCTCACGATTGAATCTGTAACActtaac
acttgggtgaagcccaggccttctcctccatagaggaagaatggaaatatcagatgggaagtctt
actctttcgacctctaaacctcaatgtatctgcacccaatttctcctgcattttaattgttacaa
aacac
>train_non_chr6_148369707_148369907
catgttgattaagaaaaatgacaaagaaatgaagcattataaaattgagaatgaaaaggaaatta
tatcaaactatgtaaaatttttaaaataataatgagtatattaagacttttgcatcaatacatta
gaaaagtaagcaaagcagacaatacaccatacccctccaccaaataatttaccaaatttgaatca
aggag
>train_non_chr6_153749107_153749307
actggttgctgcagattatgggtcaatgtcctgtttttatatatggtctagccattgtccattca
catatccagtttatcaTCCATGTATTCTAGTTAGTGGGGACAAAGCACCATTTGATGGCCATCGC
TCAAAATAGGAAAATGCACCTTTGAGAATAGAGCAAAAACTTTGGAAAGTGTCATCCCCAGGCCA
ACATC
>train_non_chr6_156142508_156142708
GTTCTAGTAATAAGAGTATCCCCCAAGGTTTTCTTTTTTCCTTTGTATTGTAAGCCAATTACTCA
CGATTCCTGACACTAGGGAAGAAGAGACTAGTACGATaggggcgtatgtgtagaagcggaaagat
atttgttttgtgttgccccagggtggctgagctaagtcacaagaaagtgaattcagctcagctaa
ggaag
>train_non_chr6_165102210_165102410
ATTTTTCCATTTGAGAGGGAAATTAATAATGAATGTGTTTTGTTCTCGTTGCTTGGGTTTTGTTT
TGCTATGTTGATTTTAAGGAGGTTGATTATTTCTTAATAAATGGTGTGAAATTTTGGAGACTGCC
ACCTGGTGAGTTGAGAGCCCTGGTTTCATGACTAACTGGCTAGATTTTCCAAACATTTATGTAAC
CGAGA
>train_non_chr5_7219000_7219200
TGAACTGGCCACATCCTTCATATAGAAAATTGAATAATTTAATAAGGAATGGTCTAACTCAGATT
CTAGTTCTATCTGTTTATTTGCCTGGTAATTACAGCATAACAACTCAAATTGGACTGCCAGCTGA
GTGTTTGCCTGGGGCCAGAGATTTCCTTGTGCACATACTGGTGTTCCCTTACACCAAGTAGAGAC
TGATA
>train_non_chr5_18229843_18230043
gggagggatagcattaggagatatacgtaatgttaaatgatgagttaatgggtgcagcacaccaa
catggcacatgtgtacatatgtaacaaacctgcacattgtgcacatgtaccctaaaacttaaagt
ataataataataaaaTTTAAAAAAAAGATCTGAACTTTCAGTAGCATTCAACACATATAACTACT
CCCCT
>train_non_chr5_18445243_18445443
AACAAATTTAAATTCATTTGGGGTTCATTTCATTTTAGACATTATGTTCTTAGAAACATGGATAT
ATATTACTAATCTAAATGGCTTATAATTAAATTGAAGTTACCAACATCATCAAAAATAATTATTT
CTTCTTATACATCTTGATCTTCTCATTATGCAAATCTGGTCTATCAATTATTATGTACACCCTTC
GGATA
>train_non_chr5_29313043_29313243
TGTACGTAGGTTCAGGTAATTTCTGGTCCCAAAGCACTGAAATAGGCAGCCTAACTTCTGAGACC
AAACATATGTTTTTTTTTTTGTTTATAATTAAAACAAAGTCACTGTTAAAACCAAAAAGAATAAA
AATTACAGTATCTCACTGAAAAGCAAACTATGATGGTAAGGTAACACATTAAGAACTTTAAGATG
TTTAG
>train_non_chr5_51792843_51793043
CCTCCCCAAACTTTCCTATCCCCAAAGCTGCTAGCTAAATCAGTGATGGTAGCAACTCTTCTGTT
ATCTGGCATTCATGGGATCCCACCTCATACTTAATCTCAATGTGGAACCATCTGTACACATCTTC
TGCGCACAGCATTGACCAAATGGTTCCAAAACTCATTAAGAAACTATTCAAAAGAAAAATAAATT
ACATT
>train_non_chr5_57906043_57906243
tgtgtgtacatacgtttttatttctcttgggcaaatccctaggagtgggattgttaggtcatatg
gtaaatacaatttaacttcatgagaaactgctaaactgtttgtcagagaggctgtgccattttaa
acagtctcagcagcaatttatgagcattccagttgctccacatccttgccagcaattgttgtcag
gtttt
>train_non_chr5_63267244_63267444
aatgatcagtgatgttgagctttttttttataagtttgttggctacataaatctcttcttttgag
aagtgtctgttcatatcctttgcccacattttgatggggttgtttttttcttgtaaatttgttta
agctccttgtagattctggatattagacctttgtcagatgggtatattgcaaaatttttctccca
ttccg
>train_non_chr5_97134044_97134244
ttcattataccctgttgcactgacagtgtgatcctgcaaataaggattaactatgtgctttcatg
tggaactcctctttgcagcatgtttgctaaatgggttcttctaccttcaagttcactctacttat
atttttgcaaatgaaatgttggtgattttgtatttcattatgtactacggctcactcaagtaaat
ctgcc
>train_non_chr5_99218901_99219101
aaataaacaataaaaaaaattagtatatttatgtcccaaatattgcatgcatgcatttatgctaa
aaaagtgtattcattgtttatccaaaattcacattaaactgagtttcatgcatttttatatacca
aatttggcaaccctaCATAGAAATACATAGTAAAAATAAAAAACAAAACCTccctgtggtcagaa
aagta
>train_non_chr5_103882501_103882701
tgaaatctgttgtaaaacgtgtgtttgaacaatatgaaatcagtgcatcctgaaaaagaacagaa
tagcagcgttttttggggaacaagggaagataaccataaggtcttactgcctgcatggttgggaa
gtatagagccacagttttcttcttgcagaaagccagtacgagaaatttcactgaattcttttccc
aacaa
>train_non_chr5_117744701_117744901
AACAACATGGCTTACCAATAAAGCATCAGCAGAAAAGACAGGAAAAGATTGAGGTTCAGAAAGTC
AAGGTGAAGTTAACGCCCAGCAGCAAATGCAGAAGTTCTGTGCAACTTCGTAGCGCAGCTGAGAC
TGTTTTGCCCCTTCAGTATTCTGGCTTTTCTGAGTGGAGTTTTACTAATTTGTTTTGCTTTGTTT
TCTCC
>train_non_chr5_122003901_122004101
TATGCACCAGTTTTTCTTATCAAAACGTATCAGCGCTTGTACAGGAATACAAGAAGAACACTGAG
GAGAATAATCACAGCCTAAGGGAAACAGCATGGTAGTCTTGTAGCTACTTCCAGCATAAGGACCT
TGCTGGGCATTATCTGCCAGGCTGTGGTGCGGGAAACCATTATACAGCATGGAAAAGTGAACTTG
GCAAA
>train_non_chr5_125293901_125294101
CTGATAATGAGTGAGGAGCGTAAAATTGTAAATCACTAATTGTATGACGTGTCCAATTATGCTAT
GTTAGACAACATAGCCTGGAATGAAATATAATGGAACAGAAAGAGAATTTTCAACCAAAATATAA
TGTGGCTTTACAGTTAATGAATATCTTGCTATGATACACTTTATTGGACAGCAGAGACAAGCATT
TCTTG
>train_non_chr5_144161407_144161607
AGAGCCATTTTACACTTAAGCTATTAATATATAGTGCATTCTTTTGCCCCATCCTTTGTTATGGA
GGCCTGCTATGAGTATTTTCAGGTTGCTAAGGTATGTGGGCTCAGGAGCAAGCCAACGACGTTGT
CACAGGAAAAACAAAGCATGGAGGGCAGCATAGTTCCATGATGTGGTTCTCATGGTGGCTTTCTT
CTCCA
>train_non_chr5_151530807_151531007
TAGGGATGTATTAACATTACTCCCAATGTCAGGGAGAGGTGAAGGAACAGACTGGCTATGCATCA
CTCAGAGTCCTGAGGCTGTGCTTCTGGCACAGTTTGACTCAGCGATCTCCCGTGAGATCAGACTG
GCTGGGCCTGCCGTAACATCACACATttataggatcttaggttggaaaacactgtaggggtcatc
tagac
>train_non_chr5_155328822_155329022
aaacctttttacttcttaaccttattacttacctgtagctgatggtttctccccacttcatagat
caagaacagaaatgacagatggtaatggtttagtgggactctacccaaagtACAGATTTCTCATT
CATAACTATTCATAGATTTCCTGGAACTTACCCTGCTTCACTGTTTGTTCATGAGTTGATATTTT
AAAAA
>train_non_chr5_155363622_155363822
atgggcggccatgggcaggcccagaaaaagcaccacaagttcccactctggtccacggaactggc
agtccggcccccaggttttaggccctgtccagcttgaaggtggggcttcactagggacgcgcccc
cttttacccaggagcctgtctgcctcttaccactgttccgtacagcccaggctgttcatgcccag
gggca
>train_non_chr5_165102222_165102422
ttttagtacctgttttatttttgttgttgttgttgttgggtatatacttaacagtgtaactacta
ggtaatatggtaatcctctgtttaactttttgagaaaacaccgaactgttttccacggtggctga
agcattttattttcccactgggaacgtatgaaggttctggttcctccatatccttgccaacactt
atttt
>train_non_chr4_18319502_18319702
CTTTGACTACTGAACCTTTCAAATTTGTTGGGCACCAGGAATACAAAACAAATAGGATCAGCCTT
CTGATTTGGAGGGGGAAATAGACTATAGACAAATAATGGAGCCCCATGTAAGGGGTCCTGCAGTA
AGTTGCTTATAGAAGGTAGTTGTATACAGAAGGTAGAAAAAAGGGAAAGGTCACCTCTGGCTATT
CCTCC
>train_non_chr4_22789502_22789702
catttccaccaacagtgtacgagcgttcccttttccccacagcctcaccaacttctgttatttta
tgactttttactaatagccattatgactggtgtgagagggtatttcattgtggttttgatttgca
tttctctgatgattagtgacttggtttggctgtgtccctacccaaatctcagcttgaattgtagt
tccca
>train_non_chr4_29179702_29179902
CACTATCAAGACCAAGGTGTAAATTGTATAGGGCACTCAATCCCAAAGTTAAAAAGCCACCTAAA
AGATAATACTTTGATTTGCCTATGTAATTAGGCACGACATGTTCCACTTAGTACCTATAATCTAG
GACTGCCTTGGGAACACTTTTCTTTATATATGCCTTCTATTTCCCTTCTGTATTATGGAAAGATA
AATGG
>train_non_chr4_30546102_30546302
AGAGCAATAACTCTGGTTACTGTTCCTCTGGACATTTATTCAATCCATCAGTCTAAAAGCCAAGA
TTCAATTTAGTAGTTTGATCTATCACTAACTAAAATATTAATTTCCTTTAAAATATTAAATGACT
TGGAAACTATTGGTCTTGTGTGTTATAAGAGGAAGACCCAAGGGAACTGAGGAATGAAGTGAAGA
CAAAA
>train_non_chr4_46748443_46748643
tctagaatcagggcattgaccaaaagtggagcatggagtacgctgtcaccagaggtaggcagaat
ggatattgaatggggcggaaacaaaagatgtccagtataCATTGAAAGTACAGTGGAAACagagg
tttattcattgagagagaccagtggactagattttctaaagtttcttcctcctctatgattttgt
ttcta
>train_non_chr4_58465843_58466043
TTTACACTTTATAATTTATAGCTTAATAAAATAGTATATATCAGGTGGAATGTGAGAAATAAGGA
AATTGATCTATTTTGAATTTGTAAAGAATGCTTCTTTGAAAAACTAAACTCaatttaataaaaat
attaataCATTAAGTTGAAGAAAACCTGGCTTAAAAATGGACAAGACAAAGTATTTTAAAAAGAA
GATGT
>train_non_chr4_59820753_59820953
gatctcctgaattattattttcatcaaatttggctaatcattggataatcataatttatttttca
ttaaatttttatgtctcctttctctatcctctccttaggaatccaaccacccatgttttagacca
actgaagttgtcctacagttcactgatactcttcgttttacatttgtttgctctctgtatcattt
caata
>train_non_chr4_61457605_61457805
atctcacaccagttagaatggcaatcattaaaaagtcaggaaacaacaggtgctggagaggatgt
ggagaaataggaacacttttacactgttggtgggactgtaaactagttcaaccattgtggaagtc
agtgtggcgattcctcagggatctagaactagaaataccatttgacccagccatcccattactgg
gtata
>train_non_chr4_67794005_67794205
AATTCACTTGCACCTACAGACAGCCAGTCTCCTACCCATAACATTCAGGGGTAGACTAGCTGGCC
TGGCATCTAGGGAGGTTCATTTTCAAAAATTTAAAGCCAAGACGTCTATCAACATATTCAGCAAA
CGGCAGTAGGAGCATCTAGTCATTGATATAAACTGTCTAGGATAAGTCTGCTAGGGTAATATGAT
TGCTG
>train_non_chr4_68063405_68063605
GAATTTGCACAACACATTAAGTTTGGTAATTAATAGAATCATGTATGGTAATTTGGGCTGTTAAG
AGATTTCTGTTTGGTTGTGGATAGTCAAAACTACTTGATTAAAAGATTTCATAAGCTTCCATATG
TAGCTTCTAAAACAAAAGCTGATTATATATTTAGTACCTACTACTGTATATTCACTGTTTTCTAC
TCATA
>train_non_chr4_72538136_72538336
agtggagatctgaagaaagggagaagggagacatgtgaatgaacatgggaagaagggtccaacca
aaagaaactgcaagggcaaagactcgggagaagcatggaggcccaggttgctacagtgcaggtag
tgaaggggagagaaattcagatacacgttgggtatctgcataaatgcaaggaaatgaagtcagac
aaatg
>train_non_chr4_73847336_73847536
ATTGAATTCTCTACTGTCTCTCACTCAATAGCGAATAGATTTCTATCATCTATTTACAGATATTG
ACAAATAATTAGACCAAAAAATCAAATTCCCAATCACTGTTGCCACTAGAAAAAGGAATAAATTA
TTGGCCCTGCTCAAATCAAAACCAAAAACAGAggccgggcgcagtggctcacgcctgtaatccca
gcact
>train_non_chr4_112398551_112398751
tattatttgaaactatactaacctattttcagcccttcctacctctcgtcaccatctctcctcat
tttccaggtttgattactttaattaaggaaatgattaaaaagattatcattattaaaattttatt
tttgattatctattttctatttttaaatatatattttaaaatttgcaaatatatttaagaataaa
tttag
>train_non_chr4_119133352_119133552
ttaattgttttttataaataaaGCAGATAGAGGCAGCTACAGTCTGGATTAAAAGTAGAGAAAgg
ccaggcctcatgcctgtaatcccatcacttagtgggggcaaggtgggcagagagcttgagcagcc
cagaagtttgagaccagcctgagcaacatggcgaaaccccatttctacaaaaaaatacaataatt
agcca
>train_non_chr4_122204350_122204550
ccaggcaggccctccagatccaggtttcaggccaggatctgtggtcccaggcttctggtctaccc
caaagccaggcaggccccagtaggcccaggcccaaggcaagcccctgcagcctcatgttctaggt
ccacttaaggcttaagacctagccccagtgccaggccagtccccagagccccaggcttcaggacc
acctc
>train_non_chr4_136804950_136805150
ATTTTAAGAGTACTATCAGTAAGATAAAAGAATCTTATTAATTAGAATAACAAAATGCGTAAGGT
CAAGCAATCAGAGACACCATGTTTTGTTGGAATGCAGCAAAGCAGAGGGAGTGCACCATAAACTA
AGAAATCAGAATTCTAAAGCTAGGATTTTACCAGGATTTGTTTTGTTATGTTAAACAAATGAAGC
AAACT
>train_non_chr4_153144750_153144950
acagcaacccatcaaaaggggcccagtcaactgagcttgtgataagggagccccgtctgctttaa
cccacacaaggagagtaacctgaagtgacctgatgttaaccaatctgctttttgcagtaggctat
ctccccgttcctgctcaagttgccttacagaaacccactcttctgcctcacccagtggagctcca
gtctg
>train_non_chr4_160002750_160002950
gatcacatgagcctaggaggtggaggttgcagtgagccatgtttgctctgcactccactgcactc
cagcctgggtgacagagtgagactctgtctccaaaaagagagagagagaaaaaaacaaaaagaaa
atgtgattttaaagctgtattttattctattgctttaacataatttatttaataagccctttctt
gttga
>train_non_chr4_164230350_164230550
TCTCTATGATTTTTTCTGTCAAGTAATTGTAATTCTACCTTGTTTTCGAGGTTTGGTTCAGGTGT
TTTCAAGAAGCTTCCTTCAGTCCTGTCTGAGCTAAGAACCTCTGAGAATGCTGTGAATATACATT
TAGGGTTATGTTCACCATATGCTACATGCGAAATGATATATTTCtgtatattttccccactgaat
ttagt
>train_non_chr4_173442425_173442625
TTGCAAATAGCCTTTCAGCACTTGACTGACAGAAAAATTCTTCTGACAGTTGGTATAAAACATTT
TACCACAAACAGAACTTTGGCATCTCTAGCACATTGCAGACATCTGTTACAATATGCCATAATTT
TTAGCACCTCATCATAAAGGCAAATCCAGAACTATGATCTAAATATAACTAGCATATTTTATATG
GGCTT
>train_non_chr4_173475225_173475425
GATTCTTGCCTTGGCCTTGTTCCAATTGCCATTGCCTTCAACAAGAGGATTTATCATTTCCCAAT
TCTAACTCCCACCCCAACTGTATATTCTAACTGACCCATGGATTCTTTCAATATTGGAAACTATG
TAAGATTAAGTTTACCTCTTTGATATATTTCTCATTAAAGCATTGCATGCATTTCCTCACATTCT
CATGA
>train_non_chr4_176416806_176417006
CCAAGCAATGGCTAGTGCCCAAAGTGGGGCTCAAGTACGGGACAGATTTACTGTTATATTGGAAA
GGCCCTCCGTTTTACCATGCAAGCTATTCTGTCGTTATTGAGCTAGTTGATGAGCAGTTTGAAGG
CTGTCTCTGCAGGCCTTTCAGTTGGATGTCCCTGGCTGCCTTGAGCAGAGTTTCCGTTAATGTCT
CCAAG
>train_non_chr4_180496006_180496206
gaaaaccttcactatcagtaggtttcccagtagaaaccatgcatgccaggagtcagtgggatgac
aaattcaatcagctgaaaggagaaaaaaaaagacaaaacagcaaccaagaatactatacctggca
aagttgtctttaaaaaatgaagatgagattaaaaaaactttccaaaataaatgaaagctggggaa
gttca
>train_non_chr4_182302206_182302406
AAAGTTTCTTACCTCTGCTCCAATATGGTATGAACTATTGTACACAAGAGCCTATCTGAGAATAA
TAGCCTCAACCAGACTTGGAATCCATATATCTCATTGCAAACTAGATTGATTTACTAATTGGCTG
CCAGTAGTGGGCGGATGTTATTCAttccttcggatgtcctgacaaatcaccaaaagtctgctggc
ttaaa
>train_non_chr3_892200_892400
aactagatggggtttctaaaggttggcccccatgtttgagggccttggctgcaactgccaatgga
cggatccagttatcagataaaaaaatagccatgccacaactgctaggagccacagtcgtactggc
tgttcttgaggccccacatgctgtggtgactttaatgaataccaaaggacatcattggctaacaa
atgct
>train_non_chr3_1869400_1869600
AAAGATTATTTTGTCCCAAAAGTCAAAGCTTGAATTTTGTCAATAATCCTTTATGTATTAATTAC
ACACGAAGTTCTAAGAAACATAATCTTGCTTTAAGAGATGTGGCTTGTCAATTTAGCCCAATTCC
AGTGTTAGCAAATATTATATAGAGATTTTTTTAAAAGAAACAATGAGCATATCCATTTTGAAGTA
TGTAG
>train_non_chr3_5717200_5717400
TCGCTATAGCATCTGGTACATAGCAGGTTGCTTAAGACATCCTGGCAGGTTCCCAGAAATCTTGG
TGGTTACATAGAAGGAGGCTTCCAGTACCAATCCCTCCCTACACTTCAGACTCCttttttttttt
ttttttttttttgagagagggtcttgctctgtcacccagactggagtgcagtggcacaatcttgg
ctcac
>train_non_chr3_6181000_6181200
CTTGCCCCCAAAGCATACAATTCCTTTTCTTTAAAAAATTACATGACTCATTCTTATAGGAAAAA
GAAAGAGATAGTTCTATAAAAATTAAAATGTCAGAAAGGAACAATTTAAACTCGTTTTATGgata
gtcagtgtaatatagaagaatgagcactagttttgccgtctcacagacctgggtctaaatacaag
cttag
>train_non_chr3_16748996_16749196
TGCCAGGGAGATGGGACAGGGAGGGGCCGATAAGGTAGAACCAATGGGGTTGACTAATCAGACAG
CTCACAGATTAGTTTTGTGGCcctcctgtgtgctaggcatttgtctgggctctgaggacagtgta
gtgaaagagatgaacacagATAATTAACTACTAGTAAGCATGCACACTACTGCCAGGTAAAAGGA
ATGCA
>train_non_chr3_16766796_16766996
caaaattacatatgaaggatgcccactgatgcactgtttttaataaagaaaaaatggaaacaacc
ccagtgtgcattcatagagaagcagtaaataattgtaaattcatatagtataatacgaaatagca
atgtaaCTACTGACACAGAATGTGGCCTTGATATAAATTAAGGGAAAACAACAAGTTGTAAAGCA
GTGTT
>train_non_chr3_19320996_19321196
TTGAAATGAGATTGCCATGGCATAGATATTGGGGCAGATGAATGAAATGGGATGCCATAGGGCTA
AAAAAAAAAAAAAAATAAGGAGGAAATCATGACTCTAAAACTATTGGGAGAATACAGAGGAACGA
GCATATTTTATATTCCATGTGTAACTTATGAGAGCAGCACATCATACATCATCCAACCATTCTTT
TAAAC
>train_non_chr3_20254196_20254396
gataacttttttttttttttggtatttttagtagagacaaggtttcgctacgttggccagctggt
cttgaactcttggccttatgtgatccaaccaccttggcatcctagagtgctgggattacagatgt
gagccactgtgcgcagccACCAATATCTTTCTTTAAAGCCTGTAAAAccctgagcattggcgaag
taaat
>train_non_chr3_22090196_22090396
tcaagattgctttaactattctgggtcttttgtgattccaagtgaattttaggattgttttttcc
atttaagtggaaaatgtcattggaattttgatagtgattgcatggaattagtagatcactttgga
tagtacggacaataataattattaattctttcaattcatgaacatggaatatcttttcatttgtc
tgtat
>train_non_chr3_29022796_29022996
ATATTCTGTCTGTTCTATCATATTTTAAAAATTTTGGTCTCAGTATAATTATGCCTACCCACATT
CTCATCCCTTAATTCCTTCTGTCATTTTCTGTATACAGTTATGTTTTTTTTTATCATTTTTATTT
TTTCACTTGTCCTCAGTCACTtttaatgagataatgcatgtgaaggtgcttagcacacataaata
ttagc
>train_non_chr3_84954110_84954310
gcaggagctgggaacaggtggtagccccaccctcttacaagttggaggggtgggagccccgccct
cacaggcacagctgcatccgcttagtcttggctgtggatctgtgtatccctgcactttgcgggga
tgggaggtgcaggaagcccccctgcccccgcagcctcagaagtgcctgttcctgctgcctggtct
ctccc
>train_non_chr3_86037510_86037710
CAAGGAAGCAGATTTTTCTGAATACCTTCTGAAATATGTACATAACATTTATACAGTTTTAGTAT
CAGAACTGCTTTTAGCGAAGCTATGACAACACTGTTTCTTAAATAAAGAAATATATCTATTAAAT
GATTGAGAAAAACGACTAAGAAAAAGAATTTGCCCCAGTGAGTCCACAGGTTTAAACTATTGGAA
AAAAC
>train_non_chr3_88514310_88514510
CTTTTTCAATCTCATCTACACTTCAATTTTGGAATAGTCTATAATATTTGAGAATTAACAGAAAT
ATTGCAAGATAAAAGCTAGCAACTGTTATGTAAAAGTATCCATTTTCCATGGATTCCCGCTAAAA
GACTAACAGTTACTAAATCATCCCCACAAGCCAACTGCTTTTAAAAAGACCTCTACTACAACACA
AGATG
>train_non_chr3_102490910_102491110
CTTTTCTGCTGTTCATATGCACAGAGCAGATAAATCAGACTTTTAGGCTCCAAACTCCCTTGCCC
CATTATGGACTCAGTTCTCGCGGAGGTTTGCTCACATTCTGAGGGGGTTGACCTAGAGAGTTCTT
CACTATGATGAGAATTTCCCTCTTTTATTTCCATTCTAGGAAGGCTTGTTTCCACATTGCTATcc
ttaga
>train_non_chr3_114450910_114451110
CTTTCAGTGGATCATGATACATTGTTTTATACTTTATTGCTTTAATAATCCATTCTAGACTGTTG
CTCAGGACTAACAGCAAGTAGTTGCATCATCATAAATTGCCTTTCTATACTTTCTGTAAATCAGA
AGATTTCCACATCTCTAGTTATCTAACATTGTTTCTCTTCTCCTCAAACATGGATGGTAGTAATT
GACTA
>train_non_chr3_117549710_117549910
TTAAGGTCCTCAGTGGCAAAATCTGATGTTAGGAAAAATAATTTAAGAGCCCTTTGTTTTCTCCC
TGGTCATTTTTACTGATATTTATCAATGGAATATTCACATTCATAGCACATCATGGGTCAACTTC
ATATGGAAAAACGAACCTTTCATGAATAGGACATATGCTCAAAACTATTTCCCTAGCCCTGTACT
AGAAG
>train_non_chr3_117806910_117807110
TCTGCAGCTGAGAGTCTATTGTTTGAATGACAATGTTATACGAATGAAGTAATAACCTCAATTAT
GTGAAAGTTATATTTCTGCTATAACATGGAAAAGCTGCATTTTATCTTTCATATTTAGTCCTAAA
ATACCAACAACTCCCTTGAAAGCTTCTTTTTTCTAGAATGAGCTAGATTTAATCTAGATAAGTAT
ATGTG
>train_non_chr3_147318910_147319110
GAAGCTTATTTATTAATATCTGCATGAAGAAATTTGGTAGCAATATAGAGAATAGCAAAAATAAA
TTTCACAAAGACAAACTATTTCAACAAATGATTTCTGATCATTAATATATCATAATTTAAACAAT
TAGAAGTTTGTTTCTAATATTTTTGACATCTCAAAGACATAGTTAAAAATAGAGAGGCACAAAAT
TATTA
>train_non_chr3_164188106_164188306
caacctaaaaatcatgaaaaccaatatacagttgttattttaagttgcacaggtttttttggctt
gctacgcagcaacagataaatgGGAAAAGAGAACAGTAAGACACAGGGTACTTATCTAAGGTACA
GTAGTGAAAGTGACAAAATCTAGAGGCTTGGTCAAATCAGGTAGAAAGGACGTTGATATAAGGAA
TCTTG
>train_non_chr3_173043506_173043706
AAATTATTATACATtagatgttattattttttctttctgcagaaaagaaaacaaaaggctcagag
aggttaagtatctctaagtctaaggttgcacagctggtaagtagagtagctaggatttttgtcct
gtctatatcttctcaaacccatatgctttATAATTCTGTAAACCAAATATAGAGCTGCATTTTCT
TCATT
>train_non_chr3_179768106_179768306
actggctcatttccattagcctaaaaacgtgtaatatctcccacctcaaaataacaacatacttc
catgccttctcgatattccccatctaccaagccttttctctggtcctttatagctaaactccttg
aaacttgactatttcagctgtctttactttccctcctcaatttctctgatgtcaaatctattcag
gtctt
>train_non_chr2_4263525_4263725
ACTGTCTCCAACTGTATGATATTGGGAAGGAAACTTTATTTTGAGGATAGTTTTAGTTTACAGGT
ATCTATTTCTAGGAGGtttttttgtttttgtttttgttttttgagatggtatcttgctctgccac
tcaggctggagtgcagtggcacaatctcagctcactgaaaccatctcccaggttcaagtgattct
catgc
>train_non_chr2_5263949_5264149
ATCAGAGCTTGCTGATTCATATCTCTTCAGTCTGGCTTCCATGCACTTATTTTCTCACCAACCTG
GCCAATGTTACAAACTAATAATTCAACATTGATGTTCAGATAAAATCTTGCAGGTCTGGATATTG
GTGTGAAGTTCATTTCCTTAACGATAATTACAGTAAAGGTGTTCCTAGAATGAATCTGTTTAATA
CAATT
>train_non_chr2_6849349_6849549
aagcaacctacatgtcttccaactgacaaatggataaacaaaatggggcatatccttgtgaaggg
ttattgctttgcccttaaaagaatgaagtactgacagatgcttcaatatgaatgaaccttcaaaa
catcatgctaagtgaaagaagtcagtcaaaaaagaccacatattttatgatatttttatgaaatg
tctag
>train_non_chr2_15217549_15217749
acaaatttccttggaatgaatcctctgtgtcagtcatttgctgggcactgagaatagagtgacaa
atgagacaccatgctttccatcgaagagattattgttcagttgggaacacagaaaagcaagcaag
taaATGCAGCCTATTGTGTTTCATGTAATATAGGGAGATGTGAACTACTGATGTAATAATGAAGC
ATGGG
>train_non_chr2_76599292_76599492
tgttaagttcttttgtagttcagtgagttccgagttcttgtcccacaactgagaggaatgagata
tgcagacatcagagagtgggtaaggcagagtagaactgattgagtgacagaaaagctcctggcag
taagaggggacccgaaagtgggttgccggcaatgaggttgagtccaggggcttttatgggcttgg
catga
>train_non_chr2_78157492_78157692
ctgagacaaatgaaaacaaaaacacagcatgcaaaaacttctagaatttagcaaaagcaatgttc
agagaaaaaaattacagttataattatctccatttaaataaaaaaacctcaaattaagaacctaa
cttaacacatcaaggaactagaaaaagaaaagcaaattaaattcaaatataacagaaggaaggaa
aaagg
>train_non_chr2_81797889_81798089
GGATGTAAATAAAGTATCAGCTTTAAAACACTTATAGCAAAATAACTGCAAGGTGAAGCATTAAG
CCCTTTAATTACAGTACCACACGAAGTTACTTTTCTATTCATACTATATTCCCAGCATTCAAAGA
CTGATGTAATTAACAAAGATAAAGTTTTGTAAATAGGTCCAGCTGAGGACCCAGAGAGAGAGAAA
GGGGT
>train_non_chr2_84375689_84375889
CTGCAGCTTCTCCAGCTGATTAAAATTCCATTATTTATTTTGTACATCTGGATGGTAAATGGAAG
CATCCCTAGCATTGGTTTCTCCAAGCTGTCTCCAAACAGGTTCAATAAGAGGATTAGGAGTTTAA
ATAGGTTTCCAACTGTTAAAAGTAGTTTTCTCATTTTTCATGTTGACATTCTCAAAACCAATTTG
TCTTC
>train_non_chr2_107381568_107381768
ACTGCCTAGAAAAACTTTAATAACCAAGAACTGGCATAAAATCTGCCTTTACAAATCTCCATTTC
TGGTACAGAGTGACAGGAAAATGAGCCCCAGCATTCAACCAATCCCCTTTGTGTATTAATAATCC
TCAAACACGGCTGTGAAAAATTATGAAGCATGCCCAATTGTGGTGCACTTAGCTGCGTGTGATTG
GTTTG
>train_non_chr2_108167968_108168168
TGGCTAGAGCACTCCGGAGTGAAAGGGTGGGATATGTTGGCTGACTTTCACTAAACAGTTTATAC
CAATAGCGCTGGGATGTGTCATCCTCCTCTGATATCCCTTGGAGAAAGGTGGATATCCAAACTCG
TCTGGCATTCTGTTAGGGAGGAGGCGATGGGGAGTGGAGAAGCAACTGATGGTGTCCATTCATTT
GCGAA
>train_non_chr2_114844130_114844330
aTTTATCCATGACTAAAAAAGTTGATAATGATATTTTAGGTCGTATATGGTGATCAGTTTTGAAT
GTACAGGCTATTTGGCCATCCCCAATCATACTACATGGATTACTACATCGTGCCACTTCCAGCTA
AAAAATGTAACTACTTTGGAGGCCTATGGTGATATCCTGGGATGTTAAAGAAACAGAGAGAGAAG
CAGTT
>train_non_chr2_123981130_123981330
tgaaagctattggtggatctaccaatctgcaatctagagcatgatggccctctttttacagctcc
actaggcagttccccagtgtgaactctagtgggggcactgactccacatatcccttctgcactgc
tctaacagtggttctccttgaagtctccacccttgcagcataattctgcctggacatccaggaat
tttca
>train_non_chr2_125497330_125497530
caagtctctgagcctctgctcaaatgccatcatttgcataaaactgttcccacgacccctggtga
gaagtcatattttcttactctgggcttttctagaattttattaactgctctctttggcactgatc
tcactctgacttccattactcttagctgtgtgcgggacctccttcctataaatgttatgagctct
tttag
>train_non_chr2_126208930_126209130
acaatgatgcaggcaatttacaactctgccttagccttcacttcttgcttacacagatactcaag
atcaagtggaggtgaaagttttccatttttttctcttttttggatgtacacacaaccctgcacat
gtgaatgatcttctagattacaaaggatatgtcagagattttcctaggttccatggacatctcat
ttcct
>train_non_chr2_139732530_139732730
tgcctcattggaataaaaagtaaatcctttctggaggaaaataacatcaccgagttccttaaatt
acttgtatatgttcccagactttgtgtattcaatctaaaatactcaggtacataaaaaggtgaaa
gttaacaaacaaaagaatacaacgaagaggatccagatattagaactatcaatcacatcctttaa
ataag
>train_non_chr2_140284330_140284530
TGAACATGTAAATGAAAAGCAAAAGAAAGAAGCAAAGGCAGCTAAACAATGACTATAGGCTTGAG
AGCTTAGATTCAGAGAGGAATAAGGAGGAAAAATAAAATATCTGTCAGAGTTCAAGGGCTTCAAT
ACAAGGGCCAGTAAGACAGATTCTGAAGTCATGAGGCTTTCCATTGGCTTCCAAAGCTACAGCTT
ATGTT
>train_non_chr2_141370130_141370330
GTTTAAGCTTGGTATGCATCCTCTCTCATCTCCTACCTTTTTATTTGTCAGCATTTTCATTATGG
TGGAATTTAATCTTTGTTTGAAACTCAGTGATTGAGCGCTTGATCCGTCTTTAATCACACAATTA
ATTACCATGCTCAGACTATGATAGCTGGCCTACCAAACAATGAACAACAAAGTCAACAATTTTAA
TACTG
>train_non_chr2_164975754_164975954
AAAGCTCTGCAATTTGCTGTCTACTTTTCTGCCACTCACTTCCTAAATTAAACAAAAATCTTTCT
CCCTCTAATATCAATTAGTTATTAGATTAAATATTAGGCCCTCTCATACCAATTTTATACTGTAG
TCTAAATTACAATCTCTAAGCAGTTTCCTTCCAAAGCCTTTTCCTTAACGCCTTGGCTCACTACT
TCCTT
>train_non_chr2_178957754_178957954
TGACCCACATATGTGAACAAAAGATTAATCTTGGACTCAGTAGGGAGGCTATTTTAACTGAGACT
TATAGATTCTGACCTATAAGAAATTTCCAAAATGTGTCTCCACTCCTTGGCTTCTCTGTAGAAAT
CCATACTGTAGAAACAGTCGCATACTGTTTAGGGTCTTCTATGGTAAACCAATGAACTACCACCA
AAGAC
>train_non_chr2_180766555_180766755
ggagataagtatctcacatggtgggagcaggagcaagtgcagggtgggggacatgctatgcactt
ttaaaacaatcagttgtttttttctagtatattattattatttattttaagttctgggaaacgtg
tgtagaacgtgcaggtttgttacataggtatacatgtgccatggtggtttcctgcacctatcaac
ccatc
>train_non_chr2_202428155_202428355
cctcccggacggggcggctggccgggcggggggctgaccccccacctccctcccggacggggcgg
ctggccgggcagaggggctcctcacttcccagtaggggcggccgggcagaggcacccctcacctc
ctggacggggAATAATTCTTATAAAAATCAGTCAACTCCTTTATTTTCTACCATCTTTTTGATAC
CTTTG
>train_non_chr2_211282355_211282555
acattttctttattcattcatctgttgatgaacactctggttgcttccatatcttggctattgtg
aatagtgctgcaataaatatcagagtgtagatatttgacatgctggtttctatttttggggaata
tacacctagcagtgggattgctggatcatatgaaaattctatttttacatttttgaggaaccccc
aaatt
>train_non_chr2_211378555_211378755
aatctttaatccatcttcagtggctttttgtgtatggtgaaaggtaggagtccagtgtcattttt
ctgcatatggctagtcagatatcccaggacaatttattgaataggaagttctttccccattgctt
gtttttgttgagtttgtcaaagatcagatggctgtacgtggcactgtttctgggctctctattct
gtttc
>train_non_chr2_229364756_229364956
ggcacttcttgtagtgcatatttcaggaaaagtttccttagtgttattttatctgaaaatattat
attttaccttgtattatataaaaataaaaataaaaatagttttgtttttcctgggtatagaatgc
tgggttaacagttatAATCAATCCATTTGTCTtgtgcgtgtgtgtgtgtgtgtgtgtgtgtgtgt
ACATA
>train_non_chr1_5146740_5146940
GATGTGATCAAATAAACAAGTCTGTGTGTTTCAGCTCCCTAAGGACAGAACACACTTGCATGGCT
GTATTTACTGTTTATATTTAGAACAATGGTTTTAAAGAAATGTAACAGTGCCAATACAGTTTGTT
GCAGGTGGGGTTTTCAGAGAGCAGTCACTGAGACTGAGTTTGGGATACTAGATCCCAAAggaagg
gatga
>train_non_chr1_59719812_59720012
acaaactaccatcagagaatactataaacacctctatgcaaatatactagaaaatctagaagaaa
tggataaattcctggacacatacaccttcccaagactaaaccaggaagaagttgaatctctgaat
agaccaataacaggctctgaaattgaggcaataattaatagcttaccaaccataaaaagtccagg
accag
>train_non_chr1_76881412_76881612
agaacgtcagtttcttttagtagttaagagagcataatattagcaccattgctgctcattgctac
tggattggtctttgtttcttgggctttacagaggacagaggtagTATGTAAACAATATATACTGT
GTATATTGTTTAAAGATAAAATCGTTATGAGTTCAAACCGAAACTTTCAATTCAAATCCAGGGCT
ATCAG
>train_non_chr1_79719212_79719412
TTAAACAATTTCAAATTGGGCACTGCCGCTTTAATAACCCACACCTGGTTAAGATTCCAGTTCCA
TTGAATTCACACTGTGGTGATAAGCCCTGAACATCAGGCAGAGACATTAATGAGAACAATGCAAT
TAATCACCAAATTGTGCTCAATTTCAATAACATAAAAATTTCTCTTACATTTTTTCTCTCCAGAA
ATAAT
>train_non_chr1_80386612_80386812
TTCTTCTATGTTATATATTTGTCATGATTGATTAACTTGAAGATTTGTGTTACAAACTATTAATT
TCATTTAAAGCATATTATTTCATTTTATGGTGCCAATTTCCTGTTGTGAATTATTTTTGCTTTTG
ACATAATTACCTGGTTATTTTGGCATTGTGTAAGTGTAGGTCTTTCTTTGCCAGCCAAGTTCCCT
TTCTT
>train_non_chr1_82800612_82800812
GCATGCTGAGAAAACAAATGTATGGCATTTTCCCTACTAAAATAGAAATATATGATTCCTTAGAA
TATGCTAACATGTAATATGattatattacacaatataacatatattatgtgttggtatattacat
aatatgtatattatatattacatatataacatatgtatattataaggtagttacgtactataata
tatat
>train_non_chr1_91235812_91236012
gcatccctgaatgctcactagatgccagtggctctcacccccaatttgtgacaaccaaaaatgtc
tctaggcattgccaaatgtctcctggggacaaaattgctcctcattgagaatcactgGTATACTT
CTTGTGGTAGGTTCTATGCTAGGAAACTCTTCCAGAGGCAAAGTAGAAGTATAGAGTGAGTTGGA
GTGGA
>train_non_chr1_103417012_103417212
ggaggccaaggcgggcggatcacgaggtcaggagattgagaccatcctggctaacacggtgaaac
cctgtctctaccaaatacaataaattagctgggcgtggtggcgtctctactaaaaacacaaaaaa
ttagccgggtgtggtggcaggtggtaggtgatagtcccagctactcgggaggctgaggcaggaga
atagc
>train_non_chr1_104744677_104744877
cagatacatgacaagaaaaatataaaatgccaacactactaaaactcagtgaaaacattgctcag
agaaaaatttagagctgtaatcacttatattatcaaagaagaaatattttaaataaataacataa
tctttcgttttgagaaactataaaaagatgagaaaactaaacccaaaattagcagaaagaaataa
caaag
>train_non_chr1_164866176_164866376
caaagcgagactctgttaaaaaaaaaaaaaaaagaaaaaaaGACAATCAGCTGCTTTCATTCTCC
AAAATAAGTGTAGAAAGATAATAAGAAACGTTTCACTGAAACTATAACTTTGTCTTTGACCACGG
AACAGAGGTGGGTGGAAGGCAATTGGGGAAAGAAGCCAATCAGCAACCTCCAGAAATTTCCTCTT
TTTTT
>train_non_chr1_176431177_176431377
ACAGGGTAGCCACTAAGCTGCAATATAAATGACAAATTATTTATGTCTTATTTATTAATGTAAAA
ATGCCCAGAAATTCCTCCTAGAGTCTGTTTCATCCACCCTCATCCTTCCTGTATACCTCCCTACC
TCCATTAGTCTGGCTGTAATTGAGAAATACTTACACCTAGCCTCAACCATAGCAATgtagaaaga
gccat
>train_non_chr1_190265177_190265377
tgtttgtttgcttttgtggttttttttttgggggggggctgggcttttggtgttatatttaaaaa
atttttgccaaaaccagttttaaggatcttttcccctatattttattcttgaagttttacagttt
catgttatatttaagtctttaatATTCCTAGGATGTACCCACAAACATTAAAAATTAAAAAAAAA
CAtgg
>train_non_chr1_192378977_192379177
cgtctaggtatcatcctttacctctattgcatctgctactgatgtctctgatctgccatgacatc
cagctgacaggtccACATTCAATATACCTCTTCTTCCTATGGTGAGACCTCTTCTAGATCACTGG
TCTTCACATCTGCTTTCCCATTTTCATTGTAAATACACTAACTTTTAAAATCCCTTCATCAACAT
GCTTG
>train_non_chr1_193931177_193931377
TTTTCATGAGGATTTGAAAAAGCAATCTAGATGGCTCTGAAGCTATATTCCTACCCATTTTGCTG
AGTGAGCCAAGAATGGGTTCAACTTGACGAGGTAGCTCAACAAAACCTAGGCCAATTTCAGCTAT
TGGTTTCCCTGGCTGGCTCTACCTTGTGAACAATGCCATTTCTTATTGCTACTTTGTAGTATGAA
AGTTC
>train_non_chr1_197382777_197382977
TGTTGTGATCATAACATTCACTAGTGTGACTTAAAAAGGGGAGGCACCATGTGTTAAGCAGGGAT
AGGATCTAAGAATAACAAATCTGCCTGGTAAGCAGCACAAATGAGTCTTACACTAAGCCACACTG
ATCCAGCTTGGAGGGAAATGAGTCAAAACCAAGTCCCCATACTCTCTACCTGCGAGAAAGAGGTG
ACATT
>train_non_chr1_216173177_216173377
attttacagataagaaaactgagtccagaagagataaaTATGAACAAGTATTAACTCTTGATAAG
AGAGACCTATTAGATTTTAGCTCAGCACAATAGTACACCTTATACCTCAGGTATCAGGAAATGGA
CAAGAATCAGTAATACCAGAAATCATCAGAACATGCCTATATGTGAAACTTCCTTTCTGACATCA
ACTGC
>train_non_chr1_222926977_222927177
ctgtaccagggtgatttatgtaaccaagagaatatggcagaattaatgatatgccactccagaga
ttgttataaaagatactttggcttctgtcttgatctttctcactacttttctcttggatcattca
ttctgaaggaagccatctgccatgttatgaggacactcagccagTGCAGCAGActgaatatgttc
cccca
>train_non_chr1_239328777_239328977
gttatctgagaaacacagataaataaggcatggtcactgttcttaattagcttataatGGATATT
ATAGAGTCAAATTATCTGTTTAAAATTATTATCTGGATCTCAGCTGTCTAGTTAAAGCAAAGCAA
CCCCAAAGCTGAGACAATTTTTAATACAAAATCACATGTCTTAATTTGATAGGGAGCAGATAAAG
GTTTA
>train_non_chr1_241472577_241472777
cgggaggctgaggcatgagaattgcttgaacccgggaggcagaggtagcagtgagcagagatcac
accattgcactccagcctgggcaacaagagcgaaactccaactcaaaaaaaaaaaaaaaaaagga
aaaagaaaaAGAAAATGACAAGAATAAACAACATAAGGTGTCTATGAGAAACAGAAATCACCCAA
TTGCC
>train_non_chr9_1139200_1139400
tccttcagtactttaaatatactatttcacttcctcctggcctgcaggatttctcctgagaaatc
tgctggtagttgtattagaatttccttatatgtaaatgtgttattatgtcttgctgttgtcggga
tttttctttgtcttttaattttgatagtttgattattatgtgtctttgtgaactcctctttgggt
tgatt
>train_non_chr9_7637400_7637600
TCTTCTTTTTCTCTACATTTCGTGTTTGTTTTCTAAAGTAGTAGTCTCCAAATAGTGGATCAGCT
AGACTGACtgcatccagacatctggaaaactggttaaaaatttagatggattccctaagccctgg
ctatagagattctgattcagtaggtctaggatagggtctgggaaaacgtttcttaaaaaactttc
caggc
>train_non_chr9_7819200_7819400
taaataattatgctcagtgaaataagtcagaaaagactacatgttatataattccattttcacaa
aattccagaaaatggaaaatatagagatggaaaacaggtcagtggttatctggggaaagagataa
gggggtgatgagaaagggaagagattaaaagccctggaaaaaagcttttggggatgataaatttg
tattt
>train_non_chr9_9561800_9562000
actggttgtaccttctctcatttgttggttccttctccttccaagctcttattgttggaatggcc
catggctcagacttagacattttctctctatgtatacatgctgctttaaggatttttctctcatt
ttatggctttaaatgtcatctctgtgccaccaacattcacttttttaatcttctggactgacatt
tcttc
>train_non_chr9_10646000_10646200
ATTATGTGGATCTAGCTCTAGCAGTGaaactacttgactttagatccaatttcaatttccttgtt
tctaaaataaaagtaattaatattcatttttcaaagaataattagaggattgaattagacaatgt
acaatatatgctcagcaAATGTAAACCTATAGTTTGTATTCATACATAATAACAAATGTTCTTAA
AATTT
>train_non_chr9_10906400_10906600
tattcatcctattcttaaaattctcaatactatggtttcaatttatagtttatagttcaatttat
agtttaagattcaagctttctagcttgaaacacaaaggtgcttcatgatgagatcccagtctact
tttctgttctcatctcacacctctctcctctgacacttttttatgctccaggcgtaatgcactac
ttgtc
>train_non_chr9_11210400_11210600
AAATAACTCTATGTTCATATCAACAAAAGATTATAATTTTACAAGTACAATAATATTCAGTAGTT
TTCATGAGTTAGATAGTTGAAGTTCAGTATTATAAATTGGCTTGAAAACTTTTGCCACTGCTGAT
CATGCTTAAAACTAAATGACCAAATGTAAGTTGAATCCTAACTATGAATTTCACTAATAGATTTT
AGTGC
>train_non_chr9_23183200_23183400
ataaCATGAGCTGATgccaggtaaggttgtgtgcacctgtagtcccagctactcagaaggcttag
gcgagaggattgcttgagcccaagagttcaagaccagcttaggcaacatagtgagaccctgtGCC
AAAACAataataataatatgtactgagcccaaatatatcagtcacattaacaaatataaataggc
ttaga
>train_non_chr9_24732200_24732400
CTTTCTTAAGCTCACCTTGCCTCACCCCCTTATTTCCACTGTCAGCTAACCACAAATCTTTTTCA
AATCAACATCTCAGCTCTCACCAAATTAATTATTTAGGTTCAGATAAAAATTTTATTTACACCAT
TTTTGTTCATTCATTCTTCAGGTGTTTTTAATCTCTCAGTGTAAAACATTTCTAAACACAGTAAA
GCCCA
>train_non_chr9_41650800_41651000
AAATGTGGCCAAGGAGTCAGATATGTCAATTCTGCGTGAATTAATCTGTTTGTGCAAATGATACT
TATCATTACCTATGATCAGCACTTTTAGCTTTATCATATCATAATTTACCCAATATGTATAGGTG
TCAACATGTGTGAAGATAGGCACCAGATAAGCAAGACTCATTAAGATGTTGCCATAGATTAATCC
TACAG
>train_non_chr9_43547204_43547404
TCCTCAAAGACATGGCTAAATCTAAACTCTTAGGTGCCTGGAAATTATTTACTAATAGAAGTAAT
TAGAGAAGAAACCTGGTGCTTTGTTCCACTACAGCGATAGCTGCTGGGAAGAGGGCACCTCTTGG
ATGCATAGACATCAGGGAGCAGTGTCTGGAGCTGGGttctttttttctgagatggagtcttgctc
tgttg
>train_non_chr9_45129804_45130004
cacataaactacacatgcaaactatacacacacatataaaccccacacacaaagcacacacaTGT
AAACTACACACAGAAATGATACACATTTAAACcacacacacaaactacacatacataaactacac
acagaaactatacacacacatataaaccacacacacaaactacacatacataaactacacacaca
taaat
>train_non_chr9_66389180_66389380
acactctcagtttggaaaagcgatagacactcaataccagcccagcccataagggcagccatgga
ggctaaagcctgcaaagccacaggtgcactgccctggtagaggttttccatgagcctctacctct
gcagcaggctactcccCCTTCCTACTACCCACCACCCTCCGACCACCCTACAGCCAGCATACTGT
TCCCC
>train_non_chr9_72228580_72228780
aaggcctagaaaggcagttaccctccaacataatgtgatttctacatgggtctgaattgctccat
gtaaccaggaaacttcccatgattttactaataaccacatattcccctgctcaagatatagtttt
cttgtttacatttctctataatacggtatacattcataatctttggacacacactcttcctgtgt
ctgat
>train_non_chr9_73678580_73678780
AAGATGGCTGAGGGGGCTGAGGGGAGGGTGGCTGTAGGGACTATTGCAAGATAAAGCTGGAAATG
TAGACTGAGAACACCTGAGAATGCAGTATAAAAAGACTGGCATTCCTCTTGCTGATAAAGAAACA
CCGCCAAAGGTGTCTGTGGAGAAGTGGACCTTTTTTTCCAGGTGACATTTCCAGAGTTAAGGTGT
AAGAA
>train_non_chr9_76831180_76831380
gtactgccttgataattttggacaagatcccacagaattctctgggttaccaggcagagactctt
gaattattcacttactttctcccaaacaaacagaatctctctctcagttctgaactacctaaagc
taggagtggagtgaaacaagcacctctgtggccaccacaactatgattgcattggatcagacctg
aagga
>train_non_chr9_78208380_78208580
GCTCAGATTCACCCTACTCCTTTTGCTTCACCCATTTTCCTCATTGACATGGTTTTTTTGACTGT
CTGTCTGATGATCTAATCTTGCTATCCCTCTATCCTTATCCATGGAGTAGGCTACAGGGAGCCTG
CGGTCTCCATTtgctatagtctgaatgtttgcatctcccccaaattcatatgttgaaacataatt
cccag
>train_non_chr9_87121180_87121380
ttggggattacaattcaacatgagatttgtgtggggacatagatccaaaccatatcacgctcaac
cagcatgaaaacagcctggcagtgaggagaggccagtgctcctaggaccagctctcaaaggaagt
ggacgcctgaaaataaatgctccagaagccctttgctcagatgggctattctgggagctctcaga
atcgg
>train_non_chr9_103440779_103440979
ttcctctctttctatttgggtgccttttatttgttcctcgtacctgattgctctggctaggactc
ccagtactaagatgaataggaAGGCACACCACATTTTTGAAAGAGAAATTATATCAGATGAAACA
CTTTCTAAAAGAACAGTAATTTAGAGGGGTTTTGTCCGGTAACATATTACAATGTGTTACAAATC
AGAAT
>train_non_chr9_104483379_104483579
acccaaatctcaacttgaattgtatctgcctggattcccatgtgttgtgggagggacccagaggg
aggtaattgaatcatgggggccagttttcccattctattctagtgatagtgaatgagtcttacaa
gatctgatgagtttatcaggggtttccgcttttgcttcttcctcattttctctttctgccaccat
gtaag
>train_non_chr9_107244979_107245179
AGCTCACTCCGGCTCAGCATCCTAGGTGTCTAGGGCTTGCTTCCCCAGAGAACTGCAATACTGCA
CAGGACCCAATGCCTAGTGTCTGATGAGAAGTCCCCAAGAGGGAGAGAGGACACAGGGGAACAAC
CAGACTAGAATGATTTCCTCTGTGTCATGTTCCTCCAGTGCCACTACCTCTAACCCTGATTCTCC
TTCTC
>train_non_chr9_121132179_121132379
ccatataatatatgatctaccatttctatgaaatattcatagtaagtgaataaatagagacagaa
agcaggtttgttattgacagaggctggagggagtagagaatggggaggtactgcttaatgagtgt
ggggttagcttttCTTATTTATCAGAACctcctacttattagctatgtgaccttggataatctgg
tgaac
>train_non_chr9_122207179_122207379
AATAATTACAGCTGACTTATTTATCAACataataactaacacttaccaggtgtccattgtgtgtc
agtttcaaatgcttaacacgggttaatcttcacaactactctatgcagtgatactaatattatcc
ccgtcttaccaataaggaagttgagatacagaaacattaaggtacttatccaaggtcatattgct
gataa
>train_non_chr8_5329192_5329392
atcttgatacaagcattctgtaaatatgtactttgctcttagaaaaggtgttagtgtacttcctt
gtagctatgtcatttgtatatcctggtaaggggttctgatgaggttacttttcttgttttccgca
cttcaaccaagtaaacgaatagaaaatatttcaggcttactaacttttcctttcccaATATGGTA
TAATG
>train_non_chr8_52596047_52596247
Tggggagaggggaatggggaattagtaagaagcagacataaagtctcaattatgcaagagggaag
agatccagagatctgctgtacaacattgcccctggaattagcaatgtggtattctacacttaaaa
ttttgttcataagtaagatcCTGGACCAAAGAAGCTCCCCTAAGAGGTGGTTTTTTCTTGTCTTC
TCCTC
>train_non_chr8_53271847_53272047
actgtgaatctactaaatgccactgaattttacactttaaagctgttaactttagattatgtgaa
ctttacttcaattaaaaaaGGAGGAGGAAGAGGCAAAGAAAGCGAACCTGCCATAaccacaatga
acaaagttgatgggtttcctgctctaatagggcttaaatttgaatggcgtagacacataagaagc
aaaga
>train_non_chr8_85568845_85569045
TCACCACCTCTTCCAGGTCCAACATTTTATTATCATACTTGAAAAGTTAATACAAACATACCAAG
TTACCCAAAATTGAGTGTAGATTTCTTGATAATTAGAGTAATTGTTAAAGTTAAAGCATTATCTA
CCTGAGATAAATATACTTGaaatatatataaaatgagaaaaaatatattttaaaatGCATTGGGT
TTAAG
>train_non_chr8_93643024_93643224
tccaacatatgaattttagagggtactcaattcaatccataacaCTGACCTAGTTGAAAGGTCAG
GTAGGCTCAGCTAAGAAAGGCATCAACAAATAGAGTAGCAGGGAAGACATTGGTGGCCATATATG
CATTTGATTTTCACATATTTGACATATGTTATAAATGCAACAtgctagccgctggatatacagac
atgga
>train_non_chr8_98396624_98396824
cttcccacagctccatgaggcagtgccccactgagaactctgtgtaggggctccaacctcatatt
tcccctttatactgctctattagaggttttctgtggggcttctgcccctgcagcaggcttctgcc
tgagcacctaggccttctcatacatcctctgaaatctaggtggaggctgctaagcattcttcact
cttgc
>train_non_chr8_110188424_110188624
tccttcttcaaagggacctccctttcattgaaggagtttagggtctgtaaactggctcaaatctg
gaaattaattgagtgactatggctttgttcttatctcagtgtagactttttttcacttggactag
aacttttctgtttatacagatcaaataagaatgttagaggtttcttatctatttcacttctagga
acacc
>train_non_chr8_110948824_110949024
TGACATGGAAATCCATCTATTATATACAGTCAATGGGATTGCAATACCCAAATCTTCCTCTCAAG
GAAAATAGATGAGGAGATTTCTTGGTCATAATCAGAGATTGCAATGGTGTTGAATAGGCAACATA
ATATGAATATCCTCTTAAATATAAAGGCCAAACTAAACTGATCTGTTTTTATCCATGCAACTATT
TGTTA
>train_non_chr8_111957424_111957624
ctccaatccacggttgatggacatctgggttgattccatgtcttttgctattgtgaatagtgctg
tgctaaacatatgaatgcaagtgtctctttgggagaatgatttattttcttttgggtaataaatt
cccagtaatgagattgcaggctgaaatggtaattcgatttttacttctttgagaaatcttcaaac
ggctt
>train_non_chr8_115346824_115347024
TAATTGTAAATTGTGGACTGAATTTTGAATTACTTATTTTTTTAAACTAGGTTTTTTTTTTCTAT
TTTTCAAATACCATAAATACACAATAAGTAATACGTATATAGTGTCAATTGAATCTTGTTTTCAA
GAAGATAAATTCACACCATTAATGGTTAATGAATGATATCTAGCTGCATAAAGATATCTGAAAAA
TGCTA
>train_non_chr8_120335019_120335219
attccatgtctttgctattgtgaatagtatggtgaacacatgagtgcatgtctctttttggtaga
atgacctgtattccttaagagtatatacccagtaataggattactgggtcaaatagtagttctaa
gttcttcgagaaatcaccaaactgctttccacagtggctaaactaacttacattcccactaactg
tgtct
>train_non_chr8_121099019_121099219
TTCATTATCTCTTTAGGTTCTCTCTTCAAGCTCCACTTTGTCCCCACATAATAATCCACTGTCAC
CAAGGAAATGTAGCCCCGTCCCCAGGTCTCATTGCTTCTCTCATGGAGTAACTGTGCCAGGTTAG
GCTGACTCCACtgtaggagctcagaaaatgacaccccaaaatacaatgctttggcttgttgagta
cttag
>train_non_chr8_121911819_121912019
cattctatgaagccagcatgaccataataccaaaaccaggaaagggcataaccaaaagagaaaac
tacacaccaatatccttgatgaatatagatgctaaaatctttaacaaaatactagctaaccgaat
ccaacaacatatcaaaacggtaatccaccatgatcaagtgggtttcataccagggatgcagggat
ggttt
>train_non_chr8_140536418_140536618
AACCCAGCCATCTTAGGGCATAATTGGTTTTCAAATCAAGTACATGAAAAGGGACAATATTTAAC
AGTGAAATCTCATTAGAAAATGGAAAGAGATTAGATTTGATCATTCCACAGAATTGTGGGATCAT
AGTTAGAGCTTCCCCCAGAGTTCATGAGTTTGAAATAAGCAAGATAAAAACTTTAGGGGGAAAGC
TGTCA
>train_non_chrX_23051879_23052079
caccatgttggtcaggctggtcttgaactcctgacctcaggtgacccacctgcctcgtcttccca
aagtgctgggattacaagcgtgagccactgcgcccagcccgtatattcttatataatttttgagt
ggttgctataggaattataacatttatactaaacttattattatctacatagaatcaacgttcta
ccact
>train_non_chrX_28391879_28392079
AGTTAGATAATTCGTTGTCAAAGCTGATGGAATTCTGGATAAGTGTTAGCAACCTTTGAGGAATA
CAAGTGAGATTAatacagttaattggtagttgtcatttattcccattcttttctacatactttca
tataacacaatgtagaaagctaaaaactacattatctgactctcttcaagctaggcctctaaatg
gcagt
>train_non_chrX_31586079_31586279
gatgttttattttcattttatttagttctttgtgtttaaaaaatttttctttgcaacctcctcct
tgacctggggaaaatgatttaaaggtgtgctgcttcatttccaagtgttttgaggtttttctttt
gtctttctcttattgatttctagcttggtttcattatgttctgggaacatataagttgaattctc
taaat
>train_non_chrX_32524079_32524279
ggaaaaggtaaaactatgtaaactacaaaacaatcagtggtttctagagattaggagagaagtgt
agatgaacgggaaaagtattgaggatttttatggcagtgaaattacaccgcataacactctaaag
ataaatacatgtcattgtaaatttgtttaaactcacagaatgtgtggcaccaatagggaaagcta
atgta
>train_non_chrX_42083456_42083656
cttgttccgttcttagatgaaaggctttcagcttttccccattcagtataacattagctgtggtt
ttgttgtatgtggactttattattttgagatatgctccttctatgcctagtttgttgagagtttt
tatcataaagggatgttgaattttatcaaatgttttttctccatctattgagatgatcatatgat
ttttg
>train_non_chrX_49408243_49408443
gtctttagacaataacttaactctttcaaccaattgccaatcagaaaatctttgactctatctgt
aacatggaaggacctccacacttggaattgtcctgtcttttctgaccgaaccaatgtacatctta
catgtactgattgatgtcttatgtctctctaaaatatatataaccaaactgtaccccaaccaccg
tgggc
>train_non_chrX_51392260_51392460
gctggaggcatcacactacctgacttcaaactatactacaaggctacagtaaccaaaacagcatg
gtactggtaccaaaacagagatatagatcaatggaacagaacagagccctcagaaataacgccgc
atatctacaactatctgatctttgacaaatctgagaaaaacaagcaatggggaaaggattcccta
tttaa
>train_non_chrX_51919260_51919460
aatgctcatcgtcactgcccatcagagaaatgcaaatcaaaaccacaatgagttaccatctcata
cctgttagaatggcgatcattaaaaagtcaggaaacaacaggtgctggagaggatgtggagaaat
aggaacacttttacacagttggtgggactgtaaactagttcaaccattgtggaagtcagtgtggc
aattc
>train_non_chrX_56194275_56194475
AAGTTTTAAAGCAAAATCAAACATATATTACTTAGCAGATTTTAAATGAGCAAACCAAAGTGGAT
AAATTATTTCCATCCCATATTCAGATATTTTTAATGCTGAATTTTCATAGCAAATACCACAGTAT
ACCCATAAATGGAGCTATATCTCCACATATTTTTCCACCAGTGGAGATTTTTATCAATTTGAAAA
GCTGC
>train_non_chrX_62820075_62820275
ccttcagttctgctctgattttacttatttcttgccttctgctagctgttgaatgtgtttgctct
tgcttttctagttcttttaattgtgatgttagggtgtcaattttgaatctttcctgctttctctt
gtgggcatttagtgctataaatttccctctacacactgctttgaatgagtcccagagattctggt
atgtt
>train_non_chrX_67588275_67588475
catgaggctgaggcagagaatcacttgagcccaggaggcagaggctgcagtgaaccataatcaca
ccactgcactccagtctgggcaacacagtgagaacccccatctcaaaaaaaaacgcaaccatgta
tatggggaatttagaaagccacatgcatgccccagaaaacaagcatactcagaaaattcctgaga
ggact
>train_non_chrX_72268875_72269075
ataagcccctactttaattggaggaccgtaatgatgttttgggtcatttggagtcaatgtcagct
cagagctagtgtccactagtccccaaaaggtctgatcattcccctttccccagtgcagagttacc
ctggtaaaaggctgtaggtcctcttggggaaagatgggagaaagataaacattataaattgtcgg
tagta
>train_non_chrX_86582544_86582744
gctctgtatttctctagggagaaaatcccaaatacaacccaaaagctctctgccattgacactgc
agtggtactgcacttgctgcctttgggctggagaaagaacaaagaccctgatgactttgttggca
cctccagcatgctgcagccaccatacagagaggagcccagtctctcttccctgtgagtcccagac
ttcct
>train_non_chrX_90388144_90388344
tgggtggattatttgagatcaagagttcaagaacagcctggccaacatggtgaaatcccatctct
actaaaagtacataaaaaaaattagctcagcctgctggcacatgcctgtattcccagctacttgg
gaggctgaggcagaagaattgcttgagcctgagaggcagaggttgcagtgagctgagattgcacc
actgc
>train_non_chrX_92207344_92207544
atatactggggttagtatatattagcactatctgttgaaaggccttagaaacaatgagatgccag
taacaacaaacacatctagtgcccaggagttgttgtctaattccattcttcaacaaaaagaactg
aggatccttggagaagaggatggagctaggcctgaggcagaaaatatataggattggcctggaga
agttt
>train_non_chrX_94211544_94211744
TGAATGTTCTGCTTAAAAGATGGCATCTGCCTGATACTTatggttatcagaggctatgaagggtg
tatgtaagttggggagtggggatgaagagaggctgggtaatggatataaacatgtgattagatgg
aagaaatatgtcctagtgttcaatagcccagtagggtgagtatagttagcaacaatgtatgtaca
tttcc
>train_non_chrX_95364744_95364944
tagatttgaaggcctgagaatattcctctgtggcttgatgctctattctctgcatctatggctct
gcctttagagtaatttttttcttcactttgtcctatttctttctcaatcagtccaggctggcaac
attttttgttagtataaaattattttaaaatgtattggtctcctgtccaacttatggtgattcaa
gccat
>train_non_chrX_104496344_104496544
cactgggctccatgtttgaggacttggattctgatcaccatactaccattaacatggataagtaa
ttaaatatcactggacctcaatttccccacatataaaatatatgtaattaatagctgttatatac
cctagacatgttataaaagtttaatgaTTAAAGTCTTTACTTGAGATTTGCTACAACTATAGAAA
TGGAA
>train_non_chrX_109912744_109912944
GAAAAATCGATGTATAAATCTAATATTTATCATTTATTTTGAAAGACATCTTATGGCAAATCAGT
TTACAAAGCAAATAAGACCTTTTTTTCATTTGTACTTATTAACACAGGTTTTATTAGTTTTCTTT
GGAGTAGGGTACAGAGAAAATGTCCTGAAAATCTGCCTAGCCTCTGCATATTTATGTATTCCCTG
AACTG
>train_non_chrX_118661572_118661772
ATGTGTCACTTTCTTTTAAATATTAATACCTCATATATTTTTCTTAAAAAAAAACTTTTTAAAAC
tagagacagggtctcaccatgttgcctaggctgctctcgaactcctgggctcaagcgatcctcct
gccttggcctcccaaagtgctagaattacaggtatgaaccaccctgcctggcTCCCACATTTTTC
ttaat
>train_non_chrX_124363119_124363319
ataatggagtcaaaagataactatgtcccaatccctggaacatgtgaattttaccttatgtggca
aaaaaaaaaaaaagactttgcaaatgtgctttaaaatattgagatagggagactatcctggatta
tctcagtaggacctaattgtaatcacatgtacccttataagagggagacagaggaaaacgtaaca
tgcgg
>train_non_chrX_124389319_124389519
gtgacagcgtgctggcagtcctcacagccctcgctcgctctcggcacctcctctgcctgggctcc
cactttggcggcacttgaggagcccttcagcccaccgctgcactgtgggagcccctttctgggct
ggccaaggccagagccggctccctcagcttgcagggaggtgtggagggagaggcgcgagcgggaa
ccggg
>train_non_chrX_127070719_127070919
ggggaaatgaccacaggatgagtccagggacacactggacccagtgtaagtcacacctgagctaa
aactccattaattatctgacctctataagctcctactttaactgtaggaccacaatgatgttttg
gatcccctggaatcaacatcagctcaaagccagtgtccagtagtccccaaaaggtctgataattt
ccctt
>train_non_chrX_137766134_137766334
TGTCCACTGTTGTAATCACGAGCAGGAAATAACTGTTCATTTCCCTAGGTATATCCCATCTATTT
CAAATATGATCCCCTGGCTACTCAGTACTAAAGAGCACTCATTAGATCTATATTCTACATAACCT
CATTGCTGTAGattttattaaaaatttaataatGCATGCAAAGTTAAGGGATTTATTACTTGCAA
AATAG
>train_non_chrX_140465734_140465934
acacatggacacagagggggaccaacaaacaccagggtctcttatggggtgtggggcgaggggag
ggaacttagaggaggagtcaataggtgcagcaaaccacaatggcatatatatacgtatctaacaa
acctacacgttctgcacatgtatcctggaacttaaaGTTTTAAAAAGCCATTTTAATAAGTGTGC
GGTAG
>train_non_chrX_141127734_141127934
ctgaggccttcccagccgtgtggagctgtgagtcaattaagcctcttttcttttttctttttctt
ttttttaataaataaacatttttaattttgagagagttgtagattagcctcttttctttatcaac
tacccagtcttggatatttcttcatagcagtgtgaaaatggactaatatagtaaactggtagcag
atagt
>train_non_chrX_146081708_146081908
aggagctgctaaattctacaacacctaatagctcctacctaacaagagctgcttaacatgtaaac
ggcagtcccaaggtgaacagatgtcttgtttggaaggctgctattctggttaaagggtcaagaaa
atcattttcttttgagttatttgggtgaagtatgtttttgtaaacaaatttacctttctctctga
gttct
>train_non_chrX_146478108_146478308
tgaagtctgtgcttttagtgtaactatcacctgaattgtgtacattgtacccattaactaatttt
ttatcccatgacccactccaaacttcataccgtctcattctctcacccttctgagtctccaagtt
ctattattgcactctctgtgaccatgtgtacaagttatttatctcccacttataagtgagaacat
gcagt
>train_non_chrX_151663944_151664144
agttaagtgtggttggagctgggtcacatggatgctgctggatctgtagtgaagtctacagttgg
taggccttttacttgaggctcagttgagcatgaatcctatgtggtccctgggaagacaggactgc
ctccaggaaattggtcagtggggttggtgctggaacaagggcctacaattggatctgcagttgga
tccac
>train_non_chr13_26298800_26299000
TGCTGTCTAGTCCTTGGGTCATTTCCTGGGAGTAAGGAAGAGAAATAAATCCCTTCCAGTAGGAA
TATCTTATGGTAGGCATGGAAAAGTAGAAGAAAATGAGGTATCTGTTTTTATGATGTCCTAGGCC
CATTGACCACATCTTGGGCCCACAAAGGGTGTAGACAATTGAGTGAGAACAATCAGTATAAAGTC
TAGAT
>train_non_chr13_34158200_34158400
ccattttacactcccacaagcagtgcacaagggttcaatttctccatatctttgccaacacttgt
tattttattttgtcttcttttcctttttgatagtagccctctgtattagttcattctcacattgc
tataaagaaatacctgagattggataatttataaattatgaagaaaagaggtttaattggctcat
ggggt
>train_non_chr13_38680400_38680600
actggaacatccatattcataaaacaagtttctagagacctataaatacacttagataaccacat
aataatagtggaagacttaaataccctactaatagtgttagatagatcaatgaggcagaaaacta
accaagatatctgggatctaaacaggaacatctgactaaaatgattaaacaaacatgtacagaat
tcact
>train_non_chr13_46997999_46998199
tttacgctataattcacaaatcagcccactctgaatgggattctctgcaacaagaggttctagaa
tctgcccaacttgaaattcaacaagcagtctcatgagtatcccctaaagatttcCATAAAGGAGA
Acttctctgtttttaatctattgtcagatgaaatcacgctgaagaaaatcactttctcacagaac
aactg
>train_non_chr13_62539799_62539999
CTTAAGTTCATTTATCATGTCATGGCCTCCATAAATCATATACATTTTACCACATTAGATTTGAT
GTCTAGGATGCACATAATCAAGATGAATGCTGCTCTCATAATTATAGCTTCAAACCTGTGATTCA
ATGGGCTGCCATAATCATCTTTACGAAAGATCACCCCACATATACTGATAATTTTATACAATTTG
CTTAA
>train_non_chr13_68063999_68064199
AAAAAGAAAGAAATGCATTATATATTGAAATGATATGATAAAACTCAAATTATTTTAATCAAAAT
AAACATATCTTATATAAACTATTAAACCAACAGTCTTATCAccatcaaaaccaccattgtcaaga
tcgtcaaatcttcagcctctcagttctgttggtttattctcaatcctcttcttgacttcttattc
aaggc
>train_non_chr13_69162399_69162599
catagaaccacaatggaccccaaaaacttgagaaaaatagagcaaaactgaaggcatcatgcttc
ctgattacaaaatgtattgcacaactacaccactacaataatgaaaacagtatgttactggcata
aacacaaacatatagaccaatgtaacagaatagagagctcagaaataaacccacgcatatacggt
cagct
>train_non_chr13_74985399_74985599
ACCTGAAAGATGAAAAAAATATTCTTAATTTGATTCTTGCTAATTTAAATTCTCAACCAAATTAA
CTTTAGTGATTAAATTTCACACGTAAAAATGTTTAACATCTTATTTCTTAGTTGGCCTTGGAAGT
GTTTCTAGATTATTCTGGCTCTTCTGCAGAAGGTCTCAAAAAGAAATGTGGTAATTTATCTTCTG
TAGTC
>train_non_chr13_82489399_82489599
GAAGAATGAAATAAAATAGAAAACATATTACAATGTAAAATGAATAAGAAAGAAGTAAAATTTCA
GAATATTTTGAAATGCTGACTTCAATGGAGTAGAGGATGATATTTACTCTTGGCCGAAGTAAATA
GTAAATGTATTATTTTGGAGTGACAAAAAGTTTAGTTACAggcctggcacggtggctcatgcctg
taatc
>train_non_chr13_84044799_84044999
gtttgTATTCGGGTCCTCATATGTCTTGACTGGACTATTGGAAATCTTCTGTTTATTTCAAGATT
TCGATTATTTTGCTATTCTAATCGAATTTATATCTTAccagaattatcttcctaaattataaatt
tgaccttgttattccagttttcaaaaaccaccagCTATCCTGCATACATTTAAAAAAGATTGTCA
GCATT
>train_non_chr13_90359199_90359399
TTTATTCCCATTTATATCCATAAAATATAATCCttattttaatttttaactaaataaaataatta
taattaCTTTTACAGTGCTATTTTTCCATTTCACattggagaattataattctatatatttatgg
ggtgcaaagtgatgctattatatatatatGTATATGTATATCTATATATATATATacacacacac
acaca
>train_non_chr13_105910799_105910999
GTGATAAATGTGACCTCTTCTTTTAATTTGTCTTCACAAAATATGAAACATTTCCAAATAGAAAA
TAGTttttgactatctgttcctgcgtaacaaagtacccccaaatttactggcttaaataaaagca
atttgttcatgactctgagactaggaactcaggttaggcggcacagttctgcttctccaagtggg
gttca
>train_non_chr12_13484333_13484533
atgtaggtactagaagattcagtgtctggtgagaacacattttttgattcaaagggacaaatgag
ctttcttgggcttcttttttagggcacaatcccattcatgagagcagagcctctcatgaataatc
accacctaaaaggtcccaccttgtaagaccactgcattgggggttaggatttcaacatatggatt
ttgaa
>train_non_chr12_14053333_14053533
aggaagcggaggttgcagtgagcagagatcacgccattgcactccagcctgggcaacaacagtga
aactccatctcaaaaaaaaaaaaagttaataaaacatttatgcacattgttccaaattctgaagc
aaatacttccataactatcacccagattaaagaatccataagcgtccaaaaatgtccctgtgtgc
ccttc
>train_non_chr12_14968133_14968333
TGTGATTCTAAAGAAGGGCTAAGTGGGGTCACTTTTCTACTTTTGTCCCAGTGGATCATCTTGCC
CTTGATGTATCCAGGGCCCCACCACGTACGGATGTGTGGCCAGTGTATCTGAACTAGGTATGGAT
GTTAAGTAGGATTTTAATAGATGTTTGGGGAGGATGGTGGTATAGAGGAAATAATAcagatagag
ggaac
>train_non_chr12_17903533_17903733
TAGAGTAAAACTAACACATTTTTAAAGTAACAGATATAAGTTTAATAGATGTAATTTACTAAGTA
AAAGAGTCAAAATTCCATTATCACAAAAATGAACAATGATTTCCTGAAGTAAAAGCTGATGAGAG
GCACTCATTTGATGTCCAGCACTTTGCCCGTTGTTCCTCCCATTGTAAACGCAGGCATACACAAT
TATGA
>train_non_chr12_23186333_23186533
CAGGAGTCTCTTTCTTTGGGACCAAGGAATGTAATAATGGTTAGGCAGCTGTCCTTGGCTCATGA
CACTCCCTGTCAAAGGAGAAGAAGCAGAGAGCAAGTGCAGTCCCTCCTCCCAAGTCCTCTCTCTC
TCTCTTTCTCTCATTGGCTTTTGTTTGACCTGAGGTGCCATCTCTGAAGAGGAGCCCAGAATTCA
CAGGA
>train_non_chr12_24278733_24278933
AGCTTTCTTTTGGGGATatttttctcaatttttattctcttctccacccacaccattctggtttc
tgtaccatcatccttcccaggacgaagagtggagctaggcctctaataaccagtgaatccaagag
ggcctttcagatccgtatcttgcttggcatctcaatggcatttcaatggccatgggcacttcctt
tccta
>train_non_chr12_55663933_55664133
TAGCTCAAGAACATTAAAACTGACCCAAAGTAGCTTGTTGAAAAATGGATCGTGTATATTATTTA
TTTGTaaactgacaaagacagtgcaaaaacaacaaaaaaatctcagagatcaatatataacatag
atgtgcctgccaaaattctaaataaaattttagtaaaaacttcaacaacaaaataaataaaataa
accaa
>train_non_chr12_71799533_71799733
ttgagcttgcagtgatccaagattgcaccactgcactccagcctgggcaacagagcgagactcta
tctcaaaaaaaaaatggataaattcctaaaaatatacaaactgtcaagtctgaaatatgaagaaa
taggaaatatgatcacaataatagcaagtaagaagattaaatcaacaattgaagacctcccagca
aagaa
>train_non_chr12_75471133_75471333
TATGGTTCTGAATGACTCATACAATAATTACGTTCCACACATGGTCATTTCAGTAATATAACTTC
ACAGGCTGTCTGTGCAAATTTTGGTTTGTTTCCTAATGGGATATTTCACAGTTCCTCAAAACCAT
AATTGAGAAAaacaaggtaaagtatctgatacaaatcatttcttggcattactcatttttaatta
tttat
>train_non_chr12_83482669_83482869
tattagggacttagaagcagtatctcaggcatccatgagataTAGGATGCATGAATCCACCCTCC
AGAAAATACCTTTTTAGTTAGCAAATATTTAGGGCAAAGGCTTGTGCAGCTGGTCATATCTCATA
CTTCCTTGCCAAAATCATGACCACGGGGGAAACTAAATAAGCACCTTTATAAACTATGCTACCAG
CATTG
>train_non_chr12_98495069_98495269
aggctcttttctgaccattgacatggtgctgggagcctggccttatactctctccagagttccag
ggaaaacctgtccagaggcagcttctggttcttcagatgcaaaatgcaaatgcattaaaacacca
caatagggaatatgttcaaagatttgttagtcacagatcctgggcagagagggcaccatgagtca
gaagg
>train_non_chr12_99534269_99534469
TAACATTGTTTGCCAGCTAAATGGAACAGGCACTCTTGTCACCATCATGATTCATTGCCTACTGA
AAGCACAGAGCTGGCCTTAatctaattcttaataaaaccttgcgaactaggtatactgtctcaat
ttgcacacggaaaacagatgttcacgaaggttgagggactggcccacgatctcacaccaagtagg
taaag
>train_non_chr11_24960224_24960424
AATGATACCATATTAATATTTTCACTTATTTGAACCCTTTTATTTGCTTGTGGCTTGGATTTTAA
TGGTAGTCTGCAGGAGTACGGTAGCAATCAAACACAGTCTTAGGGGTTGCCCATTCAATTCTGGC
TATTTTGATAACAATACTTAGCTTTAGCTACATGGAATGAAGATGCTTTGTTGGTGTTTGACAAT
TTGAA
>train_non_chr11_37350624_37350824
TCTAAATGTGTGTATCTCCCTTTACAAATGTGAGGAGACATCATTTCTACCACACTGTTAATGAG
GAAGCATTGGAGTAGGGCAGAACAAAACAAAATGTGAACTTTGTTTTAGGTGAAGTTGTTTGATG
GCAGAAGGAGAGATATGGTAGCTGAATGGCAGTTTGCAAGTGTGTCATATTCAGAGTTCTCAAAT
TCCTT
>train_non_chr11_37762424_37762624
GATATCAAAAGAAGATTCCATGAAAACATTCCAGTTGTTCCCAGCTCCTAGCATCTGGAATGACT
TACTTGGTCACTTGTCCCAGTATCACTTTGTAGTTAGAATTTCATCTGATTTGTACTCTACTTAA
ATATTAACTTGTAAATTTTCAATTGCTTAACACTGTGTATGTTCTAGAGCTATTTCAAATCCTTA
ATGAT
>train_non_chr11_41066824_41067024
agaccatggggcatagataatagttggcaTCAGAAGAGAATCACTCTTTCCTCTTATTTCCTTTT
TACATCTCTTCAAGCTGTTTCGTTCCCATAAGAATATTTATAACCTCCTGGCATTTGAAAGCAAG
TTAGTGGAAAGATAATTACTCCTCAACATTTGCTACTAAATGGATAGAGTCATCCAGACCATGGA
GACAG
>train_non_chr11_49764624_49764824
aggggcaatgtctgatttatatagggctcatagattggtttgatcaggtatgatgtttacataga
gtgcagagaaggctggtcaccccaccttaatcttattatgcaaataggctttccggttgattggc
accatcttgtctgctctttacagtatacatggctggcagagaagggaagaatggagctgccatct
tgaaa
>train_non_chr11_49890024_49890224
gagttgataccattctttctgaaactattccaatcaatagaaaaagagggaatcctccctaactc
attttatgaggccagcatcatcctgataccaaagcctggcagagacacaacaaaaaaagagaatt
ttagaccaatatccttgatgaacattgatgcaaaaatcctcaataaaatactggcaaaccaaatc
cagca
>train_non_chr11_80694152_80694352
ttaattaaaatattaaatGTGCTGCCTGTACTTATGTTTATCATCTGTGAAACATTCATTTTTCA
TACTTATTCTTTTGCAGTTTTTGAGAGTATTGTTATGCAATGATTATTCCCAATGCCAAGCTATC
AACAGGAGTATTTTGAGATAAACAATGTGTTTACAATAGGAACTGTAGTGGTGTCTTTTGTTTTG
GAAGA
>train_non_chr11_81173152_81173352
ttgtgttcttaactactgtgttctcgctttcttctgCAAGTTCTAACATCAAGGATTCTCCATTC
CCTTGGTGACAGCATGCATCTGCTTGAAGCTGTCTGAGGGACGGAAGGCCCCTCTGACGGCCAGA
ACTCCAGCATATTTTCCACTTAGAGTTCTCTCAGTCCTCTTACCAAAGAAGAAGAGAGACCTGAA
GAAGA
>train_non_chr11_85793152_85793352
cttgattactgtagctttatagtaagtcttgaaatcaggtagtgtcagtcttcttattttgttct
tctccttcaacggtgagttggctattctgggtcttttgcctctccatataaactttacaattagt
tcatcagtatccataaagaacatgctaggattttgattgggattgcattgggaagaaccagcatc
ttgac
>train_non_chr11_87230152_87230352
ATGCTAAATTTCTGAGTCCAAATGGAAACTCATTTCTGAAGTCACATGTCATCTTGAAGGTGTGG
GAACAAGGCATTGAGGCTTTATCTGAATAAAATGATATCTTAGAAAACCCAGAGCTTCCAGAAGG
TATACGATGAGCAGAGCTGTGGCTGGCACGTAGCAGGGGCTTCATCATACTCATGTGTTAGATGA
ATGag
>train_non_chr11_88921552_88921752
CAATCATTCTATGAGAGTTCTTTTGATtacatagtttgttagaaggtgctaagtgcacagataaa
gcagaaattagtggtgtacagtaaatgtttaataacttgttctcaatggaggagtgggaaagtag
ggagagatgattctgatttgccaattgttgtggtgtaaatactgacaatggtagatttccatcta
atgat
>train_non_chr11_90127752_90127952
GAATTTTTGCtatgagataatcgttaaaagcatgaactcggcacccaagcagactggttttgcca
atttttacttgtcttgtctagaacaagttatttaacctctctgtgttccattttccttctctgtt
atgtatataatgatcttaactaacttattgagttactatgaagattatattatttatacaatgtt
tggga
>train_non_chr11_90936952_90937152
caggataatttatatttttaaaatattatattttaattaaaaatggtataggtgtctctagactt
tttgcatacatttaacatgttataaacatttccataacagccttgcatgctttctattatgcttt
ttctatacatgatatgattgttcctattataaatagtacctgtctgcaatgtattgactacatga
tgcta
>train_non_chr11_91754952_91755152
TCACTCAGGGATCATAGCCCTAATTGGCTTCTTCTTGTACAATGTCAGAAAACAGTTATTAttat
tatttttaatactttaagttctggagtacatgtgcagaatgtgcagttttattacataggtatac
acgtgtcatggtggtttgctgcacccatcaacccatcacctacattaggtgtttctcctaacgtt
atccc
>train_non_chr11_97899790_97899990
cactttgtgcctcagttgccttatatttagtgcattcaacccatggttgttgtaatgataaagtt
aatcagcgtttgtataccacctaaattaatgtctggtacagagttaatgctATCTCTCTCTTTGT
TAAACACATCTGCATGAAAGAACACAGTGATTTTGTTAGTCTCTTGAAGTTCTAAAAACAACAAA
ACAGC
>train_non_chr11_99050190_99050390
aataaaaaaTAAACAAAAACAAACATAAAAAACAACAAAAAAAGAAATTTAACTAGTTTTACCTA
GTTCATATAGATATTTCTAAAGAGTTAATGTAATTTTATGGTTACATTTACCCCACTCCTACAAC
TCAGGATGATGCCATATGATCCATATGCCCAAAGGCTGTATCAAAGGATAAAATAGGATTATTTC
TAATT
>train_non_chr11_109223190_109223390
aaaaatattcgttttcctcacttcccttgtggctagggtagaggcatgtagctttggtgcttgca
agcagagtactgtggccaaatattgaactggaaactagtgcacaaagaaaaagttagactgggaa
aaactaccaaggcaagggtggtggcagttgcatctgatttttgaagcaggaacatttgagcaacg
ttgga
>train_non_chr11_114964790_114964990
caacttattccaagtggctttggggaaagagacagaaggaacacctagaaataagagaaagctac
ctagaaacatgtttaaggagaatatgagaagatgtttctaatggttatggttgcctaaaattgta
aaagatttcctgggtaggtaatgatctccctgatacatggggaattcaaaccaaggctgggcagc
cacta
>train_non_chr10_25054194_25054394
ggagacactttccccgtggtcttggggattaatattaggctccttactacttatgcaaatttctg
cagctggcttaaatttctcctcagaaaatgggtttttcttttctactgcatcatcaggctgaaaa
ttttctgaacttttatgctgtgtttcccttttaaaacagaatgcttttaacagcatccaagtcac
ctttt
>train_non_chr10_36578394_36578594
tttatgacagcacaatgccattttggatactatagctctgtagtaaaatttgaagtcaggtaatg
tgattcatccagtttcggtggatgtttctgtttttgattttgttttgtgcttaggatgactttgg
ctatttgggtcttctgtcattctacatgtattttaggatttttttctatttctgtgaagaatgac
attgg
>train_non_chr10_37984594_37984794
tcactcaaaaccactcaacgacattgaaactgaacaacctgctcgtgaatgactactgggtacat
aacaaaatgaaggcagaaataaagatgttctttgaaatcagtgagaacaaagacacaacatacca
gaatctctgggacacatttaaagcagtgtgcagaggaaaatttatagcactaaatgcccacaaga
gaaag
>train_non_chr10_49012194_49012394
TCTCAAAATTTTGATTTAGAAAATGAGGTATTTTAGTATGTTAATTATAGGCATCTCAACTGAGA
AGTCTAATAGCATTGGGCCAGAATTGTCGCAGCAGTCCAAAGCCATGGATAAACTTAAGTTAAAG
GGAGCAAATACTAACAGCCTTCCAAATTAATCTGTATTGGAGAAGATGATAAACAGATGAATGGG
AACTA
>train_non_chr10_57890794_57890994
tcacaggcatgagcaaagactttatgatgaaaataccaatagcaattacaacaaaagccaatatt
gacaaattggatctaattaaactaaacagctctgcacagcataagaaactatcatcagagtaaca
ggcaacctatataatgagagaacattttgcaatctactgatttggcaaaagtctaatatccagaa
tctac
>train_non_chr10_69203594_69203794
ttgcttttggtgtttcagacatgaagtctttgcccatgcctatgtcctgaatggtaatgcctagg
ttttcttctagggtttttatggttttaggtctaatgtttaagtctttaatccatcttgaattact
ttCAtttcagaattggacagatcttccagacagaaaatcaacaaagaaatgtaatatttaatctg
tgcta
>train_non_chr10_100302410_100302610
ccaaggctcgagaactacgtgaagaatgcagaagcctcaggagccgatgcgatcaactggaagaa
agggtatcagcgatggaagatgaaatgaatgaaatgaagcgagaagggaagtttagagaaaaaag
aataaaaagaaacgagcaaagcctccaagaaacatgggactatgtgaaaagaccaaatctatgtc
tgatt
>train_non_chr10_109600610_109600810
attttgaggtaatatttcactggggttttatttgaatttccctgacaattcattatattgaaatt
ttttttcatatacctgctggtaatttgtacatcttctttgggaaaaatgtctattcaggttcttt
gctcagtttttaattaggctgtttgttgtcttgttttgttgctattgtgttacattaattcctta
tgtgt
>train_non_chr10_113814610_113814810
AAAATGATTTCACATCACAAAAAGCAGCCTTCCTCTCTTCAGACACAAGTTACAGATTATTAGCT
GTTCCCTTGTAAAATGCCCAACTCAGGGCCTTCCTCTGCATTCAAGGGCAGCCTCATATGGGCCC
AGTTCCTTCATGTTTTGATCCTATTTCCCCTCATGAGGATACCCTCCACATTTAGCAAGGCCCCT
TCACA
>train_non_chr10_114114810_114115010
TTCATCCCAACAACCAAACAAATACAAGTCATTCATTTCCCTCATTTTCTTGCTGTAGGTAAGGT
AGGCTGCCATACTTGATTCTTTCTCATTGACTTGCATTATCACTGATTAATTTATTATATACGCC
AAAGAAAAGCCTACTCAAACAATTGATAGTTTTCTATTTAAAACCAAGCAtttgtttcttcttct
tcttc
>train_non_chr10_130506210_130506410
TCAGGAGAAATATTAGCCACTGCTAAGTAATTTACTTTTCTTTACAATggactcaacaaacttta
tctgtaaagagccagatagcctcggggcatattccaccctgccatggtaacgtgaaaacagccat
agataacccataaacgaagggccgtggtgttcgaacaaaactatattggtggacactgaaattgg
aactt
>train_non_chr10_132179610_132179810
ccatcttgaaatttgtaataattttgaacaaggaggtttcatttcctttttgtactgggatctgc
aaagtatgtagctcgtcctgAAGCTAATGTATTTTTGGGGTCCACGTGCTCAGGGGCCCAAACCT
TGTACCTTTAGCACCCTCAGTTTCCCAGTCCAGCTCTGGGCCCTGGAATTGCATCAGCCTTGCTC
TCAGG
>train_non_chr10_133174810_133175010
CCCTGCGAGTGAGGTTCACTTTGTGATGTGTCCCATAGTCCCGCCACATGGGTCTCAAACTGGCC
TGATCTATGCTTTGGAATCTGTTTGGCCTGCAGTTCTTGAGGAAGGTAAGTTCTCACCAGGGTCA
CCCAGAAGGGTACCTGATTTTGTCTCTTCTGGCCTGCTGCTCTAGATGGAAGGGGCTACCTGGCA
GCTGC
>train_non_chr17_9491075_9491275
atactttttcagatgccaagtttgcaatatttgcttattttctgcaagGCGTATTTCCAGAAGTG
ACAAGGGCCCTGTCCCCTCTAATGTTCTCTCTTGGCCCGTCTGTATTTCAGTATGCATTGTCTGA
AAAGCCTCTGAGAAAAATACCATAAAagtggttttcaaagttggctgcatgttgaaatcacctgg
gcagc
>train_non_chr17_69851805_69852005
TTACCTTCTGGAAACTTCCATGAAAATAAGCCACTTCCCTCATTAGCATAATTTTCTAAATATGA
CAAAGCATCTCATTGAAAACAAAATAAAACAAAAGACAAAGAGTATTCATCTTTTTCAAGTACAA
TTGCCGCTTCTGAGTGGCTTAGTAGAAGTGTTAAAATAGCTTCCATTTAATAGTTTATAATAACA
ATAGA
>train_non_chr16_61817299_61817499
aaaaagaaatgagcaaagcctccaagaaatatgggactatgtgaaaagaccaaatctacatctca
ttggtgtacctgaaagtgatggggagaatggaaccaagttggaaaacactctgcaggatattatc
caggagaacttccgcaatctagcaaggcaggccaacgttcagattcaggaaatacagagaacgcc
acaaa
>train_non_chr16_74051299_74051499
CATTCCAACGTTTCTAACTTCCTGAGGAGTTGAATGCCTAGTGTGGCATCTAGCACActcactca
cttggggctaccatattgaatccagaatctgtgctaagtcaatccatatcaacaaattcagccaa
atttaaaattatactctttccTTGTTCATTTGCCTTGAGAATCCATTTAGCAGATTTTTGCAAAT
AAAAA
>train_non_chr15_39057108_39057308
aatcatttctgcataactagtggtaagtggagcactcttgaggaaacaTGGCTCCAGGGCTTTCA
TGAAGCAACCATTTTCCTTACTCTAAAACATCCTTACTGTAAACATGATGTCAATATTTCTCAGA
TTTCTCCATTAAAGTACTATACATGGCAGAAGAGAGGAGACATGTCCCCCTTCCCTGGGTGGTCT
ATCTC
>train_non_chr15_47377108_47377308
atcccatgcaaccaatttatgaacattttgcagaatcagatttccccgctgcttacaattttgta
ctttttggtaagctaagtcagttaccagccattcatggacttcctattttcaaaaatgttgctgt
tttcCTTTTATATCACTTCAATAAGCCATTTGCCATCATGTTATAGTTTCAGGTGGGAAAATAAG
TCTCT
>train_non_chr15_98250996_98251196
ATTTTCCAGTGATTAAGGCTTAATACTTTGAGCAGTCACACATACCCGTTTTTTTATATTTTTGG
ATGGAACTCTTGCTAACAGTGAGATCTGTTATTAACACATACTTACATATTAGAAGAATTGGAAT
TGCCTCTAAGGTATCATTATACTGAATATTAAATTTAGCCTTAGGGTGCAATAGGAGTGTCTCCA
GGAAG
>train_non_chr15_98476996_98477196
aagacagcaaaaagaagcaagtccctggacccagccaatgcaaacatttattcctcctaggcctc
tgggcctgtgaagttagggctgccttgaagacctctgacattccctggagacattttggccattg
tctgggttattaacatttggctccttgttacttatgcaaatttctgcagccagcttgaattcctc
cttag
>train_non_chr14_19522000_19522200
aaagtcagcttaattaaaagggtaacatccagatgtgtgtgcatgtgtgcgcatgtttgtatttg
aaaggccttcatgttttttgtttttttgtttgttttactctcctaagaccttgtctttttgttgt
tgttgagcaaatgtgtttatgttttttttgtcttttttttctcagttgactgaattctgttttca
cttga
>train_non_chr14_25978760_25978960
ttgatgattcaggatgagtagaccaccataaattagccacctctccttgttctaacatcagagca
tctTTAATGTAGCATTACTAGTTCCTGGATTTCTCAAAGGCGAGGAGACCCACATACAGTGCTGA
GCAGTTCTCTTGAAATATTCCTCACTTGGCTCACCTTGCCCTCTGACAGGGGGCAGGACCTCATG
AAACA
>train_non_chr14_26296960_26297160
AGATACACAGAATATTGATGCTAATTATTACATCCATCCAATAAGCAGAAGGAAGCCTACGGTTA
TCAGTGAAGGTCTGTCCCGGATTCTGGAAGACTAGTAAGACCTTACCTAACTTTCTAGTATCCTT
CCTTCCTTGTTTTTCCCTTCATCTCCCTTAATCATCCTTTGAGAGAAGAGGGCTAAGTAATGCAA
AAAAC
>train_non_chr14_27813560_27813760
gtgactttcctcttccttcaccttctgccatgattgtcaggcctcctcagccatgtgaaactgtc
agtccattaaacttacttcttttataaattacccagtttcaggtatgtctttattagcagcgtga
gaatggactattacaAGAACATATGGAGAAACTAACAATTTTATTTAGAATTTTTTTTTTCTAAT
GATTG
>train_non_chr14_42833850_42834050
GTGAATTCTTATTTCTCAATATCCTGTGAAAGTTATTTCATTGATAAATTCTACCTAATTTACCC
CAATGTATTCCCTACTGTGAACCAACAAGGAAGACTAAAGAGTAAGGTTTCTTGATTGACAAAAT
AatactcataaatatacttgcacattcaagcacacacacactcacacacatgcacattcatacaG
TTCCT
>train_non_chr14_44504050_44504250
cacaatctcccttctcccaaacacacattattttctatcgaattatcatttgtttttttttcctc
aaggcacctattgcataacagtagaaaatatatctgttatttatacatttctctaattgaatgta
agctctaccgtgccaatgatttcatttttagtaccggatcataattgcctaggaaaaaaaccgga
atatg
>train_non_chr14_47418250_47418450
tttaaaacactttcaaactgattagcttatttgataatcctaaaattatgtgagccatgggaagc
agatttatcatctcccattttacagatagaggaagcaaggccacaaagaattaaatggcttgcac
agagctaatctgttagaagatgttaaaatcTTCCATTCATGGGAGAACTTTCTTTACATACTGAC
CAAGA
>train_non_chr14_48431650_48431850
ATTAAAACAAAATAATACGTAACAATCCTAATATCAAAGAGGGCAGGTGGATAAGGATGAATTGT
CATCTTTTGTGTCTTTATAGTGATTTAATAAACACGTTGAAAAAATACAAAATGTTTTAATTCAA
TCAACTAAAATTATTTAGTAAAAATAAATAGCTCAAGAACATTTAGTCACCTCTGTGAAAGCCAA
TATAG
>train_non_chr14_66967247_66967447
attttaaaatTAAATTAAAAGAGCATCATTTGAATGTTTTAAAATTATGGGTTTGTTTTTTTTTT
TAACCACTACAGTGAGTTTGAATTCGTATATGACCTCCCTCCTTTTTTTTTTTTTTCTTGTTTGT
TGTTAACTAAGGCATGGAATAAAGTAGTTTACTTGGTAGCTGAGGTTGTAACTTCTTAAAAAGTG
AATTA
>train_non_chr14_72834047_72834247
GGAATGTGTaagacccctacagagtgctctctagcctctgttttaacaatctgcaatgatggatg
tcatctctccttccatctttggacaactttgaccttgagaaacttttttttttgtaataaaccta
ccagcctcctcttgcttcactgcattagtcccaattctacctctgtatcacaaagaataGAGGAA
TGGAT
>train_non_chr14_98981047_98981247
CCACTGGGAAATGGAAAACATCAACTTTTAACCCTAgtttttcaaccatagcactattgacaatt
aggcctaggtaattctttgttgccataggggtctgccctggacactgtaggatatgcgacagcat
ccctgaactccacccactaaatgccaatagcatctccatgcccttagtgtgatagccaagatgtg
tcttc
>train_non_chr14_107076355_107076555
cttagccaaattaattgtgttgtgtctcaaccattgtatatcactaaaaacaattttactcttct
taaacagtgccatttttacttattttatacccactctctaaattccttgaatatcctctatatgt
ttaccggactatagttttggctttgaaagaatttcaaataaatgacattatacaTTGTCATtgaa
atgac
>train_non_chr19_4613400_4613600
ttttagcctataggttcctatccatcgctttctcttctttttttttttcgtgtaatttatttgct
gatgaTGCATTATTTTATTTTAGGTGTATTCAAAAGAACATACACATGGATTTTGTTTATTCTTT
Gttgtttctatgtatgcaatctgacagcctatgtcttttaagcgatcagtttaattcatttatat
ttatt
>train_non_chr19_22553760_22553960
ctatttttagtagagacggggtttcaccttgttggccagtatggtctccatctcttgacctcatg
atctgcatgcctaggcctcccaaagtgctgggatcactgcaagctccgcctcccgggttcacacc
gttctcctgcctcagcctcccgagtagctgggactacaggcatgcgccatcacgcccagctaatt
ttttg
>train_non_chr18_4033600_4033800
gtagagcatatgcattttctatatctctgccaaaatatttctattatcaaatttaaattattttt
ttccaaataattcgggtgaaaaatggtatcttcctttattttgcacttccctgattaccactgaa
gtttagcaactttttttttttttttttgagacagagtctcgctctgtcacccaggctggagggca
atggt
>train_non_chr18_7522400_7522600
accagcagttactagtgtttaatagctgggcatggttaggggaaaaagagaaatagcgccctacc
caaaccactgtcattccagtgtaattTTTGTAAGTTAAGAACCACTAGGAAAAAAGAAACTTTAA
AGTACAATATGGCAAAATTTgccaggtgtggtggctcactcctgtaatccccacactttgggagg
ctgag
>train_non_chr18_27254602_27254802
aataagtctcacgagctctgacggtattataagggggagtttccctgcccaatctcattttcttt
ttgcctgctgccatctgtgtaagatgtgatttgctcctccttgccttctgccatgatcatgaggc
tttcccagctacgtggaactgtaagtccaattaaatctcttttgtaaattgcccagtttcaggta
tgtgt
>train_non_chr18_29839402_29839602
ATGAATCACTGATGTGTGATAAAAACATGATTATATGAAAAttttttttttttttgagacagcgt
ctcactctatcacccaggctagagtgcggtggtgcaatctaggttcactgcagccttgatctctt
gggctcaagtgatcctcccgcctcagcctcctgagtagctgcaactacaaggcacatcaccacac
ccagc
>train_non_chr18_37906402_37906602
TACAAAAAACCTTCCTTATCAATTTTTCCACTTCTTTTACCTTCTTTTCTCATTCTATGACAAAA
TCCATTCTCTTGTATTCTAAGTTTTCAGTCTTTCTCTTGATCTGAGATTTGCATCTCATAAAATC
AGAATGGATAGACAGAAAATTTTAATTAAGTTGTAATACATAGAGAAAGGGCTAAAAAAATAAAA
TAAGA
>train_non_chr18_44114402_44114602
CACATCTTCTAACTTTGGAAAGGAGATAAGGCACTGAATGTTAGCTGAAAGATCCAGGAAAGTAT
GGCCTTGGCAACATCCTGCTTCCCCAGGGCATCCACCCTGAGTCCCTTTGCATTTCCTCCTGATA
CGTCTCCACTATCCAGCCAGGCCAGCTCCCATTGTCCTTGACACACACGCCATGCTTATGCCTCA
TGTCC
>train_non_chr18_45237402_45237602
AAAGTGATTGGTTGGTTTGCCCCCTCAGCCCGCCTCCCCTCAAAGAGAGAAGAAGATCATCTTTG
CTCCAGCCTGATCCTTTAATGTGCCTAAAAGCTGTTGCTTCTGTCTAAAGCAGACCCCAGGCCCT
GAGCAGCGAATAGGTGGAGAGGTCTTAATGGGGATTAGTGTCTGCCCAAGCAATGCCAGAACGGG
GTCCT
>train_non_chr18_49466802_49467002
GCTCTCTCTGGATGCTGGAGGAACTTCTGTGTGTGATACCATTCTATGTGAACTTTGAAGTTAGG
GAGGATAAGATGAAGAAAAGGAAGACTGGAAGTCCTAGATTATTTTTTCTGGGCCCGGCCTATAT
TGCTTTTTATACCATCAACATATGACATTGTCAACCAAAAGAAATTatgtcaagtttaagaagcc
tctga
>train_non_chr18_49545602_49545802
ATGCTAGTGGAAACCCACGTACTGAGAAGGCTTCCTGGTTTGCAAAAGAAATCCTCAGCTTCAAG
GCATTTCTCCAATTTATACACAGTACTTCTACAACTTCAGTTGTGAGGGTTCACTCTCAGACTTG
CCTCACAACATCAAATTTCTTTACCAAGTGAACCCACTCATAAGATATATTTGTTACACTCTCAA
TCTAT
>train_non_chr18_60335820_60336020
agttaagggagattatacatctgtacctgacacattgtaatagttcaataaatgtGGCTCTTCTT
TTTACTCTATTGAGAAAATTGAGGCCATTGTCAAAAATCGTTTCCTTCAATTTCTCACCCTTTCC
TACTACACAGTGTTCTAAAATCTGTCTTCTCCCTTTTTGGTTTAAGGTCAACTTTTCTACCTATG
TTCTG
>train_non_chr18_61300220_61300420
atgataaattttattatcagaataaaggacaatgatatgattatctcaagagatgcagaaaaagc
gtttgaataaattcaacctgatttcatgataaaatttctcaataaattaggtacaggactgtatt
ttaacataataaaagccatctatgaccaacccacagctaaaatcatatgcaattatgaaaattta
aaact
>train_non_chr18_68280020_68280220
ctgtctctactaaaaatccaaaaattagctgggcgtggtggcacacgcctgtattcccagctgct
caggaggctgaggcaggagaattgcttgaaccaaggaggcagaggttgcagtgagccgagatcgc
gccactgcgctcctgcctggctacagagcaagactccgtctcaaattctgtgggattatatcccc
tcaaa
>train_non_chr18_73757612_73757812
TTGCATTTGACTTGTAATTCATTTCTAAACTTTTGAAGAGCCTGGAATCAGCAGGAGATTGGACA
CCAGAAGTAATAAGCAAATTCATCTTTTAAGAAAAGTTTCTTGAAGCAGGAAAAACATTTTCAAA
CTCTCTTCCCCTTAGAGTCAAAAAGCTTCTGGTTGCTACTTGCTCTGTGCCTGCAAGGGCTGCTG
GTGAC
>train_non_chr22_43847056_43847256
ccaccacacccagttaatttttgtatttttaatagagactgggtttcacgatgttggccaggatg
gtctcaatctcttgacctcgtgatccacccgcctcggcctctcaaaatgctgcaattaccggtgt
gagccgctgcgcccagcTGGTGGTAGCTTTAATTACTACTATTAATATCATCCAAAGAGGACTTC
CGCTT
>train_non_chr20_7064200_7064400
TTAACATGTGGATGGATCTTTACACAAAATCAAATCATGATGGAAATGTGCTGCATGTTTATTAC
TATCTCAACTCCCTCATTATTAAGGCAGTATAAAAATGACTCTTATTTCACAAGTGTCTATAGAA
AGCTTGTGGCTAAAATGTAAGTAGACTGAAAATGGGAATATATCTTAAAGACAATTCAGAGTCAG
TTGAA
>train_non_chr21_18541129_18541329
ttgaacaatgagaacacatggacacaggaaggggaaaatcacactctggggactgtttggggtgg
ggggaggctggagggatggcattgggagatatacctaatgctagatgatgagttagtgggtgcag
cgcaccagcaaggcacatgtatacatatgtaactaacctgtacattgtgcacatgtaccctaaaa
cttaa
>train_non_chr21_24308329_24308529
aggggtaaaaaaactttcctagtgattgtttgtctgggacagatttaatttcttcttagcttatg
gggctctagtAAGTGTTTTCAATAATATAAGGAGCATAAATGAAAGAGCACAtgcctaggtttga
atcctagctctaacacttatgactctggtaagtcatgtaatcacttgattcttttaaaatacatt
atctg
>train_non_chr7_13592075_13592275
TTGGATGTTGCTCTATTTGTTACAGGACTATTAAAATGTATTTATTTTATCTTGAATGACAAGTA
TAATTACAAAATTAAAATGGAGTCTTTTTTAATAATAGGAATTTTTGACTATGATATTATAGTTG
GAAAATTAAACTTCACTCAGTATCAgagataattttgtaaagcatttagtagagtgcctgacagt
taata
>train_non_chr7_14829475_14829675
ttaagaaatggccaaaatgttttccagagtgctgaaaaaccattttgaattcccaccagcagagg
atgactgatacagtgtctccacaccctttccagtagttgatgtcgttaccaatttttgtttagct
attctaatagctgaataatgatatctctttttggttttgattgcatttccctaatgggtaatgat
gttta
>train_non_chr7_35403475_35403675
AATGGAAGGCCCTCCTTAACACCAAAGGAACAGAGGAGCTGAGTGGCATCAGAGGGTGCACATCT
GATGTGAGCCTGGAAGTGAAGGGTAGAGCCTACTCACAAGAGCATTTAGGAAAGTTAAAATTAAA
AGAAAAAAAAAAAGCCATAGAGAGAAACGGTATTATTGTAGAGTCCACTATGACTACCCAATGAG
GTAAG
>train_non_chr7_48546054_48546254
ATGACTTTGGTCTCTCTTTTGCATTTGCCCCAAGAGATGGCTTATAGAGTTAGCAGGAAATGCCC
ACAGGACTTGGGCATTTCTTTGCAAAGTGTGAGAAAAACGACTATTAAGAGAGTCAGTACATTGA
CTGAGCTTAAAACAGATGAGTTTGTCATGCAACTGTACTTCTAAGCAGAAATTCTTCTAAGGGAA
TGATT
>train_non_chr7_49107054_49107254
cataaataacccagcctcaggtatttctttacagtgatgccaaaacagactaagacatggttccg
tgtgtttgtgtactcctgtatcaatatcatactctgaaataagattttatggtaaattctgagat
actgtaaggcaagattccaaggtttttttctaaacacgggctattttattacttgttcttccata
tatat
>train_non_chr7_51482106_51482306
ccaggctggtcttgaacgcctgaccttatgatccacccgcctcggcctcccaaagtgctgggatt
acaggcatgagccaccgtgcccggcTGAGATTGACTTGTATGCTCAGAAGTGCATTTGCTTTTAA
AAACTTGACATTCAGTATACTTAAATATCTAGGtttttttgtactttttgtgtgtgtgtgagaca
gggcc
>train_non_chr7_56495706_56495906
ttgaacctgggaggtggaggttgcagtgagccgagatcaggctgctgcactcaggcagcctgggt
gactgagtgagactccgtctcaaaaaaaaaaaaaaaaaGATGGCACCAACGGATGTCAGTCACAC
AATATATATCTGCAGATTACTATAATCCAATACAAGGCAATGGGGTCTAATATCTGTTAACCcag
ctgtc
>train_non_chr7_63935965_63936165
AAAGGAACTCTGTGGGTTTGAAATTTGGAATAATATTTTTTTCCATGTTGATGTTACAATTTGGA
GAAATTTTTCTCTTATTCTATGTAAAATTTTTAGGGGGTGTAAAGTTCAGTCTACAGTGTTCATT
CTTAGTCACCTAACTGTAGCCAACTCCCTTGTCATTTTCTCTGGAAAAATTTTGGGATCATGGCA
GCTTT
>train_non_chr7_67873064_67873264
aattatatatacaattatatataattgcatatatataatatatattacatatattatgtaattta
tattatatatatattttatattatattattattacatatatataattatatatgtataacatata
tataatatgtaattatatatacaattatatataattatattatatattaatatataatataatta
tatat
>train_non_chr7_71227464_71227664
tggacagcatcccacatggttggggaaaacaggcactcactatgctttcactttcccctgtggca
gaaactgcaggccaaggagttctcttggcactgagctgtgctgctttgggggtgtggtgacatga
gtaaagtgaaattgttcttcttacccttttcagtgcatctattttcagattttttgctccagtga
ggtgc
>train_non_chr7_88923864_88924064
cttgttactttttttttaaaaaaatgcttctctatacctgctgggtctcctcaatgcttcccttc
tgttctgatcaattttctcctgttaattctttgataattattttcctgtctctgttatttccttt
tatcactcttaattcactgatattaaaattttagggccttagtttcatgtcttaattctttatac
tattt
>train_non_chr7_109307764_109307964
aggagatgctgcggtggaggaGGTACAACACACctctccttactgcatgtgataagttccaagac
ccccactggatgcctgaaaccataattagtaaagaacccgattgtcataagttggaacacatttc
tgttcacatcctccacccagaaatttaaagaaggcttttccatcttaacttagcacttacttatc
acaca
>train_non_chr7_112938764_112938964
acacagctgacaaacttcccactctcatgggctttacagtctaatgaaaagacatagataataag
caagataaataagtaaaaatagtatggtagatgatcaaaagggctaaggagacaaggtacaaaaa
ggcaatggcaagtgttttagggggttggaatttagaggagtcactaggaaaggacttgtcaatgg
gacaa
>train_non_chr7_114977564_114977764
agaattgtacatccccaaattgcaatagtgtcaaggttgaaaagtcctgGTTTAGATAGAGACGT
GCCAAATAACTCCCAGTTTGGGTGCTGCTTTCCTAGGAACAGAAGGAGCTAATAAGTTAATAGGT
AAGGAAAGGCCCACATAGAGATTTAGTTCCTAGCTTTAATGGCACAAGAGCTAGCTGGCGAGACC
CATTT
>train_non_chr7_118365764_118365964
CCATAATGAACTTTGGACAAGTCAAGTGGGATTGATGAAAACTTGCCCAGTTTGTTTCCAGAGTT
CAGAATAGGTCGGTATAGCCAAGTGAAATCAATGGATGGCACAGTTTTCTAATGGTCTTGAACTG
TTTTTAGGGGCAATGATTTTTCACACAGACACTAAACAATTTTTCAGGCAATTAAAAATAGCCTC
CATTT
>train_non_chr7_122441164_122441364
AAGCACATTTAAAACTAGAAATGCTATAAGCCAAAGCAATACTCAAAAATATGTACATATAGGGA
GAGATAGAGACCAAAACAGAATGTTCAACTGTAAGACTAACATAATCCACTAACCAAAATCAGAC
AAAGACAGCACCAAAAGCCAATGTACGTTATAAGAAATGCTGCAAAAATCCTAAACCTACTAATg
tttat
>train_non_chr7_126914764_126914964
ACCTCAAAACTACAGGAAGGGTCATGTTCAAGCCCAGAATCACAAAAAACACAGGCTTCCCTTGG
TTTGCATGGGGTCGCCTCTGTCATGTTATGACAAAACATAACTCAGTCTGTTTTTATCTATGATA
ATCCTACTTGAGAGGATGTGAGACCAgcactgaagaaagcacactggctttggtgaaaggcagac
ctggg
>train_non_chr7_146105467_146105667
ACAGAAGGGACTGCCTCAGAGACCTCTTTAAATTCTTAAGGCAAATTTAAAATCTTGGCAATTTC
CTCGAAGGTGAACAACTAATAgtcctttgtagggacatggatgaagctggaaaccatcattctca
gcaaactgtcgccaaggacaaaaaaccaaacactgcatgttctcactcataggtggcaattgaac
aatga
>train_non_chr7_153380867_153381067
CTTGGTGTCAAATTAAACTTTATTCAAAGGGCAAAGGAATGCAGTATTAGCCAAATGCAAGAAAG
TCAAGTAATCCTGTAAACAAGCATGGAGTTATAGAACCTAGAAGCAGACATTCCTGGTTCTGGAA
AAGATATTCAAAGTCTTATTCCCAGCCCCCACATTTTACAGTTACGTGTCTTCAGGATTCACACC
CAGGA
>train_non_chr6_28026221_28026421
TGGGTAATAGGATACTAATGTCATATTCCATCTTCCAACTTTTAAAAAGTTTCCTCCTTACAAAT
AGGAAAATTGTTTTCCTTATTAGCACTGGATATGGGAAAGATGTAGCTGCAAGGAGTCTTTCATT
GATTCCCAAGTGTATCCTGCTGATTTAAGTCAAAATGTTTCCTCCCTGCTTTCCTACTTGGCATC
CAGCC
>train_non_chr6_70238479_70238679
TCATTTTAGTATCACCAGACTATAATTCTGTATTGGAGGTGGAGGAATCCCCTTTATTGCTTTTC
CTCCAACATGAGATGTGAGGAAAAATTTCTAAGGACAATTACAATGAAATCTTCATAAAACATGA
ATTCTTTTTGCCATGAGGATTTCCCACACACATGCATGCATAACTGCCCACAGGATGGATCACTG
GCTGA
>train_non_chr6_75272880_75273080
AACAATAAAATAATGACTACAACAATTTTGATAGGTAAACCTATCAGTATGTTTTACAGCTTTTG
GTTGATGGGGGGAGGGAATCTAAATGTAGGGTAGAAGCTAAAATAGAAGACTGACAACTTCTCTA
AGACAAATTAGAGCTATAAAATTTTTATGAAAGCAAAGCATAAGGGACCTGCTAAGAATCATGTT
TATAT
>train_non_chr6_85096081_85096281
aaaaaggaataaaataatggcatttacagcaacttgggtggaattggagactgttattctaagtg
aagtaactcaggaatggaaaaccaaacatcgtatgttcttactcttaattgggagctaagctatg
aggatgcaaaggcataaggataatacaatgaactttggggacttgggaagaaagaatgggaggtg
ggtta
>train_non_chr6_88577081_88577281
TTATTCACCTTGATCATTATCCTGAGTGACTTTGTCCTTAAAGTGACTATCTTTTTAACACTCCC
TGCCCTACCCCACCAACTCATTTCTCTCCCCACTCTTCTCTTCCCAGGTAATAGCACTAGAGTCC
ACCCAAATTAGAAACCGCACAGATATCTCTAGTTCCTGTGTCTCTCTTTCCACTCAGACAGCCTT
TCCTG
>train_non_chr6_92937879_92938079
tctatttttaaaccagtaccatgctgttttggtaactattgccttgtagtataacttgaagtcag
gtaatgtgatgcttccagatttgttctttttgcttagtactgctttggcaatgaaggctcttttt
tttggctccatatgaattttaggattttttttctagttctgtgaagaataatgatagtattttga
tggga
>train_non_chr6_94458479_94458679
AAAGTGAGATTTATTATGCAAATATTAATAGAATAAAAGCCGATTATGGCATCAGAAAGAAAAAA
AAGTGGACTATCATATTTTGATAATAGATTGGTTTTAGCTTTTTTCTCTGTCTTAAGTGTCTTCT
TATCTTTTGAGAATCTTTGTCTCCAGTTTGTCAGAAGAGACTGTCTGATTGATTCAGTCGATTAA
TGGAT
>train_non_chr6_98023479_98023679
ATTTATAGTAATATACTTTGTGTGGATGTAAGATTTCTTTTGAGGCAATTTCTTGAACTGTAACT
ATTATTGTACATTATATCTTTTTATCACTTCCAACATTATTTCAATATTTTATTGCTTTACTTCA
ACTTGAAAATGTTTCAGTTTCCTGAATAGTATTCTGCTAGCTTCAGAATGAAAGCCTGTTATTTT
CTGAT
>train_non_chr6_100666879_100667079
CTGTTAGATGTCTTTCCTGGTTTCAAACCATAAAATCCTACTGGATTTCACGCTGTTGTATTTTA
AAAAATGTTATGTCTTAAAGCTTTTCTACAATTTAAAAAAAAGTTGAATGTTTTCAACATTTATT
TTATCAATTAAATCTGTGCCTAGACTAAAATAATGTTATGTTTTAAGGCTTCTCTGCAATTAAAA
AAAAA
>train_non_chr6_104456107_104456307
ATTATTGTACTGTATAGACCTTAAATAAAGTTGAAACCCATTGAGTATAACATTCGAAGAAATGG
CTTACAAAAACTAAAAACCAGAACAAATCTTGAAACATAGCTGTCCCAGTTGGCAATAAGTTAAT
TGTGATTTCAGTGGTATTTGTTTCCCTTAATATATTTCAGGGGCAAGTGTCACCAGGAGAGGTAT
TCagt
>train_non_chr6_109148907_109149107
aaagtattttcaaaatgatggtgggacaactggatatccacatttaagaaataaaccctgacctc
agataatacacaaaaattattttgagatgaattatagatataaacataaaggcaaaaactacgaa
gtatgtacaagaaaacacaggaaaatatctttacatctttggagttggcaaaaaattactcagac
aggat
>train_non_chr6_114050507_114050707
tctcactctccagttctaattaattggtaaagctctttcttcagattattccagattatacccat
ttctcactctgccactgccactttggcccacatctcccacacctccataaatataagtcagatca
cgtcactcttctgtatagaatcaaccaatgtttccattgcacttagactaaaagccgaagtgctt
acaat
>train_non_chr6_115195107_115195307
AAAACTACCTTTTTAAAATATAAGGTTATCGTTCAATTTCTTAGAATAAATTATTTCTTCTACAT
CCTAATATCTTTTTTCTAGTAATTTAGTACAAATCTTAACATCATTTGCCAAGCTAGTGTTAGAT
CTGAGAAAATAGGGTCATAGTTTGGACTTCTTTTAGAACATACTATTTTGAGAATAAATCCAAAA
GTGTC
>train_non_chr6_120026101_120026301
ACTTAACTCCAGGTAAGAGATAAATGACATAACCAAGAATGCATATGGTTCTTGAGAAACTTTTA
TCATTCTCCTTTATTCGCACTTTCTTTTTTCAGAGAAAACAAGATCGCAGACTTCAAGTTTTTTT
CTCATAGCTCCTATGGAGCACTCTGCAGTCAGCCATTGTGTTTATATTAATGAGAAGGTAGAGGA
AGACT
>train_non_chr6_120993101_120993301
TTAATGTTGTTTAAAGCACTGTAAATATGAGGAAGTACCAGTGTACTGGGATCTCAACAGAGAGA
TTAAATTTAAATTATCTAGAAGATAAATTGTGTGAAAATCCTGGTTGAGAGAAGGAATGATTAAC
CTTTGTTTAGTGAGGCCAGGCAGGTGGCTATGTGACattcttccatcaaattagaacaagaaaat
ggtct
>train_non_chr6_121887701_121887901
taatgggatggctgggtcaaatggtatttctagttctagatccctgaggaatccccacactgact
tccacaatggttgaactagtttacagtcccaccaacagtgtaaaagtgttcctatttctccacat
cctctccagcacctgttgtttcctgactttttaatgatcaccattctaactggtgtgagatggta
tctca
>train_non_chr6_124011301_124011501
tggaactgaaaccagctataccatgtattaactctgtgaccttgggcgattttctcagtgactta
gtttctcatctctaaaatacgtaagattatttttgggttaaatttgttaacatatgaagaacaat
gccaggcactaagcaagtactcaaaaaataattgctattattATTTCTCTTGTAGATTTCTTACC
CTCAA
>train_non_chr6_141492307_141492507
ttattgccagtgaacatggctctcagtgggaaggggagttgaaaaggggacagctagggaaggta
atctttccctggagtccggccatccctggcaggactcctctcccaaacttcaccatcaagctgtc
cctctgaagtcaagctgcttctctcttacgtccaaccatagtctctgatgtcaggctgcttctcc
tctct
>train_non_chr6_154244507_154244707
caaatcagaagcgtttaggctctttttcatcaaatataaaaacccagcccagttcatggctcctt
tggcagcaaccctgagacgctttacagccctagaccctaaaaggtcaaaaggccgtcttattctc
aaaatacattttattacccaatctgctcccgacattaaataaaactccaaaaattggaatctggc
cctca
>train_non_chr6_165492210_165492410
tatttctaatataaaaatataaaaGCTAAACTCCTTTtgaggcttctcaagtcatttggaactgt
gagccaattaaatatctttcctttgtaatttatccagtctcggtcagctctttatagcagtatga
gaacagggtaataAAgagaggacggaggtgagaataaatctttcttattaaattggaactgaagg
tatca
>train_non_chr5_4801200_4801400
ATTACACTTTCTGCTCAATCTCCTTCACAGGTGTCTTTATCTCTGCCCAAGTGTAAAATTGAGTT
GTGTCTGAGGCTGTCTATTCCACAGGTTTCCTGGGCAAAGTCCATCCATGGCTTTGACGACCATC
CAAATGCTGAGCGCCAGACACATCTCTGCTTCTTGCCTACAGAACAAAGACACCTGTACGCCtga
tatgg
>train_non_chr5_9579200_9579400
aatggaaatgcttggatttgaacatgggtaggtgagctttggagCACTACAAATGCTGTCTATAT
TTTGAATAACCATCAGCTGAGCTGCCTAATTCAGCCAGTAAGCATTTCTTAGGTGACAGGAGGTT
ATATATGAACTGGTACCTTTCTTCCTACAAAATTTGATACATTTAGCAAATGTTTAGAGACCAGC
AAAAT
>train_non_chr5_18201643_18201843
gtcttaagaattaccagcatacatttttgtttgcatttattaatcaagtaatttcatacgtatcc
ctgccaaatactataagttgtcaaaatttggcacaggggttacaaaattataaacccagcccaag
acagaatgatctttgcttgtgtaatctttaataacattgatattggtttaatgaaaatagctaca
ccctg
>train_non_chr5_25581443_25581643
agaatatgcaagacagggtaacttataaagaaaataagtgtatatggatcacaattatggaggtt
gggaagtccaagattgggcagcccatctgctgatgttctcactgtgtttaaactcatagtgaaag
cataaggaaggaaatgggcatctgcaaagaatccaagcaagagaaggagcaaccggcttgtgaac
tcact
>train_non_chr5_27448443_27448643
tatgtggactagagcattagggacccagccatactactgggtccagatggcatcacgatgctgta
gccctctgggtgattatggaggtatatcagtggggctccagggatgtggagatgcaggcactgtt
gggccccacggcaggatgtagtcttgtgagaactggactctcaaatggcagctgcttgggtcttg
ggggt
>train_non_chr5_33297243_33297443
aggaacccctcataggggcctgtgagtaccaccccaacaactagcatgaaaataaaggaaaatct
tgagttccctcaagggtaattccaggcacctagctatccttaagaagtaaataaacaacttgata
agtgggaaggtaatagtagcttaaaacaatagccaaggagttagaatcaccagaatgtttggttc
cctgt
>train_non_chr5_34372443_34372643
aaatagatataaattcaaaaaaatttggagtacttgaagtgtgataaaaaaaaaaaaacacagcc
aggtatagcataatcaaaccaatgaaaactaaaaaaaagaaaaatttgaagccagctagagaaaa
ttaagatatggtatagattgatggtaagaataattgctgaattctcacagaaacaatggaaacca
gaaga
>train_non_chr5_39748443_39748643
aggtgatttagaaagctaccatacatgcacagagaaaagcaaaggcccattaagagatctgagaa
gaggctaggtgcagtggctcatgcctataatcctcgcaccttggcaggccaaggtgggaagattg
cttaaggccaagaatgcaagaccagcttgggcagcagagtgagaaccagttactaaaaaaattaa
aagaa
>train_non_chr5_49565443_49565643
atctaaaagatttttgtttaaagtaaaaatagtaacaacacattGGGTATTTCTGGCATATGGAA
Aacataccagaatctctgggacacattcaaagcagtgtgtagaggaaaatttatagcactaaatg
cccataagagaaaggaggaaagatctaaaattgacactctaacatcacaataaaaagaactacag
gagca
>train_non_chr5_57844043_57844243
TATTGCTAAAAGGGCTGTGTAAGTCAGATAAATGCCAAACTCGTAATTCACCCAGACACAGCTTT
TATACCGGCTAGGTCAATCCAATTATCTCAGAGCAGGGACAATGGGGAAAGTGCATCAGGATGTA
TTAGGCAGCTTTCCACTAGCAAAATGAGGTTAAAAAATATGGAAACTTCCCACTACCACCTATAG
GGTGA
>train_non_chr5_62867244_62867444
aaaaagcatttgctagactgtttttatttttaatctagagggaaaacgttagtattttatttgta
gtatttattttatgtataccttatataattattaatatagatgatttacacttattatcttacta
tttgattttatttggaccttgtgatttatgccacctttccctttcttttttgccttcattttaat
taatC
>train_non_chr5_65637244_65637444
ccaaccagcaaccttcacctagcaacctccatttaacccaaaacaaagggcctcaattccttata
cagcttgtattccaagggataggccaggggttcagatgtcctttatacataaggagtgagtcttt
acattggccactcctgaattccttagcttgagactctgaacacatattcttcttagaccataggg
tcact
>train_non_chr5_81189044_81189244
GCAGCCCCTGGTCTTTCAGTTTAACTATTTCACACAGATTTTCCAAGTGCCTTTATTTTCTCAAA
GTCTGTTATTCCTCCTCTAAAATTCAGAAATGTGTAACTTCTATTTATTTTTAGCCCCTTTTCTA
CTATATATGCATCATTTTGAATTTTTATTCCATTCTTAATACTAGGGGTTCTCAAGAATTTTCCA
ACCCA
>train_non_chr5_81346444_81346644
ATAATAGATGATATAATCCTTTGAAGGTGGTATAATCCTCTGTCACACTGCTGATTGATAGAGAC
TATTTCAAGTCAAAATCCTACAAATTCTTggctgggtgtggtggcttacacctgtaatcccaaca
ctttgggaagttgaggcaggaggattgtttgaggccaggagtttgagaccagcctaggcaacata
gcaag
>train_non_chr5_84749644_84749844
tgtggaaattccagatgaacaactcaacactttaaaaaatgcatctaaaaatgagggctcccaga
tcaggcccatccagggatgcctattcatgtgcagaaacttctaaaaatttttcaaaaaactgtta
ttttctctttttaaaagactctttacaagaaacagatgaaaagcttaagcaactaattgataaga
aaaat
>train_non_chr5_103592501_103592701
cctctgactagataattttgaatgatctgtctttaaatttgctgattctttcttctgcttaatta
agagtttttagctcatttattgaattcttcagctccgaatttctatatggttcttttttataatt
tatatctctttgttgaatctctccttttgttcatatatcgttatctcgatttcttttggttgtcc
ttttg
>train_non_chr5_105873701_105873901
acactaggtcttatttcttctatataactctatagttgtTTTTAATACACCTTTTTAAAACTCtt
ctattgagttaacagtgatttatactctacttttaaagtagtagaatattctgaatttgactaca
taattacctcgatcagtgagttttacacttccaaatatttttatattgttacttatccatttgtt
tcaac
>train_non_chr5_155714622_155714822
ttagttccGTTTCTTtgtgtgtgtgtgtgtgtgtgtgtgtgtgtgtgtgtatgtgtgtatgGGTA
CATGCACACTTGCATGTATATATATTCATCGATACACATACTCTTTGCTGACATTGTTTTAAAGC
TTAGAGATAGgctgggcatggtgtctctcacctgtaatcccagccctttgtgaggctaagctggg
aggat
>train_non_chr4_11658102_11658302
atgggatattggcattgagaggggtaagggtgattaggttttaatgagatggtaaggggtgcatg
atcggtcgctaaggagggagtagaggtgtcttaggtggggagatacaaggggaggatgtgaagga
ggctttgaactgggggaaaaggcagcaataaggtgtggctgtagcccaggaatagtcagggaagc
agatg
>train_non_chr4_12464102_12464302
caaactactccgagctaaaggaggaagttcaaaccaatggcaaagaagttaaaaactttgaaaaa
aaaattagacaaatagataactagaataaccaatgcagagaaggccttaaaggacgtgatggagc
tgaaaaccacggcacgagaactatgtgatgaatgcacaagcctcagcaaccgatgtgatcaactg
gaaga
>train_non_chr4_14644102_14644302
attcatgtggacggcaaacatatgaaaagatgttcaagttcacttataaacagggaacaacaagg
tattaccttatatgcccatctgctggcaagagttaaaaagggcaaaacactgattgctggcaatg
atgggggatgtggtcgcatatatcactggtagaaatgttgcctattataaccattttggaatcaa
aaagg
>train_non_chr4_20313102_20313302
AGTAGATGGTAATTCTGATTTTTATTTAATATAGATTGTTATGGAAATCTTTATAAAATTTTGCT
ACAAAAATGTTTACATATGTGACCTTACTGGAAGTGAATAGTACTACTTTGGTTTAAAAGTTTGT
TCTTAAGAATAAGAACATTTTAGAGTTATAGAAAATAGTCCAGTCAATGATAATAGCTGTGTGTA
ACTAT
>train_non_chr4_28327302_28327502
GTACCCAGCTTATATTATATGTTAAACAATTGTTTGTTGAATTCAATAAACTGACATAGATTACA
TTGGAAATTGCAGATTTATTGATACCTTAATGCTATACTAAATGTGACTAGTCTTTAGTCTTTTC
TCCTTGGGAAAGAGAAATCTACTACTTCCACCTAGTATGCTACCTTTCCTATGAAAAAGGATTAG
CTTAT
>train_non_chr4_28417702_28417902
tgaacctctgacctcaaatgatcagcctgcctcggcctcccaatatgctgggattacatgggatt
acaagagtgagccaccgcgtccagccCATACCTGAGTTTTtgctaatgaggtgatggtgcaaaac
tttagaaggaagagggagttggccaacagaaaagatcaaactcatgaataaaatgggaattttca
cctcc
>train_non_chr4_31410302_31410502
ATGTACATTGTGTacacacgcacacacacacacacacagagacacccctacacacacCATATCAT
TAAACTTAAGAGTTGGTAGTTCATTAACTCAACAAGCAACTCAAGGACATATTGGTCATCCATCT
ATACCAGAAATCCTTTCAAGTCCTAGAAATAGATAGGATTAAATTATATTCCCTACTCTGCAGTG
ACTGC
>train_non_chr4_32448102_32448302
TTTAGCACCCCACATTTTGATGACTCTAATCATCCTCCATCTTTCCAGAACTGTGACCATATTAA
AATGTTGAGACCGTCGGCTTTGTTTGTGTTGGAAACTTATGGAAACAGGAAAATAAAGTAGATGA
CTTTGCAGAGTGTTTTGTTATTTTTAAAGATGCACGTGTCACAATGTATTCATATTTGAAAGAGT
AACAG
>train_non_chr4_65697205_65697405
gaggaaattgaatctcagggaagtgaacttatttttttttttaagattttatggtgtcagagcaa
agattagagtctagatttttctgaGTATATCTTGTGTTACAGTGACCCTGTTAACAGAGTGAATT
GACAACATTATTTCCACTGGCAGCAGTGCCCTGGAGTAGCTGCTATTTCTCCATATTATCTGCAG
GCAGT
>train_non_chr4_68078805_68079005
TCACACAATCTGACAGTGACTTTTCTGGGTtaagcttttgttatgtaaacccctgagacctagat
gctgtttgtttccacaatataacctagcctatcttgaccaatataCTCCTGAGTAACAATATCTG
TTATTGAGCACTCTCAAGAGCACTGTTTTCATGTATTAATTCTTATTCACCTCAGAATCTGGATC
CCAGT
>train_non_chr4_69475005_69475205
ttttcattggttctgtttatgttatggattatatttatttatttgcatatgttggaccagccttg
cctcccagctgacttaatcatggtggataagctttttgatgtgctgctggattcggtttgccagt
attttattgaggatgttcgcattgatgttcttcagggatattggtctaaaactctgtttttttgt
tgtga
>train_non_chr4_82300176_82300376
tatttcttgaaaaaaattcacatacaggtggacctgtgtagttcaaacctgtgtcgttcaagggt
cagctgTACATCCAGGTTTGTGAGTTCTGACAGACAGCTCACCACTGATGTGTGCAAAAGCCAAA
TTTGCCCTGTTGCCATCATTTCCAGGAGCTTTGTTTCATGCTTCATTCCACAGGCTCAGGGGTCT
TGGGC
>train_non_chr4_95004177_95004377
ctctactgaaaatacaaaaattagacaggtatggtggcacatacttgtagtcccagttacttggg
aggctgaggcaaaagaatcgcctgaacccaggaggcggagtttacggtaagctgagaccatgcca
ctgcactccagcctgggtgacagagcaagactccatctcaaaaaaaaaaaaaaaaaaaatgagag
acaga
>train_non_chr4_113856151_113856351
agggaacaatgggggacaaagtcctcaggtgagaacgtattttggttgttccaggagcaccaaag
cattcactgtggctggagtaggtaagcaaggaggaagtgtaggaaccgaagtcagagaaagtgtg
tgtgtgtgtgtgtgtgtgtgtagggtgcagttgggtgctagaacacatagtgccttataagttct
tggct
>train_non_chr4_118824352_118824552
acatctttaaaactaccttcacagcaacatctaggctggtatttgacctaacaactgagcatcac
agcctagccaagttgacacacaaaattaactatcacagtgacatttcagaaaaacttggaaattt
gagaaagaataagccacgtgcctgttggagggaggggaggaaaagtttttaggcaggggacacag
cagtg
>train_non_chr4_125727550_125727750
tatgttattctcttggtatggagtactgctgactcaggaagactacctgagctttagtatctgga
gatttattgaggtttcattacataggcatcattgattaaatcattgtccaggtggttgagctcag
tctccagccttcctcccctccgcacagattgggctgacattggctggctcgaagcccaacctcta
attac
>train_non_chr4_126725750_126725950
cactttttgatggggttgtttgtttttctcttgtaaatttgtttgagttcattgtagattctgga
tattagccctttgtcagatgagtaggttgcgaaaattttctcccattttgtaggttgcctgttca
ctctgatggtagtttcttttgctgtgcagaagctctttagtttaataacatcccatttgtcaatt
ttggc
>train_non_chr4_131951750_131951950
attatgactaatttgaaagtaaaactataactcataccacacaaaatttaatataaacaaagctg
ctaaaactatattaatgttacaaaaggtagattttaaggcaataaatattattaaagacaaagaa
gtactcacactttaaaaaggggaaaatcaacaaatagtaaaactcattgtatagcttccatagat
ttaaa
>train_non_chr4_134352950_134353150
aagagtagctggcaattagtagcagctttaagaatttttgaattagtgaTTGTATCTTTGACACC
TGACTTCATAATGAGCTCATGGTGGCCTTCCAGGGTAAATATGATAGAGTGCTGAATTTTTAATT
ATGGAAATAAAACTACGTTAACTAAAACACTTTGACACTATTTCGTATTTAAAGCTTCATTTTAT
TACCC
>train_non_chr4_139545950_139546150
cctaaggattgtggcctccaggcgcggtgtaagtgatattgtatgcctaatgcctgggatactcc
ctgggttactgtcgccttgaaagcggggccattgtcactctgtaagcctcgggaagtctgaatct
gggaattatttcatgaactagtatctttattatctctcgggccttttctttcctgcagtggaagg
cctct
>train_non_chr4_155293950_155294150
AAAATAGAGTATTTCAGAAGTAATATCAGTAGAGTAGAAGTGACTCAGTTGAAAAAATATTGACA
GTCTTCACAAGGATAAATAGAGCAGTAGCAACGAACATCAATGTATTTTACAAGAAAAATTCTTC
TACTGGCAGATAAAAATCTCTTAGTAACCACCAGCAAATGGGTTCTCAGCAATTTTCTTCTAAAG
GGCTT
>train_non_chr4_166689150_166689350
TTTTGCCTTTAATCACTTATATTTTTTAATTTGCCTTACATTTTAAAATttgatgtatatgtctc
tgcaaactgtcaactcctggaagacagagacagtgtcatgcttctttCAGAACCTATAAATAACA
AAAAACACAAGAGAATTAAATAAATATTTGATAAATTACATTCAAcactggactgtaatcttcat
gaagg
>train_non_chr4_168339025_168339225
gctgttattgatgtggcaagtcagggcattctaagaaggaatgtccaggcagcaagacaaagcca
ccttggccctgtccagcctgtggcagaaaccactggagatggatctgcccctggaggcagagttc
actgggtgaagaatcagtctcacaaatggtccagcaggactgacaggtcctggggctcaaacccc
tggct
>train_non_chr4_168868825_168869025
AGAATTGAGTTCCTGAAGCTGATAACACTGTAAACGTGTAGAGACTATGACTTTGAAGGAGTTCA
TCAGGTTTACATTTCCAGCAATTGAAAGTATATGGATTTTACGTTGATGATAGAACAAGGCTTTA
GAAATGTCACTGTGGTGTCTTGTCAATACTCAATACACAGTTGCCTCTACCTCCCTTTCCCAGTG
CCACA
>train_non_chr4_171432825_171433025
agatggaatctcgctctgtcacccaggctggagtgcagtgtcatgatcttggctccctgcaagct
tcacctcctgggttcacgccattctcatgcctcagcctcccgagtagctgggactacaggtgcct
gccaccatgcccagctacaaaagttctgggatgataggcgtgaaccaccatgcccagtcATGATT
TCTAT
>train_non_chr4_171476425_171476625
tctgtgtttagtgattttgaaaagaatactgagctaagagttatccaaaatgtctaagaacaact
gcccatgttttcatctagtgacagggaaagttctctacctaatgaacacatttgaagtaagcgct
gggcaaagaattaagctattttcttattacatctcataaAATACATGAGGTTTTTTTTTCTCTTT
TAACT
>train_non_chr4_178734006_178734206
ATTTTGCTTAGCCTTTTCCCGAAGGATTCCCCACGCAGGGTTGTTCTGGGTTGGGGGTCTGTCTT
CCTGCAGCTGAAGTCAGACCTGAATTGCAGGGCAATGTGTGTCATTCTTTTCAAATTCAGAAGAT
GAAATCAGTGAGTCTCTGTTCATTCTCAATTTTAAGCAGGACAAACAATGAAACAAGAAGGATAA
CCCAA
>train_non_chr4_178762806_178763006
TTTTCTCCCTGTCACAATGTGCTTTCTGGCTTATTTTGTTTGGCTTTAAGTGAGACAAAAATATT
CTTCTACTTATAAATAACATACTGGTGGCAGGTGATTGAACTCCAACCTAGACATATATTGCTGA
GAGAAATGAACAAAAGCACTTGTGGAAAGGAGAAAAGCAGAAATTAAGTTTACTATTTTATATGT
TGCTT
>train_non_chr4_179428206_179428406
agaggtctgaagtcaaggtgttggcagagccctgcctcctttaaaggcatgagggaaggaccctt
ctttgcttctcttatcttctggtggtagttagctatcattggccttatttggcccatggcagcat
gactccagtctctgccactgtcttcaaataggccttttccttgtgtgtctatgtgtcttcacaca
atctt
>train_non_chr4_187888606_187888806
GGCAGGCGACATGCGAGTGCTGGAGAGGAACCCTGGACGCCACCATTTCACATGGAAGAGGCAGG
AGACATACGAGTGCTGAGGAGGAACCCTGGACGCCACTATTTCACATGGAAGAGGCAGGCGACAT
GCGAGTGCTGGAGAGGAACCCCGGACGCCACCATTTCACATGAAGAGGCAGGCGACATGCGAGTG
CTGAG
>train_non_chr3_7632400_7632600
ccatgctgtgttcttctcaccactcgaagctcagcctacagacacatatcatggcttccttaact
ctcctctaccccagctaaagggagctccaccccagtcatgttctgtttgttcctattcctcagta
acttatgtcacttactggtttgttcacgtgtacctgtatctcctcattaaaatgaaagtacctta
aaggt
>train_non_chr3_20519596_20519796
TATATATTTCTATATAAATATGATACTTTGAGATGGCAGTTTCTTTTATATTTTAGTTGAAAGTC
GTATTTTGTTTAATCACTGTGGTAAAAAAAATTGTGTATCTATTTTTTCATCAAATTTTAGAACA
CTTTTTTCTTTAAAAATATAAATCTGAATTGATTTCCTTTTTTTGTTTTCAGAGTATGTGAGGGC
TGCTT
>train_non_chr3_22658796_22658996
taCAAGGTGCAACTAAAATTAATTTTATACTTAACATCCGACAGTCACTTTCCTAATTCCCTTAC
TTAGGAAAGGGCTTTTATTTTAACTTTCTTATtcccttttttgcagtttgggaaaatagaagccc
agagagaattaagttactcacccaaggttaccagctagacagtagtggctggcatttgaacctaa
atcag
>train_non_chr3_28148996_28149196
AACTAACTTTACTGAGTTTCAAGCTCTGAAAGCTGGCAAACATTTTCTTCTATATATCCCTGAGA
GGCTTCCTGAGTCCATTCCTGATTCTGATTAATCCATTGGTCCCGATATTATTTACTTGCCTATG
TATATCTATGGGTCTGTCTGGGTGCTCCATTCAGTAGCAAGTTTCTTGAATCAGGTGAGCCCCAG
GTGCC
>train_non_chr3_34862196_34862396
ttctacatggttatccacagtttgttgaacttaagcataaaaatgaacaatttcccctagatctt
cgaatcttcattctgaaggttgctgtgtgtacacattaaataaatttgtatgccttttctccaat
taatctgacttatgtgagttgatttttcagcagaccttcagaggatgaagggaaactttcccctt
ggcca
>train_non_chr3_35075796_35075996
AGCCATTTTGTGATGTAAGGACCCAGGAGACAGATAGAAAGTTGGGAGGCTATTTTTAGTCATTT
CACTATTGATTTTACAAAATACTGAAAACTGAAGCACAATCCTTTAGCATTCCATAGTTAGGAAG
GAGTGAAGTCATCCTAATACGTAAGGAAAGAGAGGAAAAGAGAGGGATAAGGGATACATATCTCT
CTCTC
>train_non_chr3_84734910_84735110
taattcatatcatctagaaatctattgtataaaataatacaaataacaacaatgatatactaaaa
aaatgttactttctcactatatactaagctacaagagtgaagatatacagatcagccacagtaag
catttattttaggaaaagggaagatgagacgcttctagtagtcaatgattcatagaaattctgaa
actta
>train_non_chr3_88850910_88851110
gcgtttgaagattcaccacactgttttccacaatggttgaactaatctacacatccctcaacagt
gtataagtgtccctttttctccacaacctaaccagcatctgttattttttgactttttcataata
gctattctgactggtctgtgatagtatctcattgtggttttgatttgcatttctcttaatgaatg
accag
>train_non_chr3_104850710_104850910
TTTTATCATTGGCTCATTATGGCACAATCTACATGAAATTCATCAATCAACAATTATATCATTAG
ATACACTGAAACTACATACTATTTTTGAGATCTTTTccttttattcaccaaatgcctactacaca
ttactaagtaatttatacactgtatctcataaaaccctcacaacactctgttaaaaagtatcatt
aaccc
>train_non_chr3_135218110_135218310
GACTTTTACAGAAGAATCATAGGTATAATACAATATAGGTTTCCATTTGATATAACCAATCTTCC
CTAAAGAAATTCTGCACTAAATTAAAATAGTGAGcactataacataatataagcgcatagtctct
ggagcttagttactaaggttcaaacccagattccatcaccacttcctaaccgtAACTTTCCTTAG
CCTCA
>train_non_chr3_137248910_137249110
GGAATTAGAAGTGAGGAATTACAGAACAGTGGATGAGGTTGGGAAATCGGACTGCTGTCTTTCAG
TGCCAATTGGCTGAATGTTCTGACGGTGGCCTCAATGATTATGACACCAGATCTGGCTGATAATC
CCAGATGCACAGCCTAGCCCAGAAAGGTAGTGAAAGCTCTTTCTCAAGGTGTGGGAGTGGAGAGA
ATCTG
>train_non_chr3_146292510_146292710
CAATTGTCTTAGTTTTCATTTGCCTTAGTTGTTTTTTAATTTATTGCATAAGAAGAAAATGTTGA
ATTTTATTTCTCTATTTTTATATCTAGATTTATATTTGTGTGTGGCCTAAAATCATATTTTAATT
TTTCTTAATGGTCATATTAGATAACAATATTTTCAGCTTCATGTTACAGTGTACCTGAACACTTG
TGACT
>train_non_chr3_147717110_147717310
tcttatttatcttcttaattaagtttagttgatttccattttgttttttccctgtattccattat
cttgacatcctgtaaagctgtttctattgactcttttttctcttggctttcattcatttgtttta
tctcagagtatataatttagttttcattgagagtcagtcatttatatgaaacaccgtagtgctaa
ttgaa
>train_non_chr3_154537306_154537506
ATTTCACAACTTATGAGTCAATGTTTGTGCAGAGTTCTGAGTTCATAGCGTTAAAGTATATAGAA
ATAATTACCATTAATTATAAAGCTTTGCAGTCCTCACTGTCAAGGCTATATTTACAGAAGCAGTC
TTAACATCTCTCTGAAGAGCTATTAGCCAAACTGACTGAAGAGGAGCATCCTGACAGCACTATAA
TTCAT
>train_non_chr3_155376306_155376506
GAAAGATGTGGACTTGCACATTTTACTAAAATAATCAAAGCTGATCCATGTTTGCCCTGACGAAT
AGAGTTTATCCCCACAAATTGGTGCTCTAAATTTCTTACCAAAAACCTAATTAAATAACTGattt
taaaaaaaaagaatattccttaaaaaataaaatttacttttaaaaaagtttatttCTCTAGTCAA
TCTCT
>train_non_chr3_161616906_161617106
ttttttgtctctcacctttctctcttggacactccaattacatgtttagtagactgcctgaaatt
gcctcacagctcactgttgttcttttcgttttactttctgtatttctttttttctatctatgttt
tattttgaatactttctattgctttgtttttaggttaactaatcttcttatctgtagtgtctaat
ctgct
>train_non_chr3_164110106_164110306
agctagatgttggactgcacaaaaggacttcaaagaacctataataaatatgttgcaaatactaa
aggaagctatatttaaataattaatggtataatactaaacagttattaaatagagaatatcatta
aagagttaggaactattttaaaatggaaattctaaagaagtaaaataaccaaagtaaaaaaaaat
tacta
>train_non_chr3_173236506_173236706
aaactggaacttatatttaaagaggaagcagagtgtaaaactttgaaaaatgtgcagcccagcta
cgtggtagaaaagaaaaatccattttcaggggagaaattcaagctggctgcagaaattcgcataa
ctaaaaggaaggcaaatgcttacacaatgggggaaaggcctcgatggcatttcagtgaccttcac
agcag
>train_non_chr3_180763306_180763506
ttccacttgatcgaatcggctactgaagcttgttcatgcatcatgtagttcttgtgccatggttt
tcagctccatcaggccatttaaggtcttctctatgctgtttattttagttagcccttcatctaat
cttttttcaaggtttttagcttcttcgagatgggtttgaacattctccttcagctctgagaagtt
tgtta
>train_non_chr2_31696496_31696696
ggtcgtggtggctggaagcgggtgatagctgaggaggtggttagcagagggatttgttgatgaat
aagatacagggtacaggaGGAGCAATTCTTAACACAaaagctagagtggcctgggtccatgaacc
tcttctcttctctctctacactcatacccatagagatatcacccaatttcatggatttcaatgcc
ataca
>train_non_chr2_41857696_41857896
tctgcaagcaggcaaattccaaagaagatccagaaggaccatctaagcatacttagatcttcttc
taaaatttaacaatcagataggtcattcctcctctcctgaaaggggcaagtgcaggaacaggagc
cagggattttcttctactggaggtctggccatagtggggaggaTTTGGGAGAGTGTCTCTGCTGC
CTTAA
>train_non_chr2_59618096_59618296
AAAAGAGCCTCTGTGAAGAATTTCCATGGTTCTGGTTTGCATGAGCACTGATGAAAAGAAGTGGA
CTTTGTGGATAACTCTCTGGGCCTAATAGAAGAACTTATTCGGGGTAAAAATATAAAACAAGTAA
AGTTAGTTGCCCAAGCCCTCCATTATCCCTTTCTGATTCATTTCCCTGACAGCTGTATGTCTTTC
TCTGA
>train_non_chr2_60068296_60068496
TGGAACTCCAGTCATCATTCAATTCTATAGGAAGAGTGGTCCCTAGAGTTGTACAATGCAAGTGT
TGGTCAGGAATCCTTTGGAGAGTCTAAAGAAAGTCAATAAATCCCAGTGGAATTTACACAAAAAA
ACCTTTGCATTTAATGTCGAGTTTTCAGAGATACAATAAAACCCACCCACTAACCCCTTAAAGGC
TCAGT
>train_non_chr2_68195696_68195896
atggaacatgcctttcaacagcatgttatatcctcctttgaccatataatggtttttatgttgga
atcaattttcttagaaattaagattggcccatctacctttcatggttatacattgcctggaataa
ttttatccatccttttattttcaatctttctatgttgtttcattttgtgtgttccttgaaaacat
caagt
>train_non_chr2_83970489_83970689
GTTTTCTATCTTTCTGTTCTTCCAGGTCATTTTTACCCCAATTCCTATTATTTTAATGCCTTTGT
CCCTTCATGCACTCCATTGTAGCTTACTTCCTACTATTCTCCAACTCCATTTATTTTATCTTACC
TTTTCCCCTTCCTCCTTCTAAAAGGGCCTCCTAAAAAGTTAGGTTGATTAAATAAAATCATTAGA
GTTAC
>train_non_chr2_103893768_103893968
tagaaggccatgtgcatgcacattgccattcatgcgcataggaaagacctgagaaggccctaatc
tctcacttctagctaacttcgattctctgtacaagcaagatgtaaagactaacacagagttttaa
accacccgcagaagcactaaaggcatgccccagcacacagacccacctcagcaaagattgggGAA
TACTG
>train_non_chr2_104757768_104757968
CCAATAATtaaagagtttggatgttatttccatccttacagtatgacaaaaaggctaacaaaata
aaaagcgactccccttagatccactggcgaactgaagtcataggacaaattgccaccttgaatgt
tgaagagacaggtggatcatagcttactggcagagaaatcaatgccagggccagaaactggtagg
aacac
>train_non_chr2_118506730_118506930
tctttgcctcctgtgtgtgtgtgtgatgggaatattttctttgttatgtccccagatactctgtg
agatgtttcggttctcaaggacacctgttcctcggctgggcaccatggccttggctcaccacctg
gccttcagggttcaggcagtggacatacactcctaagtaacctggtgggagacctgtcacactac
actgt
>train_non_chr2_123730130_123730330
TGCCTTAAAACAGTATGTGtatattatttagaaatttaaaaatattttaaaGGTCAAAATGGAGA
GTGATATAGAACATAGAAAGAAAATAAATCCGGAACCTTCAGAAGTCTATAATCTATATCCTCAG
TGAAAAATCAGATTAGAAGAAAAAAAAGAATTGCTAACTCTGCTCTTTGTGGGACAATGTGCCCT
CTAAA
>train_non_chr2_125106530_125106730
AAGAATTCTTGTTAAATTGATGCCCTTCCCAGAGGTGTGTGTTCTTGCCAATTTTTGGCATCTTT
AAAAAATGTTTGTGAACTTAACTAGTAGAGATTGTGTAGAAGTGTTGCTTTGATTGGACATGTCT
GGCTTAAAATATagtcatgtcactcacaacggaaatacattctgagaaatgtgtcattaggcaat
ttcat
>train_non_chr2_125285330_125285530
TAAAGCAAAAAGGAGGAAGGAATTACTTCTCTCCTAAACCATTTCATTTTTCACTGCTGTGGGTG
TCCTTTCTAACACAGGCAGATGAGCATTGGACCATCTGGGAAGTCTGCAGCAGAGGTTCCCGAAA
TGCCCAATAACACACAACTACTCCTGGGTTTGGCTGGTTTTTGCTCTTACTGCCCCTACCACTGC
TTCTC
>train_non_chr2_125541130_125541330
TATTATTCACAAGTCTTTCACAACATTTATTTCTACCAAACAAATAAGGAAATTATTTTAATCTG
TTAACCAAATTCAAGTTATCACTAAACTCTTTTCCAGTTTCCTGAGGGGGTTTGGCATTTGGTTT
GAGGTGTCAAAATTTGTAGTGAGGATTAAATCAATGAAGCATGTAGAAGGTTTGATATTAAATAA
ATTCT
>train_non_chr2_142190530_142190730
tgtctttaggtagaagtgtaagttatctatgtgagacttctcttctttcttaatattgtataggt
atatacaactattctctctgagcactgcattagctgcataaattttggtgtttatgttttcattt
tcattcatctcaaagtattttctaactttacttgtgatatcttcctgatgcattggttattcagg
agtgt
>train_non_chr2_153841154_153841354
taacagataataaaatcatgaggtgagaaactgttgggaaactttataatggatggattaagctt
agcaatacatgaattcagtcaagaatctaaatatcacaaagagaaacaatcagccattttttgtt
tcctgatacgatgctagggcaatacctaagataccctataaaaaactctatttctgaaaaaattc
aatct
>train_non_chr2_155575754_155575954
GCAACTAGGAAAGCCACTAGTATTTATTGAATTAACTACTCAACTGCAATAGCTTGACTTAACCT
AAGCCATTGGCATGTGGTAAAACTGGAAGAGAACATAGCCCTTTAAATTTCTGAAGTCTTCGGAG
GTGAATCTTTGTTAATTCAGACTGTGCCGATCAATGTAGCCAAATGAAAATTAATGTGGGTAGAA
AACAG
>train_non_chr2_184371155_184371355
AATATAAATAACAATACATGTAAAAATATCTAATATATTACCTGGATATGTTTTTACTCTTGATG
TTACTTCAGTTTCTCTGTGATGCAACAGGATGTGAATTCATTTATTGTGGATGGTACCAGGAGTA
CTTTTTTttttttaatctgaggatgcatgtacttctttgcatttgaaaatttattacttattgca
tcttc
>train_non_chr2_189016155_189016355
CCTATCAGCCTGCTTCTTGTCTTTTTTCTTGTAAAGTGACTTGACTATTCTGAGTATCATGTGTC
CATCCTCCCTTTACATTCTACAGAAGGTATAAATGTTCTTTAAAAGTAAACATTCAGGAAAAGTC
CTGGAGGAACTGATTGCTGGATCATTTCACTTACATTGAAAAAGTTTTACTACCTCTAACAAAAT
AGCCA
>train_non_chr2_195757155_195757355
ctgttgatggacacagctgctttctaaacttatctgttgtgaacagtgctgcaccaaacctggga
gtgcagatacctatttgatatactgatttcctttctttggggtatatacccagcagtgggattgc
tggatcatatggcagctcaatttttagttttatgaggaacctcccaactgttttttgtagtggct
gtact
>train_non_chr2_196087155_196087355
ttgacatacagaaaaccgtacatatttaatgtatacaacttgacgagtttggaaataagaatata
tccatgaaaccatcgctatagtctatgccataaacctatgtatcaactccaaaagtttcttcctg
ccctctttgtgttgtgtatgtgtgtgataagaacacttgacgtaaaatctacactcttagaaaat
cttaa
>train_non_chr2_217811755_217811955
gcagatgaacttaaattttaatgatatgttttatttaacttactataacaagaatattatgctat
ttatatagaattattaatgagagattttacattattttaggacaaactttttgaaatctagtata
tattttacactgatagcacatttcattccagcccctctgtcatgctggtcacatttcaagggctc
gatga
>train_non_chr2_221890756_221890956
ttttttttttgagacggagtctcgctctgtcgcccaggctggagtgcagtggcgggatctcggct
cactgcaagctccgcctcccgggttcacgccattctcctgcctcagcctcccaagtagctgggac
tacaggcgcccgccactacgcccagctaattttttgtatttttagtagagacggggtttcaccgt
tttag
>train_non_chr2_225287956_225288156
ttcccatcaaaattccaatgacattcttcacagaaatagaaaaaacaaccctaaaatttctatga
aactagaaaagaccatgaagattcaaaacaatactgagcaaaaaaacaaagctgaagacatcaca
ctatctgacttcaaaatatattaataatacaaagctatagtaagcaatgcagcatggtatcggta
taaaa
>train_non_chr2_225495356_225495556
TCGCAAGGATCAATCAATCCTTCAACATAAAATTACTGAGCAATtattttaaaggtggagccaat
aacatttcctgactgattggatgtggtgtaacagagaaaagggccaagaatgcctccaatgtttt
tgacctgggccactagatgtatggagttgccatccagtgagacaggggaatctgtggtaaggcag
gtttg
>train_non_chr2_228809356_228809556
ccatgttggccaggctgatcttgaactcctgacctcaagtgatttgcccaccttggcctcccaaa
gtgctgggattacaggcgtgagccactgcgcccagccagaattgatttgaacttaaagcaaaagt
atctgtttcaaaactacatttattcgagttaaataaattcagtaattcttatgtcaactcaatat
gatta
>train_non_chr1_48071813_48072013
gtcatattaataaatgtgaacaggctaaaatcacctattaaaagaaaaagactgtcaggaagaaa
gaaattctaagcagtataaaagagacatattatacctaaagcaaagccattcatatagatttaaa
ataaatattttggcaaaggtctatccatcaaatgcagacacgaatagagagatcataattagaca
aatag
>train_non_chr1_72008412_72008612
TTTAGCAATATGCCAGGGCAGGTGGTATCATAATGTCACTCCTATGATAACCTTTGCTCCTCATA
ACTCCATGATGCAATGAGAGCAAGTGACTAAAGATTAAGAGCTCCACAAGCAATTTTTCCTGATC
CAACCAATTCTGGAGCACATTTAACTTTGGAAAAAATTGCCACTCTCAGACTGACCTGAACAAGT
ACAAC
>train_non_chr1_76472212_76472412
TGTCCAAAAAGCAATTCTCTAAAATCTGTATTGTGAAGACCTAACAGAACAAAATATCTATAAAG
TGGAACTTTTTTTCATGATGAAGCCATGAGTAGGATATAAGTAAACATCTCCCTTTTTCTTGGTA
AAAGAGGATGCTGGTAATGTGCAAGCTAAGAGATTCATTGAGTTTTAAACTAACTGTCCCTAGCA
TTAGA
>train_non_chr1_84860412_84860612
TAATACTTCAAAAAGCTATTGGAAATAAATAAATAAAGCCAGCATCCTGACTCCCAGGAGTCCTC
AAAGGACAACTGAACTTTGATGAAGCCAGTAGAGACCAGGTtcttgagaaacccaactttatctc
aaccctcaaaaatcctcacagaatgtgaactcatagccaaaaatcaaaagtacatacaatagcaa
ggtat
>train_non_chr1_95806412_95806612
ctttgtcaggtgttaatagatattggataagaggggtcctacgggcaatggattcggagaatgtg
atataaacaaatttaagcatgtatctttacaaaggacttcttaaagactttaataagctcatctg
ctttgtacatattcagaaaaggatagatatgcaatatttctcacagttaattgaccTCAATGAGT
GTCTC
>train_non_chr1_96612612_96612812
ACTGAGGAGTTTCTTGCTCACAAAACAATATGTTACTGCAATAAGAATCAATTTGTCTTTTCTCC
CCACTGTTCTCTTtgtctgtgtgtgtgtgtgtgtgcacgtgtgtgtgtgtTTCagacagagtctt
gctgtgtctcccgggctgaaatgtagtggcacgaacttggctcattgcaaactccaccacttgga
ctcaa
>train_non_chr1_96843812_96844012
caacaaatagcatgatgaatggaatagtacctcacatctcaatactaacactgaatgtaaatagc
ctaaatgttccatttaaaacatatggaatggcaaaatgtataagaattcaccaaccaaactatct
gctgcattcaagagactcatctaacacataaggacgcaaataaacttaaggtaaaagagtggaaa
aagac
>train_non_chr1_106208477_106208677
GTAAGTAAAACTACAATTTTGAGGCTACTGTATCTGATATTTACACCGAAAAATAATAATGAACT
CTCATTTGCTATAGCCAGAATTATCAACACACCTATCGAAGACTACTCAGACTTCCGTCATTGCC
TAAATAAAATACTGGTTATTTTAGCTATCTCTTTTAATATTGGAACGAGAACAATCTTTATTCTT
GCTTA
>train_non_chr1_108279477_108279677
ttaaagttcatatggaaacaaaaaagagcccgcattgccaagacaatcctaaacaaaaagaacaa
agctggaggcatcacgctagctgacttcaagctatcctacaaggctacagtaaccaaaacagcat
ggtactggtaccaaaacagagatatagaccaatggaacagaatagaggcctcagaaataacacca
cacat
>train_non_chr1_190751577_190751777
ttaggctgcccctcctccctatgcagagaacttgaggctgaggaggattctcagctccacactta
gtcacacctctgggtgcttggtggccactcgctggattctccctcagtactggtgtttgtgcctg
ccattgtaggacctgtaggtgggcttgcatggtccttcctcatccatcttctccccactcagtgt
ctgag
>train_non_chr1_195669177_195669377
gggggtagagagttcatcttctttttttcatatatgtgtttcatctaagtgtatagtaagtctta
aataaagggttcctcaataaaGGGTAAATGTATAAAATATTTATCAATGTATAAGTGGTACTATT
TAAAGTAAGCCTAATTCCTTTGGGCTATCaaaatttataaaatatttatatttCTTTATACTTCA
GTGGC
>train_non_chr1_238781977_238782177
TATACTCAAAGATCCACTGTTATTGGATACAGTCTATGAACTCACTCACTACAAAGGGTGACAAT
GTTCAGCAGGAAGAGTCTGGGTGACAGGAGTATGAATTCATCTGTGTGTTATCACATTGAGTGCT
TATGCAGATTATCCACTTTTATCTCAGTTTATGCTGGATTTCTGAACCTGGCATATACTTCGGGA
CTGAA
>train_non_chr9_4331600_4331800
CTGTACTTGAGCGACAGCGGTCAGTGGTAAATTCACCcaattacacaatgatgatagagtatgat
gggttatgacgaagaaatatgatgaaggcaggcactggtcacagacttgagtgtgagccaaagtt
tcccaaagttcagaatgtctaaggtgagacctgaaggatgagcaggaaataaccagatgaacatc
tgggt
>train_non_chr9_9815400_9815600
aagctataaaactaaaaggaaacgtagagaaaagtctccttgaaattgatctgggaaatgatttt
tttagatgacaccgaaagcaaagtcaacaaaagcaaaaataaaccagtggtctatatcaaagtaa
aaatcttctacacagcaaaggaaacaataaacaaaatgtaaagaaatcctacagactgggaaaaT
GCAAT
>train_non_chr9_24437200_24437400
tgtgatcacctcccaaataaacaacTCAAGGGTACCTTGGGGGAATCTAAAGTAAAACATAGAAA
ATAGAATATAGAAATCAAGAAAGCATTTTAAAAAGGaaaataagataaaattaaatttattttga
caataatttaaattCTCTCACTGGAAAGATGTTCAGATTGGATCAAATTTCACACTGACTGGAAG
AGACA
>train_non_chr9_29623600_29623800
TTTCATTATTCTAATATTGGTTAAGCCCCTACCTACTGCTCATTAGCTGTCTTCCTCAAGTCTAA
GCTCCAACCATATCGAAACATTTATAGTTCCACTGGCCAGACTGTTTTAAACTAACAAGCCCATG
TAGATGCTGGTGTCAGCCCTAACAGACCTACAGTTTGACAAATtggcaaacattgcttatcctcc
aggtt
>train_non_chr9_41562600_41562800
accatgccgggcTGAAAATTCCATTAAATTTTAACTGTAGAGCTTCTTGCTCACCCCTAGGAGTT
AGAAACTTGAGAAGGCAAGCTCATCCAGAGTTGGACAAGTCCCAGCTTTAAATAGAGTCTCAGGG
AATGAGGTCAAGTCTTTGCTGGGGGTCTTGTAGATGATACACATGCAGGTCACTATTCTGAGTGG
AGAGT
>train_non_chr9_87963980_87964180
GGGGGGCGCATAAGAAATACGATGTGCTGTATTTTTCTTTGCATGAGCTTAGTTTCCATTTTGAG
TCCCCATTGTGGTGGCTATTGGAAAGGTAATCTGATTCAATTCAGGGCCAGCTTTCTCCCTACCC
CGGTAGGAGCAGGTACAGTCCATAAGGATGCGAGGGTGCCAGGGAACGGTGTGTGGCTGCTGCCT
GATGC
>train_non_chr9_108706579_108706779
gttaaaaccatagatacatttggaaagagacatcttaattatattgtcttctaatccatgaacat
ggtatacctctccatttatttagatctttgctaatttatctcagcaaaattttgttctttttgtt
ataggagtcttgtctcacttgttaaatttattcctaaagatattatatttatttcgtgctattat
aaatg
>train_non_chr9_109549379_109549579
GTAGCCATAATGTATCTACTCCTAAACTAAATCGGGGTGTTAAGTCTTCTTAGAGCTATTTACTA
attcatctatttcagaaacaaacaccataggcttattctatatcaaacatcaggttggatactgc
agcagcgacatagagcaatgaaacatattttttatcctccaggagctcattgttgggtgagggaa
agaca
>train_non_chr9_122311979_122312179
CTTTCCCTCTGTCCCGACATTCATGGAGTTCCAAGCACCAAATTAGGGACATCTTCCAAATACAT
TCCCAAATCAGCTTCCCTTTAAAGCAAAGCTACAAAAAGACATGGCACTCTAAATGCCACCCCTT
CCCATGCTGGTAAGCAGCTTATTTAGCCCAGCGTGTGGCCATCTTATGAACCCAGAGAAGAGAGG
CTGCT
>train_non_chr8_800200_800400
tcttaacagtgtgtcaaaacagtgttttgaataatagaatattttaattttcataatgtccagtt
tatcacatttttaaatgcattgtgcttttggagtttatctcaaagcaattttttgAACCTTCCAC
CTGTTGCTACAAGTTAAAAGTTACGCTGCCTCTTGAAAGATTTCTGCACTTTGTGCAGAAATTTT
ATTTC
>train_non_chr8_1352593_1352793
AGAGTCGTGTATTGAGTGCTTACTGAGCGCCACCTCCTCATCCTCCAGAGTCGTGTATTGAGTGC
TTACTGAGCGCTCCCTCCTCGTCCTCCAGAGTCGTGTATTGAGTGCTTACTGAGCGCTCCCTCCT
CGTCCTCCAGAGTCGTGTATTGAGTGCTTACTGAGCGCTCCCTCCTCGTCCTCCAGAGTCGTGTA
TTGAG
>train_non_chr8_15801229_15801429
ggtactatcctagtgatagtgatatagaagatagaaagaaattatttaggcagatagtgagggca
aaagagtccgcggcaaaacttcccttttaacaaaaagcagccctagaaatcattttttgtttcta
acaaagagcagctggaaagatcaagctgcaaacgtagataaggaagctggaagcttgcacagggg
aatga
>train_non_chr8_16647229_16647429
ggtgctggaacaattagatacctacatgcagagtaatgagcttcaacccttacctcacgccatac
acaaagagtaacttgaactatattgtatacttacaagtaagaactaaactaaactataaaattct
tagaagaaaacataggagtagtgatcttggattatgtaataattttacaaaagtaaacacaggaa
ataaa
>train_non_chr8_26960083_26960283
tcccaacactttgaggggccgaagcaggaggatcccaacttgtgcccgggagtttgagaccagcc
tgggcaaaataatgagactctgtctctacaaaaaatgtttaaaaatagcgtgccatggtggcgaa
cacctgtagttccaagtacctgggaggctgaggtaggaggatcacctaaacctagaggtcaaagg
ctgca
>train_non_chr8_35892458_35892658
ctatagagctgtaaaataataggtttgtgttaagtcactaaatctacaataattttttatagtgg
caataggaaaTAGAAATCCACTACTATGGTGAGTATCTCTTAATGATTGGTCTGTTTCTCAGGTT
TGCTGGGATGAAAGAAAGCTCAAAAATCCATgattagaaaagctctgaggtccttttagctctga
gatca
>train_non_chr8_40427843_40428043
ctgtcaaaacccatcaaattgtataactgaaatctgtgcatagcactgtatTCAACTGCAGCTTA
ATCGGTTTATTTAAAAGTAACTTGTGGggccacgtgcagtggctcatgcctataattccagcact
gtgggaggtcgaggcaggaggattgcttgagacaaggagtttgagaccagcccgggccacacagc
aaaac
>train_non_chr8_49397247_49397447
gtgcactttctttcttaatatgcatttagattactgtctcatgttctttcattttaacctgaagg
actccttttagtgtttcttgcagggcaggcctgctagtgacaaattctctctgtttttgtttatc
taagaatgccttaatttctccttccttcataaaggatagttttgctggatatagaatgcttaatt
gacat
>train_non_chr8_50925647_50925847
GGACAcatttaacacaggcccaggcactttattcaataaatatttgttaaatgaatcaatAAATA
ACGGATTTGCAAATCTTTATACTGTAGTCTTGCTAGTGTTTAATCTTCATAGAAACAGTACTATT
CTTTGAGTGACAGAGTGATAAAAAGTTTATTAAATGTGTAGAAGACTGCAAAGATTAAGAAGGAT
ATCTT
>train_non_chr8_75586645_75586845
TTTAAAGAGCTAGAGCACCATAATTATAATGCAAAAAAATAGGGAGAGGAATTTTACATAAAATT
AAACATAATATTGAAAGACGTACATTTCTACTAACAAGTTGGATCCTAATCAGATGACTTCATTT
TTCCTACCAAAAAATAAAGAATCATGAGAGAATTTGGCTAAGTTTGTCTTTACTCTTCCCTACTT
TCTGT
>train_non_chr8_84378845_84379045
tgggaactagaacaaaggtgagtcttgctatacttttacaaagagactagtggctttttgcccct
gacctagagctctgtggaacttttaacttgagagagatgatttggagtatctggcagaggaaatt
tctaagcagcaaagtgttcaacatgtgacctggctactcttaaaagtgttcagtcttataccttc
acaaa
>train_non_chr8_96600224_96600424
ctgctatgggccccaatttcttTTTtttttttttttaattattattatactttaagttctagggt
acacgtgcacaacatgcaagtttgttatataggtatacatgtgccatgttggcttgctacaccta
tcaacccatcatctacattaagtatttctcctaatgctatccctccccccagccccacacccccc
aacag
>train_non_chr8_98340224_98340424
tctatttcattctaaataggctgtaattctccttgttatttctcctttggccttggaatgtttag
aattatgtcttcaggtgtctaaataaataaaatttttgtcatatttttcttttttatttttagct
taattatactatgattagagaatatgacctatgtgattaaaatcttttaaatgtgttgagccttg
ccttg
>train_non_chr8_108220624_108220824
gacagtcttccagtagatacaaaactgaagctggtgatcagcagcttcctcaggagatctcagga
gctgggtgagtgagctcaagtatttgcagtaagagtcaaaatggaggagttcaaccaatatatga
ccttcctctgggaatgcttgactgataagggaaaaatgcctcaagtgagcatgcacacaactaca
gtaaa
>train_non_chr8_112881424_112881624
AAGATTTATTCTAGCTAAGAAATTGCATGGTTGGAGTTTTACTCTTCCttaaaattataataatt
ttttttctaaattaaaataaGAATAGGACAATATTGAATGATACCTTAAAAGTTTTACATTTAGA
AGGCTTTTGGAAAATGTGACTAACATGAACTGTAGGTATTATGAGACTCTTCTTGCACTGGAAGC
CTAAT
>train_non_chr8_113885024_113885224
GAAAATAAGACATATTAAGAGGTGAGATAGAATGATATAAATTATTATGCACAATTTATATAGAA
AGCCTAGCATTCTCAAGGTCATCCAGGAGGGAAGGAGTGTGGAAGAGAGATGAGAAGTAAGAACA
GAAAGAATTAAGAAGATGATCTGACTAAGAAGATGATGTGTAGTGAAGAAGCCAGACAAAAACCT
CAGAC
>train_non_chr8_117376419_117376619
TTTACATAAATATGTGTGCTAAAAAGGATGAAAGTGTATTTGATGGATCCTCACTCCTTGATGCA
AAATTAAAAGTAGAAATTTgctgggcatggtggctcatgtctgcagtcccagaggtttagaaggc
tgaggtgagagaatcatttgaggccaggagtttgagaccagcttaggcaatatagccagacccca
tctct
>train_non_chr8_121163819_121164019
agtgagctgagatggtgccactgcactccagcctgcacaacagagcaagactccgtctcaaaaaa
aaaaaaaaaaaaaaaGCAAAGTCAGtgtggtaggcagaataatgtacctgcaaagatattcacat
ataatcttcagaactagtgaatatgttatatggcaagggggaattaagatgtcagattgaattgt
ttgtt
>train_non_chr8_122768419_122768619
CTTCATTCTCTAATAACAGAAATTTAGCTGAACTTTTTTGTTCTTATGTTTGTAGTTTTAAAAAT
TAACTTTTTGGTTCATCTGTAGTTCTCATTTCTTCTTCTTATGGAAAttctttctttctttcttt
ctttTATCAATACCCCCAATAAAGGAACCAACCATCCTGAAACCTCAGTCTATATATTTCAATTA
AGTAC
>train_non_chr8_131624618_131624818
tgtttctctggagaaccctattacaagctccttgcccaggttggagggaggattataggagactt
tctggaaggaggaaaaaccatataaacccaacgttaccgaagtgaaggaaggaggatttcaggga
caagggagcattttacagtactacaattacagactggacaaatgggacgagtaatgaaaagtgtc
acttg
>train_non_chr8_136379818_136380018
taattaccctagggcccggtaccagaccactagagagcccctacactccagagcctgctgaaatt
attcaaaccagccaatcttaaacctgtttaccttgcttcacttattccattccttctcacagaac
ctacaacaaaggcatttgtcccccaaccttcccccaccaccaacttcctgaccaaccctgctgct
tccct
>train_non_chr8_142967693_142967893
taaaagaaacacaatttgttccaagcaggataaatgtaaacaaactcatgacaggacgtagctga
atgaaactgcaggatgtcaaagagaaaaactggtatctatgagagggaagaggtacaggcatatt
tctaatgggtgacaaggtctgctgggagacaatacagcaataaattcaaattgatgagggaaaat
catgt
>train_non_chrX_1880400_1880600
gtgctggggttacaggtgtggggtactgcacccagccAAtttctgttttttgttttttgtttttt
ttttgagatggagtcttgccctgtcgccaggctagagtgcagtggtgcgatctcggctcactgca
acccccgcctcctgggtgcaagcgattctcctgcctcagcctcctgagtagctgggactacaggc
ccctg
>train_non_chrX_6309800_6310000
GCCTCAGGAGCAGTGAGGGATTTGCAAGAAGGGAAGCTACATAGAGAAACAATAATAGGATCCTC
ATTGTCTTCTGTTCTCCTCCTTCCATACTCCTCTGTAACTGAGTTCAACAAGAATCCGCATATCC
TCAGAAGAGTAGCCTTCACATTTGTGAAGTGGAACTCAAGTGCCTGGTGAAGCTAAAATCCAAAT
GAAAA
>train_non_chrX_14204479_14204679
gtagacagctcagtgaatttttacatgtatggatacccatgaacttacccctcagatcaagaata
tttccagcatcccagaagattccttcctgccccttcctagtactactcttcccctgccaagtaac
cattattttaacttctatcaccataaactagtttgcctgcgctagaacttgatgcaaatggaatc
ataca
>train_non_chrX_15312879_15313079
TTGCTAGGGGTTTCTATATTTTTACTAAAAAATATTTGGTAGGACTAGTTTGATTTGTGTTTTAC
TAAGTTTCATCCTCACCCTCAGTCTAGGAAGTTGTCTTCTTATGCGATTTCCTATAAATTTCTCT
TAGttcacgtcaacaaacatttattgagcatctactaggtgctaatgttttggaaacaatgataa
gacaa
>train_non_chrX_22615479_22615679
AATAGCAAGAATTGGGCCTCACTATGCAAATCTTGTAGAAACATATACAGTCTCAGAGAAAATTC
AATATCTTTTGCCATTAATTGCTTCCAGTGACTTTTGGGAACATTAAAAATGTGGCCCAGCAGGA
ATGAGTATCCTGACAGAAAGTTCAGTTGGCTCACCATACAGGCGTTCTCTAATTAACATGTTTAA
TTAGA
>train_non_chrX_29632279_29632479
CTCATCTGGAGTAATTACATCCGCTGACAAATGCATATATAGTGCCAATGTCATACTTGCCTTGT
TTTCTCAACCTTCCAATTCCTAGGCAAATTGTCAGATTCTCAAGGTAATAGCTGTCCCACATGAG
ACTCTGGTATGTGCAGATCTTTATTGTGACAGTTCCTTTTGGGGCTTCTGTGACCCAATGAAGTG
AAAAT
>train_non_chrX_36596679_36596879
GGAGACATTAGGGAGAATCAATAGGTGTTACAGGGTGTTCCACAAAGCACTTGGTGCTTAATTTA
CTGCAAAGTGAAATATTGACTGCAGAGCCAGAGGAGGATGGCGATATGTGGTTTAGATTAGATTC
AAACACTTTTTAGCCCTCAGAATACTATTAATCAGGCTAATattgagtaaatatttattaagcac
ctact
>train_non_chrX_44185056_44185256
CTAGATAAGCCAATATAAATGTCATTTCTATTGCCACAATAGCTAACAATTGTAgcactgttcta
agcactttagaagcattaaacttttttttttttttgagacagggtcttgctctgtcacccaggct
ggagtgcagtggcgtgatcacagctcactgcggccttgacttcctgggctcaagctatcctccca
cctca
>train_non_chrX_50803860_50804060
gaagatggaggcacagtataccaaaacctctaggataaagcaaaaacagtgctgaacatctacat
taaaataataggaaggtcacaactcaacaatctgatgtcactcatccagaataatgctcatcaat
aaaaaagaaacaaaccaaacctaaagctagcagaagaaataaaaaagatcagagcagaattaatt
gaaaa
>train_non_chrX_51800860_51801060
aatcccacgtggtcatgggcctttcatgtgttgttgaactcggtgtgctagacttttgttgaata
tgtatgcacaaacattcttttgggaagtgtgtgtgtgtgtgtgtgtgtgtgtgcgcgcgcgtttc
tggtcctagttcttctctaactgtttagtagaattctccactgaagccatctagtcctgcggttt
tctct
>train_non_chrX_54690275_54690475
tttgtatcttttttgatgaaatgtctattcaaattctttgcccatttttaaattgggtgatatgt
tttcattgttaaggtatgtgctttatatattctgtgtacaaattccttattatatatataatttg
caaatattttctcccattctgtgtattatcttttcactttcttgatggtatcctttgaatcacaa
acatt
>train_non_chrX_63529475_63529675
cttaattctatggctaggacttccaatacTAGTTAAGATTTTGAAGTCACAAATTATGAATTAAA
TTACTGTcaaaccttggagataatgtaggttcagttccaggccactgcaataaagcaattgtcac
agtaaagtgagtatcacaataaagccagtcacacaattttttggcatgtaattatgtttacaata
tactg
>train_non_chrX_67848875_67849075
aatacagcagtcggaataacgtggaaggacttgacttgctgagccttccagccttcatctctctc
ccatgctggatgcttcctgccctcgaacattggactccaagttctttggcttttggactctcgta
cttacaccagtggtttgccaggggctcttggtccttcagccacagactgaaggctgcactgtcgg
cttcc
>train_non_chrX_74048475_74048675
CCTATGATAGCTTCTGGTTTTAGTGGTCTTCTTGCCTACCAGGCAACCGTGAAACAACAAATTAA
GTTGAAATCACTCAGGGCAACAAGTCACTGCTTGAAAGCAGTGTTACTTTGAGGTTTTGTCATCC
TAGCCTTAAAAAAGCAAAGAAAATTTCATTTTCACTACAGCCTCTGAAATCTTCCCTTATCTAAT
CTCTT
>train_non_chrX_74748275_74748475
ttatacttatttttatacattgggtttgatttgctagtatttttttgagaatttttgcatctatg
ttcattagagatattgatctatagttttcttctcttgtagtgtctttgcctggtttttggtatta
gggtgatgctggcctgatagaatgtgttaggaagtatttcctctgcttctataatttgaaagaga
ttgta
>train_non_chrX_82793544_82793744
CAGTTTGAAACATAACAGTTTTCTCAGGTACTTTCACATTCCTTCGAACCAACAAATTTTAAAGC
CATTGAATGTAACGGCATACTTTGAATAAAATGAAACTCTGAGATGAAAGCAAGCCAACATGCAC
AGCCCTCTTCTCTGTTTTTCTTCCAGAGTTTAAATTCAGCTAATCAAAGTTTTTCCTCATATTAG
AGGGC
>train_non_chrX_83641744_83641944
ctgtgttaatctagataatggctttccaatcttatttgtctttgcaaagaaacagtcccttcatt
tcacaatcttttatatggatattttcagctcaattttatttaattcttttctaattttagttatt
tattttcttctgctagctttggggttgatttgtttcttttttttccctagttcctttagttgcaa
agtta
>train_non_chrX_84707544_84707744
ACTTTCTTGGTTATTTCAGTGGCAATGCAGGAAGAGGTTCATCAGGTGGCCTGGGGCTATTTTTC
TGTTACGTGCCTTTAAATCTCCAGAGTGGGGAGGGAGGATCCAAGAGGGAAGAAAGTGAGGCTCT
ATAGTCACAGCTGCCTTTAAGTGCTAAAGATTTTAGGAAGGGCAGTAGAAGGAATTTTACTGACC
AGCAC
>train_non_chrX_84999744_84999944
accacctcacaccagtcaaaatggctattattaaaaagtcaaaaaataacagatgctgatgaggt
tgcagagaaaaggaaatcttattcactgctggcagggatataaattagttcagccaaggtggaaa
gcagtttggcaattctcaaacaccttaaaacagaagtaccattaaactcagcaattccattgttg
ggtat
>train_non_chrX_85847544_85847744
ttaccaatttcacaaactaattttctgggattttgattgggattgtgttgaatgtatacatcaag
ttatgtagaactgatatcttaattatattaattgcttacatccatgaatgtagaatatgcttgta
tttatttaggtctacatggatttctgttattagagttttgtagtttttctcctatatttcttata
aatac
>train_non_chrX_92283344_92283544
tgtccctgccttaactgatgacactgtcttgtgaaattccttctcctggctcatcctggctcaaa
agctcccctactgagcaccttgtgacccccactctgcctgccagagaacaacccccctttgactg
taattttcctttacctacccaaatcctataaaaccgccccactcccatctcccttcactgactct
tttcg
>train_non_chrX_99094544_99094744
tgttcacataaaaacaaaaacccctagaactgccttacaaaaaaatgctaaagggagttatttga
attgaaatgaaaggacactaagtaaaaacataaaaacatgaaagcataagactcactgataaagg
taaatatataatcaaatttagtatatttcaatatcataatggtgatgcaaaatcactactacaaa
agcta
>train_non_chrX_101375344_101375544
gcaatgacattcctcacagaattagaacaatctattttaaattttatatgaaaccaaaaaaggcc
tgaatagccaaagcaatgctaagcaaaaaaacaaagctgcaggtgtcatgttacctgatttcaaa
ctatactacagggctacagtaaccaaaatagcatgatattggtacaaaaacagacacatagtcca
atgga
>train_non_chrX_101421744_101421944
gcacaaatgggtccagaacaagaggatccacttatcatatcaaatactgcaccatccagaaggag
ctgacctcacagaacacttctgaaggcaaagataaagcaccaataaaagtaaaccctgaaaaaat
tgggtgccgttctccaggatgcagtgtatacattaaatcacagacctatacgttaggctttagat
ctaat
>train_non_chrX_101557944_101558144
GTGCTGTGCCTTTTACTGGTGATCTGTTCATCTGTATGTAATGATAGAAACGGGGGCCAGGGCAG
ATACCAGGTCTTGAAGTAGGCTTCCATCCTGTGACTTTGTATAGATACTTCCTAAATCCAACTTG
AAATTTCATAATAGGCTCTTTCATAAATATGTAGCCCCATTTTATATCCTCTATTTACATGTGTC
CCATA
>train_non_chrX_103242744_103242944
TTGTAGAGAAATTATGGTTTTTTTTTCCCTCTGATGTGCAGAGTTCTGTTTTGGAAAGTGTGCAC
ATGCCCGCAGAGATCCTTTGGTTTCCAATAGTTTAAGACAAATTCAAGGCACCACCCAGAGGGAT
TGACTTGCAGTTGAATTGTGGTAGTTTCTCCTGGTCTGCTTAGGAAAAAAAAAAGTTTTTCCAAG
TCGTT
>train_non_chrX_116311372_116311572
ccatgggcagcaacttgtcacagttgctgggacttggggatataaggatggaagaagaaagaggg
atctctcacttttcctcacataccccaagtattttctaggaagagaagggaacctgggactcctc
gctcccctctttctagatgagtaggcattcatcttcagtctgtacccctttcaaatgcatcctga
acccc
>train_non_chrX_116368172_116368372
tatatgttcattttattttatgtaaactgtaTGTATACACAATACACACAAACATATATACACAT
ATATAAATAATGTCTTAACTTTTGCCTTTAAGAAACTAAATAAAGTGCCTATTAATCTAATATTA
TGCAATGTGTTGGGTTCCAAATACTGTAAGTGTATTTATTAGTACTAATTAGTAAGGGTGGCTCT
ACTGT
>train_non_chrX_143422514_143422714
aagaagaaggctctctgccagtagagaggggggcctgaatgggttgcccttcatgaggttgggtt
ctggggattttatggcttgggaagtggaagaaagacgcgtagtccatgggctgttttggagaaag
catgatttagcttggtccaggaccttggcccaggaccaattaggagatgaagtaatgattcatag
gggct
>train_non_chrX_151625944_151626144
gccaggatggtctcagtctcctgacttcgtgatccgcccgtctcggccttccaaagtgcagggat
tacaggcgtgagccaccgcacccggccaacctgtgacctttcataagaaaaaaagacatctttaa
agtgctgaattttttaaaaactctatcaatacagaattttacatttatcaaaaatatcccttatt
aataa
>train_non_chrX_155099606_155099806
tctctcgcccaggttgaggatgcatgcccgtgacacagcctcgggaagtcctaaggacatgtgcc
caaggatgcagcttggttttatacattttagggaggcatgaaacattaatcaagtacatttaaga
aatacattggtttggtccagaaacgcgggacaacacaaagaagcgggtgggggatccaggccaca
ggtaa
>train_non_chr13_19166600_19166800
tctaggttatataattttgaggtgtacagtCCATTTCACCTAGGCTGTCTAACTTTGGGGTGTTC
ATAGTATTTCTTCACATTTCTTTCTGTCGTTAGAGACAAGTATAATTAATACGTATAAAATATGG
TATTCTCCTATTTCCACAATGATCAAGAACAAATTCTTCAATTTTATGTTTTTATTATGTCCTCT
CTCCC
>train_non_chr13_23181800_23182000
aggaactttaaatgcacattactaagtgaaagaagccaatgtgaaaaggctacatattgtatgat
tctactatatgacattgtgggaaagaccaaattatggagacagtaaaaaaatcagtggtttccaa
gaatgaagggagagagagggataaaaggggaagcacagaggatatttagggcagtgacgctattc
tgcat
>train_non_chr13_36758400_36758600
aaagaaaaaaatcacaagggatatgagaaaatattttgaactgaatgatagtggaaatatatcaa
agttgatgagatgcagctgaagcaatgcttagagaaaaacttttataaaggaaaagttttagctt
taagtgcttatattagaaaagaagaaaaggttaaaatcaatgatggaagtttctacctacaaaga
ccttt
>train_non_chr13_48005599_48005799
ttattcatcactgattggaatataaattaattcatccattgtggaaagcagAAAATCATCATGTT
AAAATACCTAATAAGAGAATGGGTCTAAAAAATTATTTGCAGTAATTATTAAAATCATAAAGCCT
ACGGTTTTCATAATGAATGGATCAGGCTAGTATCACCTGAACCACCtgatatggtttggatattt
tgtgt
>train_non_chr13_53805799_53805999
GAAGTTCCAAATTGTAAAGGGATCAGAATTAATAATGCTCTGTCACGGGTAACCCGAACACACAG
GAGTTTAAGGAATTCACATCTTGGAGAAGAAACCTGGAATATTGCTGTTGAAAAGAGAAGTCTGG
TCATCAGTTGGATTGATCTGTCTTATGAATAACTTCAAATTGACTACAAATAACCACAAAAATAG
ATTTC
>train_non_chr13_54914199_54914399
GGGCTTTGCAAAGAAGTGGCCACAAATCTTAAGTGTTGGTTCAAACACTAGCTTTTTTTTTTGTC
TACTGTAATAGTAATTACCCATACTTAAGTCTCACAGAAGATTAAGGTAGAATCTTCCTTAGGAT
ACTTCTTTTATTTTTTCTTAGACACAAGATTTTCTATGACAGAGGGAATTGTCAGTCCATTAATA
TCTTC
>train_non_chr13_63898999_63899199
ATTTATTAACCTAATTCAAAATGGGAGTATATTTGGATAAGATGAAACTTTGTCACTTCAAAATT
AGAATCCTTGCATTATGTAATGATGAATATAGCCAGTTACAAAATCATAAACCTAAGTAAAATGG
CAGATAACattaataaagaaaatttataaaatttaaatGCAAAGACTAcagaattaccccctaat
ctgca
>train_non_chr13_67316599_67316799
gcaacaaaagctaaaattgacaaatgggatctaattaaactaaagagcttctgcacagcaaaaga
aactaccatcagagtgaacaggtaacctacaacatgggagaaaattttcgcaacctactcatctg
acaaagggctaatatccagaatctacaatgaactcaaacaaatttacaagaaaaaaacaaacaac
cccat
>train_non_chr13_69723399_69723599
TGACTTCTTGCTTTGCATATATATGACTTTTAGTTGGAGCTGGTATCTAAAATATGAACCTTATT
TTCAACCTTTAATTCTTAAGAAATATTTGAATAATGACAGAAAGTGAGGTAAATGTTTACAAAAT
AAAACCTTTTTTTCTAGGAGAAAATAGAAAGCATAAAAATGCAGTTAAAATTCTAAAGATGAggc
caggc
>train_non_chr13_70773399_70773599
GCCATATTTCTATCAAAATTCAGTAGGGCTAAGTGCCTTGTACTCAAAGCTTATTCTGTGGGCCC
CTTGAAAAGTAAAATTTACAATATGGTCTTTCAAATTTTTCCGTTAATGAAACCGCTGGACAATA
TCTAGGATATACGCAATACGTATTAAATGCTTGATATCATAAATTATATTTTGGGAAATGTACAA
GTATG
>train_non_chr13_75485599_75485799
ctaacCCATGAATTCCAGCTCCAATACAAGCCTGAGAGTAAACTAGATTGGATCCAAGTTTCCTT
CAAAAGTTGCAAACACACATAGGGAGAATATGTTAACTCTTAAAGTAGAAGAAGAATGTGTGTTT
TTGGGGAGCTCAGAGAGGTGTATGAACAAATAGGAATATTTAAGCTACCATGAGgacttctgctc
tggac
>train_non_chr13_80000999_80001199
gtatataagaaagctctttattttctacctcactaccctactgaatttttctattcttatcttgg
attttctatgtactaatagtaatactaatagtcatagttttaaattctttccaattttgtacctc
aaatttatttctcttgtattatttattttttcagtagctagagtacaataataattatagcgatg
agagt
>train_non_chr13_81955399_81955599
TCAGATAACTATGTATGCAAATATTTTAATCTTCAGAGAAAACTTGATTTTTCTAGAGTTTACAA
CAACTAGTAAAGCTGGAGATGTTTCTGCCAGTTGGGTTTTATAATTCTTATTTAATTGAATGGAT
GTTTAAAATATGTTACCTAGTTTAAAAAACGCTTTTGATAATAATTCAAAACCTAATACATTTAG
TTAAA
>train_non_chr13_82664599_82664799
caagatcacaaagcttttctcctaagtgtgttatgattgtgttttatatttacttctgtaacaca
ttttgaattagtgatttatatggtgtgaagagaaggttgactgctgcttctactacttcttctcc
ctttccctccaccttcccctccccaccctttctttgtctttacaaaaaatatggatacacccttg
tccct
>train_non_chr13_85944599_85944799
ttacataatatttttcaagtttattcatACTtattatgaataatgctactgagagcattagtgta
cagttctcatgtgaatatgttgggtattcacatacccaaagaaaattaaattgatacaccatata
gtaaaactaggtttaactttctaggaaactatcaaactgttttctaacatagtcatttagtgtgt
gtaaa
>train_non_chr13_87588399_87588599
AAATACTATCTCAAATGTAATAATATTACCCTATGGAAATCCTTTTTAACTGCAAATATTCAGCA
TTGAGTCAGAATTTATCGAAAACTGCTATTTCAGTTAGCATCCCATCATAAAACCAATAGTCTGT
TCCAAGTAAAGTAATTAGTAGAAAAATTTAAGGGGTCATTTATGAAAGAGTGGATGAGGTATAGA
AGAAC
>train_non_chr13_89381599_89381799
AGCACAAGTGCTGACATATCCTAGGCTTGGAACAATGAGGTCCTCACTATCCTCCTTCTGCCCTT
TCTTTTCATTCAGCCTGAGCAAGAGAGCTTACTGTCCCCTTAGcctaaatctaggcccatcatct
ctcttttcttggaacaaccgtcattgtaaattatttctcctatcctttgtgatataaatctttaa
aaagt
>train_non_chr13_94134999_94135199
TGTTACAGGAAATTATAGACCCCAAATTGAGATGTATGAAACAAAGAGTTGTGTAGCAAGTACGT
TTGTAATAATCAAATAGTATTTATTTTCATTTTACGCAATTTACCATATGGAGGTTTTCTAAATC
TATTTAAGATGTCTTTGTTACGTGCATTTTTGAAACGTGCTTTGTGGTCTGTAAGTCTGCTTGCA
TTTTA
>train_non_chr13_105722199_105722399
AGAGATTATTGGCTTCAGGTAATGAAATTTCTGTGGAGAAATTAGTACACCACATATTTTTGAAG
ATATTTTACTAGCTATCTTTTTTTTAAAAAAGCAGTAGGCCCAGGACCAAATAATGAATTTCATC
TTTTTTTAAAAAATAGATCTTTTCTATTTAAATCAATTCACTGGATCTTTTCTATTTAAATCAAT
TTCTA
>train_non_chr13_107632999_107633199
cactgtgggaggctgaggccggtagatcacctgaggtcaggagtttgagaccagctggaccaaca
tggtgaaaccccgtctctattaaaaatacaaaaaaaattagccaggcgtggtggcaggcacctgt
aatcccagctactcgggaggctgaggcaggagaatcgcttgaaactgggaagcagaggttgcaat
gagct
>train_non_chr12_16406733_16406933
aaattgtgggtaacccttgtgcactgttggtggaaatgtaaaatggtgcagccattgtggaaagc
agtaaaaagagttctcaaaaactttaaagtagaattactactatatgattcagcaatcccacttc
tgagtatatatccataagaattcaaagtgagattctgaggaaatatttacataccctcattcatc
tcagc
>train_non_chr12_20966733_20966933
cacagtcacctaacactgtatctcttctaggaatgatggattaatatttgcaaattcagtgttcc
cagcaactttatggaacataattattgcaaaacgtgagaatcaattgTACATATAACCTATATCA
TACATATTATATAATCAGTATCCTATTACAAATCGGATGCTTATATAGATAACATTGatatttac
atact
>train_non_chr12_41820133_41820333
TAGTAAGAATTTACTCACCTTTACATCCCATAGGTAGGACATGTCTGGTAAACTACACAAGGAAA
CAATGACTGATTCAAGACCACCTCTACCACTGACTCTTCATTCATGGCATGCAGGACCAAAGATG
CTATGCTAAATGAAGTGGGTCCTCATGGGAAGAGTATATCTTATtgaaaaaggcatgatcttaga
atcaa
>train_non_chr12_69630733_69630933
ttgaactcctgacctcaggcaatccacctgcctcagcctcccaaagtgctgagattataggcatg
agccactgtgcccggccacatatatttaattggagtcagggaaggagagaagagagtggaggcag
aaacaatatttgaagaggtaatggttgagaattttccagaactcatgaaacacattaatctatat
attca
>train_non_chr12_72841933_72842133
TTTCTTGCTAATTCTGTTGACACAACCTAATGGATTaagttgtgcactgcacaactctagaaggc
tgccattcacatttgttgccatcatagatttgtgcatttattaagactgttttctggttgatggt
attacagtgccttgcgtaagaggtggctttttctaaattgtgtaatggcttcatttgggctagca
ataag
>train_non_chr12_72848533_72848733
gcaggttctgagattcttcagctctaacaaatcctcagatgatgccagtgctgttgattcatgaa
ccacaccttggagtaacaaggCTAGAGTGTGATAGTTTTCTCCCTAAACACAGATTGTTCATGGT
CCTGCACTACTTGAGTAAAAACCCATAAAGCTATACAATATCCTTCAAGATTTATTTGCTTCCAT
CCTAA
>train_non_chr12_73765133_73765333
ATTCTGTTTCATGTTCCAAATGGCAGCTATTCTCCAGGGGATAAATATTTGAAAGATAGAGATGT
AACAGCTTAAGTTTGTCCATCATTTTTCTCTCTTGGTCATTCATTTTTCAACTTGAGTTCAGGAG
TTAAACAAAAAAGAAGAAACAGAGAAACTGATTTAATGACATCAGATTATTTCTTCAAGGGCTAT
AATAT
>train_non_chr12_75003133_75003333
GCATAATAGCAATTCCTTATCTATTTCCCATTTCCTTCAAAATTTCTCCATATAGCACTTTACTT
TCTGCCTCAATAGTTGCATCTTTTATTTACCTGTTTTCTTACTCCAATTTTATTTTTGCTCCTAG
ATCTGTACTGAAACTATTCTCTAAAGTagtgactctctaatttcgtgtgcataaaaaaacaggga
agccc
>train_non_chr12_75408933_75409133
acatccccattcaactcttccatttggcctgtacagaagatagatggatcttggacaatgacagt
ggattattgttagcttaaccaggttgtgactccaattgctgctgctgtacctgatgtgattttgt
ttcttgagcaaattaacacatctcctggtacctagtatgcagccattgacttgacaaatgccttt
ttctc
>train_non_chr12_83793869_83794069
GTCCTACAAATTACGTTTGGTAATGATGTTTAATactgtaagaaaataaagcagcaaagactcag
cactctgttgaaacacggaattagttttgggctttttgatggaaagtcagctgTAGTAATTTTAT
GTGAAATGGAAGAAGGCTTAAAGAGAATATTGTATGCAAATATCCTTTATCATCTCCGGAGAATG
GTTTC
>train_non_chr12_85224269_85224469
CCAAAAGCTTAAAGCTGTCAGATAAAATATATTGCATGTAAAAAGTGTTAAAGACAATTCATATA
TTTTTTCTACTTTTTAAGATAACTTTTATTTGAAATATATTTCAACCTCACTATAATTTTGTTAG
TTCAGAAGGTCAAAATCTTTAGGACAGCTCCTCAGAAATCCAAACTCTTTAGGAGTACTCATCAA
AAGGT
>train_non_chr12_98662469_98662669
aactcaaaatgtgaaaagaaggtgttagagtgcagtggttttgggttttattttttgtttttttt
tttcagttttttctttgtttttattccctttttatgatctaaaataaattgttatctctttaaag
taacttcttgtatctataagatcttttcgtaagcctcacagtaaccacaatgaaaaaacctataa
taaat
>train_non_chr12_101088069_101088269
TCTCTGTTTCCCTTCCTTCCCTCTTCCGCTCTTTCtttcttttctttcttttgtttttgttttga
gacagggtctttgttgcccaggctggagtgcaatgctgtgaacctggctcactgcaacgtcaatc
tcctgggctcaagcaattctcctgcctcagcccctcaagtagctgggactacaggcactacaggc
acatg
>train_non_chr12_126104847_126105047
atatattcttgcttgggacaaagctgagtaggcaGAGCTGAATTGGCCTTTCCCAAACTGTGTGA
ATTTGAAGGACAGTGGCCAGTCATGCCTATGAAAGTTATAAATCTTCAGCAAGTGAGCCTCCTTC
CACAAGTTAATGGAAGGATGGAGAGATCAGATGTTATAGATCACCCACAAAATATGCATATTATC
ACTTC
>train_non_chr12_127141447_127141647
GATTCTAAGTGGCTGGTATTTCCCAGAGAGAGGAGGGTTGCAATTATGGAGAGTGGGCAGATTGA
GGTGGAGTAACTAAGGGGATTGGCCCAGATGATGTGAAAGATGGGTTGTGGATTTCCCCCGTGTG
GACCCAGCATCCTGAGCACCCTAGAACATCAAGCGGGTGGAGCTCCGAGCCTGCGCAGGCAGCTG
GGCAT
>train_non_chr12_130030847_130031047
ACAACTTTGATTCATTCCTGAAACCCTGTTGCTAAATGAAATGCTATTGAAAATACATGTCTGCG
TGTGTATATTATTCATATTAATAGGAAAGATTATGATGGTTTCCATTTCAAATAGGCAGCTCCCT
AGACATTAGAAACCTAAGCTACACCTGCATTCTCCTTTAGAGCACGTATATTAACATTGTCAAGC
CCCAG
>train_non_chr11_21638824_21639024
AAACAAGGAAATGGAAGATGAAAAATTATGGTGGGATCAAAAATGAATTTAATACAGTAATAGTT
TACTCTTCACTTGCATTAGATGGATAGcaaagttggctccaagctttctagcaagtagtggtcat
aaagaaacattattattcacatggctcacagtggccaaaatagaatatgaaccagttaggccagt
aaagc
>train_non_chr11_24075624_24075824
ATATTTATACGATTGAACATGTTCCAGAGATTTTACACTACTTCTAGCTGAAAATTATACAGAAT
GGATCAATAAAGAAATATAATAAGGATCATCCTGATTATATAGATCATCCTGCTAGAAGTATATC
ATTTAGCCCAGAGTATATTAAGATCTATATGGACAAGTAATAAAATCTTACTATTCTCAACTGGA
AATCT
>train_non_chr11_27827024_27827224
gctttcagaaggaagtaaccctgccgacaccttgatttcagacttctggattccagaactaacag
aaaagaaattcctgttgttttaagccatcaagtgtttgtactAGAACACTAATTAGAGGGGTTAA
TGAGATTTTGCTATTATTGCACTCCCTAAGTAGACAGGAGGCCAAAAACCGGGATAAAGGGATTC
TAATC
>train_non_chr11_31210824_31211024
CTAAAATGTGTTAATTTCACACATTGGAAAAGTAGATAATGTCCCCTATAGTCTAACAAATGTAA
CTTCTGCAACCATACTGCTATTGAACTAAACACTCCAATGTAAAGTTTAAACTACCATCCATCTG
TGATCTCTGTTTTTTCATAATACCTTCTTATCTCAGGACTGAAACATCCACtatattagtcttct
atggc
>train_non_chr11_40455224_40455424
ACATATATGTGTAGTTTTATAATATGTAAGTCGATGATATTTATCATGTTGCCCACAGAGGATAT
ATGTGTaaaaggaagtagtccaaggacttaaagtttgggaagatgaggtttatgaggatctactg
gtgagaaaccagcagagcgaggtgtcctgcaaatgaggagaagaaagcatttaaagtaggaagga
aggac
>train_non_chr11_60199424_60199624
CCCACTTCCAAGAAAAATCTTGGAGATTTTAAGAACTACCAGCACATTCACTGCAACCCCACCTT
ATGTTCCCATCCAAGAGAACACACTGGATTGCAGTAAGATGGAATCCAATCTTAATGATTATAAA
CTGACTTGAAATCCCTTTGTCATGAGATCAAAGCTGAGTCCACAATAGCTATAAAAAGAACATGG
ATGAG
>train_non_chr11_79581552_79581752
agccataaaaaaggatgggttcatgtcctttgcagggacatagatgaagctggaaaccatcattc
tcagcaaactatcacaagaacacaaaaccgaacaccacatgttctcactcataagtgagagttga
atgatgagaacacatggacacagggaggtgaacatcacacaccggggcctcttggcgggtggagg
gctag
>train_non_chr11_102809790_102809990
GGTATATGTAACCATTTTAAAACAAGTAAACAAAAAATAAATAAACCTTTTTAGTTGCTAATTTT
ACATATTTTTGGCGCAAGAGATGGGACACAGATAAGCACAAAAGATGGAACACAGATAAGGATGC
TTGTGCAATGTCCTTTAATCCTGCATAAATTATGAAAAAAGAGTGTCACTATCTTCACTTATAAA
AAACT
>train_non_chr11_103366590_103366790
taggcacctcaccccctgcagaatgtttcccttatctaattatatgcttgcttagaagttccagg
aactgaaacttcaaacaatctggcaccaacagaattctcatccaccaggagattacctcaaggct
gcagttaattaacctgattgtgcctgggatggcatcagctcattcatcaaatgagacaataatgc
gtaag
>train_non_chr11_105620790_105620990
TTGTTTGAATAATTATTTGTATGCTAAGCAACAATAGATGTCATAAGATTCAGCCAAGCAAAATT
TTGATTCAAGAGTGTTTTCAAAGCTATATTATAATACTATATATGGAAATAACTGTATTTTAAAA
TTTGAATCACTGGACCAAATAAAATACTGCCCAAGGTATCATACTAACATAATAACATTGAATAT
TTGCC
>train_non_chr11_115987790_115987990
ctctggactggaatggaaaaggggtggttcttcaaggaaacttgggatgctgttaccaaaagaaa
gggaaatggatgctAttaccaaaagaaagggaaatggatgctggggcaaacaaaacaaatactac
TTAGACTCCATGACCATTGGGCTCCTCAATCTTTGAATCTGTCATTCTCCTGTGCTAGCTTAACT
GTGGG
>train_non_chr10_1539800_1540000
TACACACACACAGGCACAAGCATCAGTTATGCTTTTTATACACTAATCCTAAATCTCTTCAATCT
GAAATTATATTTCATAAAGAACTTGTTCTGAGGAAATAAAATTATATATAAATGTCACTTCTATT
TTCCAATCATTTATAAGTTAATTGAGGGGATCTCACATACATTCCTGAGATATCTGCAGAAGTAA
CCACT
>train_non_chr10_19170194_19170394
gagtcaagtttatttatttttcagtcatgttttatgctttgtatcctgtttaagaaagtcttcct
taccacagggtccccagaatactaacctatatgttttttaaaatggaaaaatctcctgtcacatt
tacatctttaatctagaattgatttttttgtatgatgtgagatagagttcccatttctttttatt
ttaat
>train_non_chr10_56437794_56437994
ACCAGGATGCTGAGGATATACTAGGTGGAAATTTTAGAACTGCTGTTGTTCAGGATTTTCTCAAA
AGAGAAATATTCAGAAATATCAGGTAGTTACTTTACAAAGTAACatatataaatatatgtatata
cacacacacatatatttatatatGCACAAAGGGTTTCTTAAATGCACATGTACCTTTAAAGTAAG
AATGC
>train_non_chr10_59869794_59869994
AAAAAGAATGGAGCAACATAGAGAAAGAGGCAGACACATTAAGATCCTGTGGTCCGAGAAAGTGA
GAAAGCCACAGGGAGAGTAGCTGTCTTAGGTAACTGATGGCACAGCAATCCGCAGTCACAATTTG
GTTGATATACCTCTAAGTACTTTGTCTCCATGTGGTTTCTGTAACCTTTTGTCAAACATCCTTTT
GTCAA
>train_non_chr10_61174794_61174994
tcaagacaatccaggaaaaacatgaccttaccaaatgaactaaatagggcaccagggacaaagcc
tggagaaacagagctatgtgacctttcagatatagaattcaaaatagctattttgagaaaactca
aagaaattgaagataacacagagaataaattcaaaattctatcagattaatttaacacagagatt
caaat
>train_non_chr10_67040794_67040994
tttaaaaattatttttaaaaaatgatttttataaaGTTATTCAGCTAAAAGACTCAGCATATTTT
CATGTTTAACCTAAATCAAAACAAAGTGAAATTCAGAAAACCAGATttttgttttgttttgtttt
gttttgtttGTTGGttgagacagggtctcactgtgtcacctaggctggagcgcagtggcacactt
atagc
>train_non_chr10_67569994_67570194
CCACAATAAGAATATTTTTGTTGTACGGTTATTTCCCCCAAACGTATATTTGAATATTGGGAAGA
AGAACACTGGAGGTGGGAAGAGTAGACAGGTATATTCTAACAAATATGCCCCAGATGATTTAGAA
ATATCCATCATATATTTTCTCCCACACATTGAGAAACAATAAAATAAGAGTAGAGAGGCATATAA
AGAAG
>train_non_chr10_77607394_77607594
tacaattctataacaaaaagatgacctcattaaaaaatgggtgaaggacatgaatagaagttctc
caaagaagatatacaaatggctaacaagcacatgaaaatatcacatgattcaacatcactaatca
taaggggaaaatcaaagaaggtaccaataaatggaaagacatcctctaaaagattcatcactaat
cataa
>train_non_chr10_82628420_82628620
cattacatattttgaatattactctgtatcctaaaatatatacaattattacacgtcaagtaagc
acaaaaAATAAAAATTTTCTTGAACAAAAACTGCATAAATGTTCTTACAATTTTTGCTACTGCTT
GGTATTGTCTGATTatcagctcaaagtccagattctcataatctaagtcaggtccaggtgagtgt
gaggc
>train_non_chr10_83516420_83516620
gtattcacttaatttcattgataggttcttggtattgggactcagagaaaaatccaccaaaatga
aggcctcagaagcaaaactttttttctcttagcttcccccgctctcctgtctctcagtcccattg
tcccttgaggctttaatatagaactaggatttctcttccccaaggtaggtcatagaaaccagaac
ctctt
>train_non_chr10_89328620_89328820
cagaagctgatgccagcactgtctcctgtacagcctacagaactgtgagctaattaaacgtcttt
tttttttttaataaattacccagtctcaggtatttcttcatggcaacgtgagaactgcctaatag
attgggtgacagagtgagaccctgtctcaaaaagaaaaaaaaggagacagatagactccaataca
ataat
>train_non_chr10_90436220_90436420
CAAAGCTGCCCTCAAAGTACTACACCCCTGTGTGTGAGAGACTTCCCAGGACTTACCACTACCCA
TTGCCATTACACAGACCTGTCCCATATCCCAGATCCCCAGCACACTGTCCTCTCCTTTCTGAAGT
ACTAATACCTGATATAATAAGCTAATAATTCTAACTGTTCATGGAATTTCTGGTCTTCTTAAACA
ATACC
>train_non_chr10_118292410_118292610
agggaagaatgtggctgttaagatataaaaggtggcaaagaattctaaatctcagagaccaactg
atgatcaagtaaatgcttcatgttcctgattgaatgttgaaagacatagtgaaaatggtaaattc
aatAGAAATCTCTCTTAACCTCTGCCTACCCAAATCACTGTTTTCACTCATGTTCCCCATTCTTA
CGGTC
>train_non_chr10_119907210_119907410
GGGTTGGATCTGGGCAGGACAAGACCACATGAGTGGTGCCTGGGTATTCCAGAGTGACCACTGTT
GTGCACCACACTTTCTGagcatttatttcactttaaggcaattacttgtttatttgtctttgagt
tcctcaaggacagggaccatgtttggcgggcttagcagtgtatctccagggcctggcacggtccc
tggca
>train_non_chr10_129314010_129314210
actatctcctctctaaaaagctaccttgaaaataaacttccacaaatacaaaagcacatatggtc
aagcttattaattgtgctgccttttgcaatagcaggtaattagaatcaatcccaatgccatgaac
aagagactagctgaataaatgacgacagagcctgcagccatgaaaaaacgtagtaggaagacctc
tctgg
>train_non_chr17_11284075_11284275
atcaccacgtcaggcagggctgcctcctctgaaggcttgactagggctggaggatctgcctccaa
gacgcttcactcacatggtgctggatgttggcaagaagcttcagttcctccccgtgacattctct
ccctgggtagctgagtgtcttcactgcatggtgcctggatttcctcagggtgggtaatcagagaa
ggaga
>train_non_chr16_6837599_6837799
tctgttctccatccactgtgaccttggaggccaggttttgaagacacgttattacaagatgaaag
agattgcatccctgagtgattCATGATCGTAGCATTCCATTGATTACTCTAAACCAAGCTGCAAA
TGAGCACAGAGCTTCTGCTGGCTTAATCCCCAAAACCTGGAGTTGTAAAGGACTTAGTCTTCCTC
CATAA
>train_non_chr16_32463099_32463299
AAAATTTTAATGTTTAAAATTTTCTTATGTGTACACATGTTTAATTTATGTAATTTCAAAACGGG
GTATCATACATGGAATTTGGTAGTTTTCTTTCCTTTTTTTGTTCACTTACTCTGTTTTTTAATGC
TTTACTGTAACCCACAATGCAGTGTCCCCAATATTTATTATGTATAACTGATATTCACATAAAAC
ATATT
>train_non_chr16_55932099_55932299
gcatgctacacattatacttcaattaaaaaGTAAAAGCAATAGTGGGTAATTCTCTAGTTCATAC
ATGTAAAATCACATGTAGATGCATCAAGAAACTCTGAAACGTGGCCATGAGGTGTCTAGGgtggg
tagatctgcaagataggagtttgagtgatttttatttttttcataattttctgcattgtttgaaa
ctttg
>train_non_chr16_60981099_60981299
ACTAAGGCATCTGCCTACTTCTTAAACTATAGGAGCCTTCTTTCAGTTCATTAAACAATATGCTT
TAAGGAAAAAAAAAAGGAATCCATTGATACTCTTCTAACTGGATTACACTTGCTTCTCTATTCAT
CTCGTTATAACAATTATTCCTTAAATTGGCATTTAATTATTCAGGGGGCCTTCTATAACCTCTAG
ATAAG
>train_non_chr16_87187699_87187899
GGCATAGACCCTGAAGCTGGGGCAGAGGACAATGGATGCTTCCAGCATCATGGCTGCCCTCCCGT
CCATGGCACAGAACACATTTCTCCTCAGAGGTCGCTCCTGGTCTCATCCTCGGGTGGTAGCACTC
ACAGCATTATAACCACGTCTCTCCAGCCATCCAGGGAAAACGCCAAAGATGTTACACGATATGGC
AGTTT
>train_non_chr15_54888908_54889108
gtttgctgccctccccatggaaatgagtgatttattgctctattagttcacatcagagctggtta
agagcatgggacctcccttttcttttgcaatgtgacacagctacttcccctttgccttctaccat
gaataaaaactcccagaggtctcaccagtagctgagcagctagtggtgccatgcttgtatagcct
gcaga
>train_non_chr15_91757196_91757396
caccatttctctatgtgattcagtgttattgaatggtatgttcaaacaccttttgaagtcatgtc
agataccatcaaaggtagcatcttccactttgggaaacactTAACTTGGAAATCAGTCATATGGG
AACAAAATATCAGCTCATGACTACTGGGAAGTGGACCGGTTCCGGATCTCTAGAGGAGGGAGCTG
GCATG
>train_non_chr15_94688596_94688796
TTGGCTTTCCTCCACAGAAAATTAGAAAATGCTTTCATGAAAAAATCCAAGATAAATATGGAGTG
CTGTCTCTGCTTCTCTCTTCTCAGGGACCAGAGTTGTATAAGCCGACCTCTGTTAATTTATCTTC
AATTACTTACAAGAGTTGTTCCATACATAGCTGTTAGTGGAAAGTTTAGTCTTAGCCAAGCCAAT
CCATA
>train_non_chr15_94823796_94823996
ttgtatgggtttttgtgtctcaatttgattcagttcaactccaacttttgttatttttcttctgc
taacattgggtttgatttgctcatttttccagttcctctaagtgtgatgttagattgttaatttg
agatctttctaacttcttgatgtaggcatttagcattacacactttcatcttaaactccaactgt
gtccc
>train_non_chr15_101307477_101307677
gagggccagaaactggaaaccagatgcgctgtcccccctcccttccctcATCCTTGTCCCCCCAC
TTCCGTcctcctttccccttccctccctttctccttccctccctttctcctttctctcccttcct
ccctccatctttctctccttccttttctccctccctctctccatctcccctcccGCCTGCCCCCA
TTTAC
>train_non_chr14_25979760_25979960
aaaatatgcaaatgctgtatcttccaattagtttttcagtagaactgactgatatcaaagaagat
aaaaatttacaagatgaatttctcaaatatgaaattggtggttaggatttaaaaatgtgtcagga
ttcagtaagcatatccaaagggggcttctgtcttgcctctgtgtatctttgtaaggtgtggaggt
gtgtt
>train_non_chr14_33466649_33466849
tccctcacccaagtctcatgttgcaagtcccacaattcccacgtattgttagaggtgattgaata
atgggggtgggtctttcctgtgctgttcttgggatagtgaatgggtctcatgagatctgatggtt
ttaaaaacgggagtttctctgcacaagctctctcttttcctgctgccatccatgtaagatgtgac
tGGCg
>train_non_chr14_72890247_72890447
ggccattatcctaagcaaattaaagcagaggcacaaaactcaatactatgtgttctcacttataa
gtgggagctaaacattgggtcctcatggacacgaagataatagtaactgacactgaagactacta
gagggggtagggtgggagggggacgaggggtgaaaaacaaccagcaggtcctttgctcagtactt
gagtg
>train_non_chr14_84256047_84256247
AAACATTTATAGTTTTTCTGAACCATAGAAAATTAGCACTCATATGATATAATGAGTATATTAAT
GAATAAGAAAATGTAGACTCAGAGAAATCAAGTGAATTGCAGCAGATCCTCATGTATGAATCATC
TGCTTTCAATCACTGCCCATTGCTTTTCACTGTACTGAAATaggttgggtcccaaggagagcaaa
ctcgg
>train_non_chr14_90254847_90255047
agctactcaggaggctgaggcaggagaatcgcttgaacccaggaggcagaggttgcggtgagccg
agatcgcgccactgcgctccagcctgggcaggagaagcaaaactccatgtcccagacaaaaaaaa
aaaaaaagtgccgcaagtggtgCTCTACACGGGTtttttgctaagtattccataacattattccg
aaaag
>train_non_chr14_94119247_94119447
ggttctctccttctctattttctgaagttattgtaagttcggcgttattttttcctgaagaatat
ttTTGACCTAAAACTTTGAACCAGCATTTCAGGGTAGATGTGGCACAATGAGGTAATAATTGGCA
TAATTAGGTAAGCAGTACTTCTTACTCTTTATCTATTTACGTTCTTTGATTTTCTCTTTTTTCCT
TCTGG
>train_non_chr14_97231847_97232047
agttcattgtagattctggatattagccctttgtcagatgagtagactgcaaaaattttctccca
ttctgtgggttgcctgttcactctgatggtagtttcttgtgctgtggagaagctctttagtttaa
ttagatcccatttgtcaattttggcttttgtcaccattgcctttggtgttttagacatgaagtcc
ttgcc
>train_non_chr14_105055155_105055355
AGAGCTCAAGCACTCCGGGGGCTCCGAGACAGCCTGAGCCCTGGCCCTGCTGCTTGGTGAATCAT
GGGGGCCAAAAGGGGCTGCTGCCTGAGGGCTAACTAGGAAAAGGGGGACCCCGTGGCGTGAGATC
GGACATGGGGGGCACAGCAGGCGGCCCCGCCACACTAGTCAGCACAGCCCTCCTGTCTCCTGTGT
TGGGT
>train_non_chr19_56529388_56529588
GACCCATTTTTACACAGTTCTTCCCATCTTCTGTATTTCTGTGGTGTATATACACAATGGGTTAT
TGAAGGCATTTCATTTGCGTCCCAAACGCAATCCACTTTTACATACAATCAATTTTTCATACAAT
AACCAAGGCGATCTAAAAATTTACGCCTGTAACTTGATTCCCATGCTTAAAAATCCTTAAGTGGT
TTTTA
>train_non_chr18_48670602_48670802
aagtttggaattattcctctttttctattctctggaaaagttgtgtaacagtagtgaaagggttt
ccctaaaagtaaaaacttaccactgaagctgtctggaagtgaagtgttctttgtggggaaggatt
taataagaaatttaatctccttgatatatatggactatttagattttctattcttgtgtcagttt
tgatt
>train_non_chr18_49551002_49551202
ggacatgtttttaagccacAGGTCTACAgaaaaatacaatgtgagccaagatccctaattatacc
gaaaatcaagaaagtgctcaaagattaatgtagatctgtaaaaaagacaaaagaacgtgtttaag
catgctcctattgatcaaattcaggtcaatttaagcatcatagtgaataatcagtataatcaatt
gtaac
>train_non_chr18_53275202_53275402
CAAATGTGCTTTGCCCTGCTAATGCTGATAAAAACTACAAATCTGTCTCCTTCACTGTTGATCTA
CAAATGGAAGCTGCGTGCCACATGCTTCGTCTCACTGTAACCTTAATGGAAAAGCAGCAGGGCTG
TTAGCAGAATTTCCTAGACCACAAAAAGATAATATTAATTCAAGCACTTTAGGAAAATTCTCAAA
ATTTA
>train_non_chr18_58849020_58849220
agaaagaagaatgcttatttacttctggtaatgtaaatgagttcagccactgtggaaagcagttt
agagatatatcaaagaacttaaaacagaactacatttgaccttgcaatcccattacttggtgtat
actgaaaggaatataaattttccaccaaaaagacacatgcacccatatatttatcacagcattat
tcaca
>train_non_chr18_76004212_76004412
cacacacacacacaAAGGGAATATGTGGAAGTGTGGCTTACTGCTGTTTGAATAATCCTGAGGCT
GCTAAAACTGTAGGTGAGAGGCTGAAAGAGAGGGTTGAGGGAGCTGGCTGTGGACTCTCTCTTGC
CCTAGATGGACTTGGCCACACATGTGCTGATGTGAGACCCCAGGGTCGTCCCCCTCCTCCAACCA
AACCC
>train_non_chr22_16262600_16262800
AATTTTAAAAATACATATAATTACCAGGCAAAATTGTTAAAATGAACTCTGTCAAACACTTTTTA
AGTGAGAATCAATCAAACAATATAGCCAGGATAAACTCCattcattcatttaatacttatttatt
aggtagctacgtctgataggctaggcctttttctaagaagtaaggatatggtaatgaacaataaa
aaccc
>train_non_chr20_6340000_6340200
cagagatggccaactattcagaccatgttcacataaggcaaatgtggagccataaccaatctggc
tgtttctgtacttcgtttccattttctgtatgtaactttcctttttctgtccataaatcatcttc
aactatgcagcaatattgtagtccctcttaacctatcctgtttggaaggtggtgggggttgccag
ttcat
>train_non_chr21_20697529_20697729
AATGTTATGGCCATGCACTGGCTACACTATGAATACTATGTAATATTGCACGAGATACAAAAAGT
TCAGTTAGAAAATATAAGAAAAaatttgacttaactagaattcttaactagaatttacttaactt
tacttaactAGAATTCTTTCTTCCCCAGTGATTTGTTACTAATGAGATTAATGTTTTGTAAAAAT
TAATA
>train_non_chr21_22307529_22307729
ctcatctggaaacagagagcaacatctttcatctaatgtctatagatctcctagcacttacctcc
cgggagaatgcactaaagaataatggctttctttctttcccttttttttttttcttcaatttttg
agatggagtctagctctgtctcccaggctggagttcaatgatgcaatctcagctcactgcaaact
ccacc
>train_non_chr21_23199729_23199929
AATGCACTACATATTTTAATTCTGCCAGAAATTTTTTTACAGTGCTGAAGCAATTATCTCTGGGT
AAATCCAACTGGGCCACCTGGGTCATCACCTTGACATGCAGGGTGTTCTCTACAGTATATTCTTA
GAACATTTGCAAGTTGCAAATGATGTAAGCTGTAGTTCTTCATAAATGACTTCATAGCCAAAGTA
AAGCT
>train_non_chr21_25872929_25873129
aatttattttcttttgaatatttatccaataatgggaGCAGCAgacatcagccctgggaaataat
ttatgattaattcctcaaaagcaattgtaacaacaactacaaatgacaagtaagacctaattaaa
ctaaagagcttctggctgagcatggtggttcacaccctgtaatcccagcacttcgggagtccaag
gcggg
>train_non_chr21_39561930_39562130
AACTTACAGATAACTTGTAAAAATCAATTTTAAAAGATAACCTAATTTTAAAATGTTCAGAAGTC
TTGATCTTGATCAGGCATATTACAATATAGCATGGGCCACTGATCAAGTCTCCAGCAgccaaatc
caccccctgccccagcctgtttcttataaataaatttcggtggaacacagcctagcctattcatt
cacac
>train_non_chr21_46042372_46042572
tcgcagttcttagggccaggcacctgaaatgaagatatccacagggccatgctttctcttagctc
caagggagactctgtccttgctgcttctagtttctggtgctcccagcaaaccttggcgtcccttg
gcttatagctgcctcatgacaatctttgccttggctgtcatacgccgtcttccctttgtgtgtgt
gtttg
>train_non_chr7_21031675_21031875
GAAGAGCGGATTTCTCAGCCAGTTAGGAAATTGAGCACAGACACTATGCTCAGTCCTTTGACCAT
AGTAATTCATTAGTTTTCAACTGGTCTCCCAGATGATATAGTGACTGTCAAAATCCAGTTTTCCA
CTTCATCTGACAACTCATAATTTTGTGTTTGTGAGTATTTGTTAACAAAATAACTTAATATGGTA
TGAAT
>train_non_chr7_25200675_25200875
GTCTCTATTTTAAAAAAGAAATAATTTGTTTCTCTAAAAGTCCCCATTTGGGGCTTTAAAAATGT
CTCATATAACTCATTTCCACTTAAAAATGTTATTTGATTTTATATAAGGAAAAAAACCCAGACTT
ACAAAGAATCATTTCCATAGACATCACTTTTTTTGTTCTGGGTCAAATAATAAAATTGTTCAACA
GGAAG
>train_non_chr7_31522275_31522475
aacggagtggctggaggaagaaagggtgagggaaaaattgagggtaattgattcttggttcttag
cttggtggcaggattgacggtgactatgtaagggaagactgaaaatagggagagggcagaatttg
cagtgtctctggaatacacgtggaaatacctgggaggccgctgagtggatgggtctggtgtgcag
aagag
>train_non_chr7_50040854_50041054
ATGATAAAATCAGAGACTTCAAAGAACCTCACCTTATGAGTTGTACGGTATTTGCTATGACAGGA
ACCTAAAATTTTCTCCTGGAGGCTTTTTAATGCTTGGAGACAAAAACTTTAAACAATATAGGGAA
GAAATAATTGAACATCTTTTCCTTCTTCTTTGCACTCCCATCAGTTTTTCATTTGTGATACATAT
AGGTG
>train_non_chr7_53415706_53415906
caaacctgcatgttgtgtacatgtaccctagaacttaaagtataatataaaaaaaTCTTATTTTC
TTAAGCCATCAACTATGCACTGAGTATCCTTTCCTTTTTGTCCCATTTTTTAAAATTGCTCTTAT
TATTTAAGTTGCTCTGTCTCCTTCATTGGCTCTATTTGGTTGAATCCTCTTCATATTCTGTTTCT
CTTCT
>train_non_chr7_71686264_71686464
cccagtgttttcacttACACAAGTCTTGGCttctttttttttttttttttttttttgagacgggg
tatctatctgttgcccaggctggagtgcagtggcgtgattttggctcactgcaagctccgcctcc
tggattcaagcaactctcctgcctcagcctcccgagtagttgggattacaggcacccgccatcgt
gcctg
>train_non_chr7_78489064_78489264
ggcgttctctgtatttcctgaatttgaatgttggcctgcctcactaggttggggtagttctcctg
gatagtatcctgaagagtgttttccaagttggttccattcaccccatcactttcaggtacaccaa
tcagacttagatttggtcttttcacctagtcccatatttcttggaggttttgttcatttcttttt
actct
>train_non_chr7_79308464_79308664
ATGAAAAAAACTACCAATTCACTTCTGGGCTTTCAGTGACAAGGAAAACTGAACAGATCAAGGTG
GTTTAATAAAGATTCAAAACCAGATGCAAATATGATGAATTCACTCAGTGAGCTTTTTGGAAATA
TGCCAGATCTTAACTCCAAGAGGACACCAAGTTTGAATTAATTATTTTAGCTTGAATAAAGTTAT
TATGC
>train_non_chr7_82813064_82813264
tacattgctataaagtactacctgagactaagtaatttataaaaaaaaaaaaagaggttcaattg
actcacagttctgtgagctgtacaggaagcatggctagggagccctctagaaacttacaatcatg
gaagaaggtgaaggagaagaaggcatgtcttacatggctgcagaaggaggaagagagtgaaaggg
gaggt
>train_non_chr7_86329864_86330064
TCTTGGAATGTGTTTTCTACCTTCTTTAGCATGAGCAAAAATTGCCCCACACTATTATTACTGAA
GTCAGACAGTTATCTTAGTTATGTCCCAATATCTTTACACAGAAAACAATTAAGGAAGCCAGAAA
GAGAAATACTATGCCATATCAGGATCCTATTCCTGATGTTTTACAGAGAATACAAGTCATTTATA
TAAAA
>train_non_chr7_109982764_109982964
GCTTTCAGGCTATGGTTCAGAGAGATCATAAATCCAGTCTTTCTCACTTTCTTCTTTAGGATACC
TCAGTAAAGGAGATGAAGCATTCATTCCACAACTAAAGATTAGGATTAAACCTACATAACCTATG
CCAGGTGGGATTCATTGGCTGATAATCATGGTCAAAATCGCCTAGTCCATAAACATAAAATTCCT
GTTCC
>train_non_chr7_113543164_113543364
GTAGAGTAGTTCCTATATATCCATCTAAGAGGATAAAGATTGAGGTGCCTGGATTAATCTTTTTC
ACTAGGTAAAAGTGTAAACTTTAGATTTTGAAGGAATGAATAATTTGGATTAAACTAATTACAAT
AAGAAAGTTCCCTTAAGCACCACCAGAGTAGTAAGATGAATCACCCGTGAAATAGGTATAGAAAT
AGCTA
>train_non_chr7_118173164_118173364
AAGGAGAGAGAGATTGTCATGCTGCCATGAAATGGATATAAACAATTTTCAGCTGAGACTCTGAC
CAAAAAGTAAGTTTTCCATCAACAAGAATTTAAAACAGTCTTTGATTTATGGCATCCAGCAGAGA
ATGCAATCACAGATAGCACAGCCAGGAAAAGAACATTCATTATTTTAGAGAGACAAAGAATTGTG
GAATT
>train_non_chr7_125323764_125323964
aggtgtagagtttttttgttttgttttgcttctttttttgtgtacatagtgttgttattatcagc
ataaaataatgggttatgagataggatttgcaagcctccatagtaacctgaaattgaaaaatgta
caatggatacagaaaatataaaaagcaagaaattaaatcataccaccaaagaaaatcgcattaat
taaac
>train_non_chr7_144428067_144428267
AGTTTTATGTATATATACATATAttttttgagacagagtctctatcgcccaagctggagtgcagt
ggtacagtaatggctcactgcagcctcaacctcctgggttcaagtgatcctcccacctcagcctc
ccgagtagctgacactgcaggaacagaacaccatgctcagttcatttttaaaattttttttgcag
agatg
>train_non_chr6_12687214_12687414
agcaatatagctgtaaaacagacataagtagggtgaagtgtgaatgggaaaggagaaagaggaaa
gcacaagtatagataactctttcaagaaatagagctgtgaaggaaactgagagatatggcaatac
atagagagttacgtctagaaaggagagagaagtgtttaaatgctgcgggaagcagccagcagaga
gagGT
>train_non_chr6_19885221_19885421
ctcaatcccaggtcacaaaggttttctcctattttatgttgtagaacttttatagttttatgttt
tacacttaagtctataatccattttaggttaatctgtgtatatggtgaaagtatgaagttttttg
tttttattttgttttgcatgtgttctagtaccagtttttccaacaccatgtgttgaaaaactatc
ctttt
>train_non_chr6_22284021_22284221
TTTAAAAATGAACATTTCTTATGTTTCAGCCAGACTTACTTATTATTAGTGATACTTTATAATGC
TATATGTAGTAACATCTCAGTTCCTTTGTTCGGGCCATAGGGAAACCTACATCATAAAATGCCGT
AAGTTAATTGGCAGATAGGCTGTCTTCCTATTTTTGCCTTTTAGTATCCCATCAAGGCTTCAAAA
CTTCG
>train_non_chr6_55549241_55549441
TTCATTTTAGGTGCAatttccttcctcgaagtattgctttggtcattctcagtgatggtctggga
atggtaaccacttaaatttttactttctctaaatatgtctctactttacactcaatcttgaatgg
tagcttaactgagtaGTCATTTTATTCTCCTAACTTAACAGTATCTCTAGAAAAGGAAAAGCGTT
TAAGA
>train_non_chr6_63883641_63883841
TTCTCAATTGTCATTTTTCAATTATGTCTCTTTCTTGCTCAGATATCACTGGTGGATGCCCATGG
TCTAAACGTTAATTCCAAAGTCTTTATCCTAAAAAATGAAAGGCAGTTCTATAATAATCAATATT
TGTGTTGTGCAAATAGTGGGCTACTCTGGTCTCATCTAGGTGTATTTGAGCACTTAGAAAATTAG
AAAAA
>train_non_chr6_76300080_76300280
aggttcttgcgtctgccaagaagtgacaatttttattcactcactgtaaggctagaaactactaa
agccagacattttgtgcacactcttaaatacaacattttattcaaagacttggtaaaaggctagg
ggcattggctcacacctgtaatcccagaaacttgggaggccaaggcaggaggatcctggataact
tgagg
>train_non_chr6_77923881_77924081
GAACTTGAAGAAATTTTCAGAAGAAATAAATGCATATCTTTAATTGAGAGGCAAATGCACCTCAT
GGGTTTGCAGGCCAAGCCAAGATGAATTGAGTATTCCTGGTTGCAGGTGAGGTGAATGGGCTTTT
AGACACAGGGGCTTCCCAGGAATAGTCATTGCCTATAAGCAAGCCACAGAGTGTTTAGAAAAGGT
GTTAG
>train_non_chr6_78362281_78362481
GGTACAAAGGTTTGGTATGCAATTAGTGCACTTTCTTAGAATATAACTTAATGTTAAAGGATAGG
AAGGAAGATATTGGCTATTTTTGAGGAGACCGTTATCCAGTAATCATAGCTTCCTTATGTGCCAG
CAGAGTGCCTAGAATCCAGCTGGCTTATCTATCCATTCATGTTAAGTTATTCAGCTAAGATTTTC
AGAGC
>train_non_chr6_88180881_88181081
gggctgaggtgggaggattgttttaggtggggagttcgagaactagcctgggcaacaaagtgaga
cgcccccacccacaatctctacaagaaGAAAAAAAGACAAAAAAAAAAAAAAAGTAAAAACAGCT
GGTGCAGACTTGAAAACAGAGGCAGGCTTACAAGTGCCTTTTGGAACAAATTGAGCATTTAGAAA
TTATA
>train_non_chr6_92545879_92546079
TCTGCTATGCAGCTATTTCCAACAACTAACAGAATGACAGAAGTTAGAAAAGGGAAAATATGGGT
CCATAGTTAAAAAAAAAGAATATCATGAAAGGGGTTGTGCACTACAGAGGTATAGCAGAACTCAG
TAGCCCCACACCTATCAGTTACTTCATAGATTAATTCAAAGGTTCTGTTTAGGCCCTTGACTAAG
GCATT
>train_non_chr6_95386079_95386279
tccttggaatgtagaatgaaatagccaccatggaaaatagtatggaggtcccttaaataaattaa
ggatctgtataatatatctgcatttccatgtttattacagctgtattcacaatagccaagatttg
gtaacaacccaaatgtctatcaacagactaatagacaaagaaaatgtgctatagacatagaatgg
gatat
>train_non_chr6_102266707_102266907
AACTTTGCTTCTGCTTTTATTTTCCGCAAATATATTTCATAGGGCATGGCACTTATTTTTCAGAA
TTTTTTCTCattataattatattttaactttattttcaattttattGTTTTCATCTTGGAAAATT
AATTTTACTTTATGAATTTCCCTAATGTAACCAAATGGCAAGTGCTTTTTAAAGCCAGAAATATT
TTCAG
>train_non_chr6_103258107_103258307
AATTCAATGAAATAGAAATATTTATTTCTGAATGATTTTCTAATATATGTTCATTTATCTTCTTA
TTTATTTAAATTAAGAGTGCAGAAAAATATTACTTGATAGAGATCATTCTTTTAATTGTTAGAAA
TATTCTATGTATAGCAAACTTTATTTAAAAAAATAAAAACTGCATTCCTCACCACAAAAAGTTTT
TTTCC
>train_non_chr6_103650907_103651107
GGATTTTTGTGAATCTATAAACTCTGTAAACTCATTTTgtgcaaggctcccaccacgttgtgtga
gaatcaagggcataaaggtaaattaaatttcatcatggcctcaaactccaatccagttatttaac
atgattgcccggtaaaacaacagtgatcttttttaacccttaaagaaaagctgctgtgcagggtt
agttg
>train_non_chr6_117171707_117171907
cttcatggtaccccctcccctcacaggcctggaggccttaggaggaaaaactggttttgtgggcc
aggcccatggccctactgctctgtgcagccttggcacatggtgctctgtgtcccagctgctccag
ctccagctgtggctatgaggggccaaggaacagctcaggctgttgcttcagaaagtgcaagctcc
aagcc
>train_non_chr6_127183707_127183907
cttttggtttttagacatgaagtccttgcccatgccaatgtcctgaatggtattgcctaggtttt
cttctagggttttcatggttttaggtctaacatttaagtcttaagtctttaatccatcttgaatt
aatttttgtatacggtgtaaggaagggatccagtttcagctttctatatatggctagccagtttt
cccag
>train_non_chr6_142229907_142230107
GAGTTATATATGTATGGTATCATAGTAAGCCACAAACTAAATGCCTTCCCATGCTTATAATAAAA
AGAAAGATACATACAAGCTTGTAAGTGAGCATAAATCTTTGTCATCTTTATCCAACCAACCCACA
GAAATTGAACAGAACTCTTCGTTTAGGTTAACCAAAAACTGGGCAGTATAAATTTTTTCTCATAT
TTCAG
>train_non_chr5_9692800_9693000
TCTCCCAGATCTGCAGGCCTAAAAGAGCCAGGCCTCCTTGGATAAGCATTTATGTTGGCAGAGTC
CATGACTCAGCATGATATCCTTTATGTGATGCGGAGCTGGATTTGCTGATCTCCTCTTTGTAGAT
AAGCCTCGTCCTGGCCATATCTTTTTTTTCCCTCAACCCTGATTTCCTCACTTATTTCTTTAAAA
ATTTA
>train_non_chr5_18689843_18690043
CTTCCATATTTCATATTCAGATTTGGAGTACAATTGTATTAATAGGACAAAATAAAAAGCCATCT
GAAATGCATTATAAATATTGTTTATACTCAGATTTGGAGTACAATTGTATTAAGCTGCCTGAACA
TTTACAATAGAGACGTATTTAATAAAACGCTATttagccgggggtggtggcaggcacctgtagtc
ccagc
>train_non_chr5_20563243_20563443
AAAAGCATAAATGTCTCTGCAACaaataatatatttttatttttCAATTACTTCACAGTTGAAAA
ATAGAGGATGGGGCAGAGTGAGAAAAAGTATATTGGTGTCAACGGAAATGTTGACATATGTGAGA
GCTCATAAATGAAAGTATCATCTAAACACAATAACAAAAGTCTGAAATTTACAAGTTAAAATGTA
GACAA
>train_non_chr5_20658443_20658643
AAGATTACTTCTTCCCTGACAAAATTTTGGCCAGAGAATATTATATAAAAACACTAGCCTTCTTA
TTGCTCAGATCTGTGTTATCCTGGTCCTGTACTCAGCCTTCACTGACACCTTGACCCTGAATTAC
ATTATTTCCCTTTAAGTTCAGGCTTGAACTCCTTTATATTCCTGGGCTGTTCTTCCAGATTATag
acagt
>train_non_chr5_25492043_25492243
tatttcgtatacagaattatatattaactacaactcttattcttagtaacattacatgttgctga
tagaccagcaacaaatcctggtctatcaaatattagcattttatagatgagaaatcctacaattt
tggaaatgactcagacatcccaggagaaacaaaagtaattttaatatttttaaatttcatttatt
ccatt
>train_non_chr5_27108243_27108443
TATCCAACTCACACAGCACCGAAGTATgttactggtggcaaatccatatgggtctgaaggaacct
cagttcttctctcctcagaagaaagaatttgactgaggggcataaggcagaggagagaccaaggc
cagatttagagcaaaagtgaaagtttattaaaaagctttagagcaggaacaaaaggaagcaaagt
acact
>train_non_chr5_45081843_45082043
tttgtttttttcttttgctgttgagttttatgtgttccttctctatgttgagtattattcttcta
ttcaatatatggtttgcaaatattattttcccatgttgtaggttgacttcgttttgatgattgtg
tcctttgctgtgcagaaatcttttcgtttgaggtagtcacaactttttttttttttttttttttt
ttttt
>train_non_chr5_77600044_77600244
atttatttatttgagacagggtctcattctgtcacccaggctggagtgcagtggcatgatcacag
ctcactgaagcctctaactcctgggctcaagcaatcctcccatctcagcctcctgaatagctggg
accacaggtgcacaccaccatgtctggctattttttaaaaattttttggtagagaaaatgtttca
ctctg
>train_non_chr5_83877044_83877244
TTAGGCCTACTTTCAGAGCTAAAAGGCCTTTGATATGAATAATACGGTAAAAACTAGAAAAAAAA
AACAATTTGGATTAAAAATTCTCATTTATTTTCTATTAAACTCTTCAACTAGAGTAAATATTTGA
AATAATTCTTCTCTCCAGATAAAAACAAAAGAATATCATATAGCATTTGGGGTGAAGATAGAATA
TAATC
>train_non_chr5_87399444_87399644
TATATTTGTTAGTGCCTGTAGGCACCCTTAAATACATGTGGATCCTTTTATATAATAATAACAGA
TAGAATGGTAACATAAAAGTGTAAACTGCTTTAAAAAAAGCATTATATTCTTGAACTAGTTGAGT
TGTAAAGTGTTTCTAAAGAAAGAATTTCACAAAGATTAAAATGTCATTATTTGCTCataatcact
gcgta
>train_non_chr5_100480501_100480701
CTGTGTATGGATTATCAAGTCATAGAAAGTAAATGTCATTTTAATGGTGCCCGTTATTGAAATAG
AGAATAGCTATAACAATGTAAATCTGTCAAAATAAAATTTACTCTGGTAATAAAAGTTTCTGATT
GCTTGACTACTATTTAATTCAGGTAGTGTGAAAGATTTATTGTACTTTACAAATTATTTATCTTA
CTCTC
>train_non_chr5_103798101_103798301
tcagttctttaaatgtttgatacaactcagtagtgaagtcattgggtcccaggcttttctttact
aggagactttttactaaggattcaatttcattacttattggtttgttcatgttttggatttcttc
atgattcaatattggtaggttgtatgtgtctaggaatttatccatttcttctatatttttcagtt
tcttg
>train_non_chr5_103918901_103919101
tgttttagcaccgtttcttgaaacagtattctttctacatcaagttttctttatatatatatatt
ttaaaaatcagttgactatatttgtgtggacctaattttggactcattatttcccatttactggt
ggaattcttcaactttatttcctttcttcagtattgtgttggctggttatcctagatatttttcc
tttct
>train_non_chr5_111103101_111103301
CAGACATCTTTCCCTTTGTCTAAGTGTCCACAGCACATTTCTACCTGAAGGACCCACAAGCATCA
TAAACTCAGCTAATCCAAAACTGCTTACCATCTCCCTTGAATAGCTGGGACTATTTTCTGTTCTC
TGTTTATGCAAATGGTCTCACGTCCACGTACTCCATCAAGGTGAAAACCTTCCTCAACTCCCTCT
TCCAC
>train_non_chr5_116914501_116914701
TGTTATTATTTTTTGACCATACTGGTTTATTTATACAATTTTATACTAGATGCTTCTCTCATTTC
CTTGATAACACAGCTGCACACACACACACACAAATGTCTGTCTATTGCTGAACAATGTTAAGTAA
TATAATTTGACACATGTACATTGCAAATCAATAAATGTGACATTTTCTTTTCCTGGTACATTCTG
TATAA
>train_non_chr5_117760701_117760901
ctcagaaaaatcagatgacacaaacaaatggaaaaacattccatgctcatggatagaaagaatca
atgtcatgaaaatggccacactgcccaaagttatttatagaatcaatgctattctcattaaacta
ccattgatgttcttcacagaattagaaaaagctattttaaaattcatatggaatcacaaaagagc
ctgta
>train_non_chr5_121244701_121244901
AATAATATAAAATaaattagtcaggcatggtggtgcatgcttgtagttccagccacttgggaggc
tgaagctgggggatcacttgaatccaaggggtcaaggctgcagtgagcaatgatcatgccactgc
acttcagcctggacaacaaagcgagaccctctcccCACTGTTCCCCTTAAAAAAAAAAAAGAGAC
AAATT
>train_non_chr5_125252501_125252701
agatgagaaattgctaggtttcagcaaaaactcagaagagaaatacaaggaaaaactcctaacac
tgtaagtggatgttacagtgtggaaaaccaggacattttaacagagaatgtccagaatggaaaaa
gaaagagaagataatccctgtgatgactatttatgaagattaggggggtcaggggctccttttaa
gtagg
>train_non_chr5_128554101_128554301
ccagtgtgccccttttaatttacctattgacacttggggaaaaaacaggtgtattaggtagatga
tggtggatatctctaaattgattcaaacagtagttccaatcatagctgctatacttgacctaata
tatttactgaaataaatcaacaaagcctccgacatttggaatgtactatttgttaaatatattct
tctta
>train_non_chr5_133809301_133809501
attctaatagttggtggattctataggattttctatatacgagattatgccgtctgtgaaaagag
atcgttttatttcttcctttgtggtctggatgacctttatttctttttcttgcctaattgccctg
attagaatttccactacaatgttgagtatttgtggtaagagcagatattcttgtcttgttcctga
tctta
>train_non_chr5_143925007_143925207
CTTTCTATCTGTATTCTATTTTTACCCGCAGATATCTTAGCAGGAATTATTTGACTTTTCTGAGA
TCTTCCTTATTTCAATCACTGATGAAGACTTTCCCTATTAAAAATCCACACAAAATTTTTATAGA
AGTGGGGCAACAAAGTGAGTGAGCTTGTTTATAGTATATGTTATTGTGTATTTTATAACATATTA
CAATA
>train_non_chr5_161059822_161060022
TTGTAATACTTGGCATATCCATATTTTCATGCAGAATAAAATTGTTTCATAATCTAGCATGCATG
GTTTTCCTTACATCTAAGAAATGTTGTCATCACAGCTATTGCTGATGCACAGAAGAAATAAAAAA
CATGGAGTAAGTTGACTATATGAATTATAAGAAGTTGAACACTTTGGATAGAATGGTCTTATGAA
CTACA
>train_non_chr5_165145622_165145822
cacttcttgctgtgggatctctcttccttcatttcctcatctgcaaagctgaggatataatagtg
cctatctgtattagtttgttctcacacggctataaagatattatccgagactgggtaatttataa
caaagagaggtttaattgactgacagttctgcatggctggggaggactcaggaaacttaaaatca
tggta
>train_non_chr5_165362822_165363022
CAGAATATGCCTATAATGTTGATAATCCTTTTGAAATGCATTATCCTTCATATATACAAAGCTAA
TTAAAATGTCAGTTTCTTTATGTGATCTGgcttattttgtattttctctaataaaatgtaagcta
caaaatggcagaaacattttttctgtcttattcactgttcctcctcagattcctagaactatgct
tagca
>train_non_chr5_169553022_169553222
GTGTATACATAGGCCTTTACTCTATCTTTTATctttacccaaatctctggctggttcctgaacca
tgtttgtacaggatgggctctagacagatgagaataaaagaactgaacttggattttagctgcag
cccaagatgcaaaatttgcagtttgagccaaaccaggttaattgcccactaaagcaaacaaacaa
caaaa
>train_non_chr4_14252902_14253102
ACCCATCTAGGTCACGGAATAGCTTTGACATTTTCATCTCTCTGAAACTTAGTTTTTACATATTT
TTCAGAAGAAAAAGAATCGAATAGCTGGGCCACAGTGTTATAGGATTTATGCAGGTAAGAGAACA
AAGTTTTGGAATATGATTCTtttgttattttccagttgtgtgatcttgggcaagtcactcagata
actta
>train_non_chr4_27591702_27591902
ATTGCCTTTTAATTTATTCATCAGGCTCTCATGCATGCCGAAAGCACATTACTGCACATTGAAAG
GAAAAGAAAATAATTTTGTCTCTGCTTTGGTTCATATTTTCTCAATTCACAATTATATTTAACCT
CTTAAGAAACTAATTCAGGCATGCTCAAATAAAGCTCATCAAAGTAGCCACAGCATAAAAGAAAA
ATCCT
>train_non_chr4_29333302_29333502
ctacagaatgggagaaaatatttgcaatgtatccatctgacagaggtctaatatcccggatctac
gaggaacttaaacaaatttaaaagaaaaaaacaaccccatcaaaaaggcaaaggatatgaataga
cacttctcaaaagaagaattaatgtggccaacaaacataggaaaaaaagctcatcatcactggtc
attag
>train_non_chr4_62230005_62230205
gcaccactgcactctagcctggtgacagagtgagactccgtctcaaaaaaaaaaaaaaataataa
taataataattttaaaaatCATGAAATATGAGTATATGGGCAATATATGTCGTGATTTATAAAAA
TTAATGGTATCACTGTATTGAGGATTTGGTTTGTTTTGCTTAAAAACATATTGTACTTCTTCACT
GCTTT
>train_non_chr4_62867405_62867605
TCTGTATAATATGTATTCAAAATGGTATAGTAAATGTGAGAGTGTTCGCTTTAAAGATATAAGTA
TCATTTATCTGGAAAACTTTTTTTTAGTATATTGGGGAAAGCATTAAAGTTAATGTTTACTTGTA
TTTTTCAAAAATGTTTGTAAAATGGTGAACAAGACAGGCCCCCTTGTTCAATTCATTAAGAATAA
AAAAT
>train_non_chr4_63433805_63434005
gttattattttgaggtacgtttcatcgatacctagtttattgacagtttttagcatgaagtggtg
ttgagttttgacgaaggccttttctacatctattcaaataattatgtagtttttgtcattggttc
tgttcatgtgatggattatgtttatttatttgtatatatttaaccagccttacatcccagggatg
aagcc
>train_non_chr4_63448005_63448205
ATATTCTCGATTTTGCACTTCAGTATTTCTTGATCTTTATTCCTAGGGTCCAAGAAGAACTCCTT
CCAGATCCCCCTCTGCTGGGTATTCGTCCAATCTCAAATTATCTGTGCAGGTCATCTAAAGTAGA
TCTTTTTTCATTGTGATCTGATTTAATTGATATAAATTCCCAACCACACTGGCAAGATCAACTAT
ATCAT
>train_non_chr4_63526405_63526605
TTTTGGCTAATTTTAATATTATGTTATCTGACCCCAATTATTGATTCAGGTAACATCAAAATTAA
TAAGATTCATTGCTTTTTACATTTATATATAAGATGAAGGACTGGAAAGAAGGCAGAGATCTCAA
AGATTAGGAGACACTTCTGGTTGTAAGAACCAGAAGTGGGACTTATGCAATTAACTTGGCAATTT
TCCTC
>train_non_chr4_65270605_65270805
ACATGAATGCTGTGTCAAATTCACATGTTTCTTGAACCGGAGTGcacttattcaacacatattgt
ttaaacactttatttgtgttaaacattgctattaatgctgaagatacaagtgtgtaaaacaaaca
aacaatctgatatttttgtgcttatatactaagggtaggccaaataatgaactaaagaaagaaaa
ataaa
>train_non_chr4_68836005_68836205
ctatttgatttttctctctttttttctttattagtcttgctagcagtctatcaattttgttgttc
ctttcaaaaaaccagctcctggattcactaattttttgaagggttttttgtgtctctatttcctt
cagttctgctctgattttagttatttcttgccttctgctagcttttgaatgtgtttgctcttgct
tttct
>train_non_chr4_82849576_82849776
ATGGAGGAATACGGAGAAGAAACAGAATTTTGCAACTCAAAAATAACCTTGTAAACAGTGAAGAG
CCTGCTTTCCTCCAAAGAAGAATCTAAAATTTGAGTTTAAAACATTAGTTGGAGAATTTGAGTAG
CAAAAAATAGACCCTATGTTTTCTCAAAATGTTAGAAGACATAAAGGCTATGGCCAGTATTTCCA
CGCTC
>train_non_chr4_83042376_83042576
atagaaatacagatagaaagatggatggatggaaggaaagagaaaggaaagggcgaaggaaggaa
ggcaggcaggcaggcaggcgagaaggaggaaggaaTTTTTGATTAACTAAAAAATTTAAATTCTT
TCAGAAATATAAAATGAAATTaaaaggcaaacagcagtttgagaaaaatatttccaacataaata
aggga
>train_non_chr4_85952176_85952376
TTCTGTTGTCCTCTGACGTATACTGCTAAGGAGGAATGACACCCTGTTGCAACTTAGAAAGAAGA
ATTTTTTATAATTTGCAGTGTTTCATTTAATATTGACTTGAAATGCTGTGGGCAACTGCATTTTA
ATGGGTTAAATTCAGAGCAAAGATCTGTCTTCATCTACTGGAAAAATTTCATTAGAATTAAATGT
GCCTC
>train_non_chr4_91215777_91215977
CTATATCCTTCCATATTTTGTAGTTTTTAAATAGGCTATATATCTCATACTCCCTTATTTTGATT
TTTAAAGTCTTAAATATAAAAGTAATTCATGAATTCATTCTGATTGTTGAAGCATCGTATTACAT
ATAACACCATGTCCCCGTTGACGACAACCTCAATTCAAAGGCCCTCTTTAAGGGTAATCACTGTT
AATGC
>train_non_chr4_99175977_99176177
TGTGAggatctgagccaaagaggcttagattttacttctgctttttttacttattagttatagat
cctaagttaaattatttaacctctgagcatttttcattatttgtaaagctgacataataatacct
catacatagcactattatattatttaatagtaatatatgAGAATTTCTGACACATAAATAATTCc
acaca
>train_non_chr4_127203150_127203350
AATCAAGGCATAGTTATTTTGTCACAGAGAAATGAGACATATGTGTTTTTCCTTTCCATTGAATT
TTTTTAGACTCAGAAAGTATACTTATATCAACATGTTGTGTATCATAGGTCTTCATAAGGCAAAA
CATTTTTACAAACATGTTACAGGTGATGATTGTTTGGAATGCAGATTGCTCCAAACTATGTCCCA
TAAAA
>train_non_chr4_131201750_131201950
TATTATGACCTAATAGACTTTTGAACAGACCACACAACCTGTATGTTTATATTAAAGGCTCACAT
AGAACTTATTTGTATATATGGGTGCTTTATCTATTTTTTAATTTTTAAAAatttttatagattta
gggactacaagtgaacttttgttgcatggacatattagaggaagtctgggctgtcagtgtagcca
ttacc
>train_non_chr4_132237750_132237950
aaattctttgcctggggcaatgtctagaagagtatttcctaggtttcattctaaattttttaaga
tttgaaatcttgaatcttgcacttaagtttttaatgcatcttcagttaatctttgcatatggtga
taagtaggagtctattttcattcttctccatgtggttagcgagtttgcccacaccgtttattaaa
taggg
>train_non_chr4_143665150_143665350
gcagatgatgactttaaatcaactatttaaacatattcaaaaaaccaaagaaaatgtgttcatag
aattaaaggaaaatatagtcttaatgaaagaacagatgatgactctcagaaaagaaatgaaatct
attttaaaaggcaaatagaaactctataatggaaagaacaataaatgaaatgtaaaattcactag
atgag
>train_non_chr4_161433150_161433350
tcactgcaaccttcgcctcctgggttcaagggattcttctgcctcagccttctgagtagctggga
ctacaggcatgtgccaccatgcctggctaatgttttgtatttttagtagagatgggatttcagca
tgttagccaggatggtctccatctggtaacctcttgattggtccacctcggcctcccaaagttct
gggat
>train_non_chr4_170729425_170729625
TAATGTCCTCAGATGATCTCCCACATTCAAATGTGGTTTTTCTCGGCTGGAAGGCGTGGGCTCCT
TATTCAATCTCATTCTAACTCTCAGACAATTTTAGAGGCTGGTGTTTCTTTTCCTAACCAGAACA
TGCTTTCTGCTTTGGGGCCACAAAAATCTATTTTTATTTCATACCAGTGACTGAAAACTTTGTGA
TACAA
>train_non_chr4_190213206_190213406
ctgcagaattttgcataaataaagagaagccagatgctaatagccaagacagtggggaaaatgtc
tccagggcatttcagagatcttcagagcagcccctcccatcacaggcctggaggcctaggaagga
aaaacagtttcatgtgccaggcctagggctctggtgttctgtgaagcctcaggacatggcaccct
gtgtt
>train_non_chr3_4134800_4135000
ctctgagcctttaaatttctttgcctataaaatggagatatttagaatggctagctcaggaattg
gttatggggattaagttaaataaaattaaacaaggtaatacctagcacatagcaagtattcaaaa
aGCTTTAGTCATAATTGATATCACTATCAACTAACATTTGTAGATAACTTGTTATATGTCAATCA
CTCTT
>train_non_chr3_26417796_26417996
AAAAGGGATTAACTCAGTAAGAACTGAATTGAGTTCTCAGTAAGACTCAACAACATCCCTTTCTA
ATTCCTACTCAGCCCCCACAATTGTATCTTGGCAGGTGAGAGAAAGAAATCATATTGTGTTCTTG
CTTCCTTGCCCATTCTAAATGTGTTTATGACATGGAAAATCCCAGCATGAAAGGGAGACTGGAAG
GGGAA
>train_non_chr3_35858396_35858596
TTTTCGTCACTTAGATGAGTACAGGCTTAGAATTAAATTTACTTTGATTTACATAACTAgtgtgt
gtgagtgtgtgtgtgtgagtgtgtgtgtgtgtgtgtgtgtatgtgtgtgtgtagatagggtttca
ctgtgttgcccaggctggtcttgaacttctggtctcagggatcctccagcctcagcctcccaaag
tactg
>train_non_chr3_36230596_36230796
attaccatttcaatctcactgcttgttattggtctgttcagggtatctaattcttcctaatttaa
gctaggagggttgtatctttccaggaatttacacatctcttctaggttttctagtttatgtatgt
aaatgtgttcatagtagccttgaatgatcttttgtatttctgtggtgtcagttgtaatgcctcct
gtttt
>train_non_chr3_39900796_39900996
aaccggccatgactgaattatgaaaaatgacaaaatctgaacagaccaataatgaataaggagat
tgatttagtaatcaaaaacctgccaacaaagaaaagccccagactagatgactttaaaggtgaat
tctgccaagcatttaaagaactgttgccagtccttctcaaactcttctgaaaaactgaagatgag
ggagc
>train_non_chr3_81275910_81276110
AACTTTTTTGAACATACAGTGATCTATGGGAGAAAAACAAAAACAGAGTTCTAAGACTCAAGCAT
TGGTATACGTAAAAGCTCCAACTGTAGAAAAATATTTATATATGAAGAGCAACTGCAACCTTGAG
TAGGCTCCCCAGGCTGCCGGTTTTAAATCAAAATGAATCAAGTGTTGAGGAAGATTCTTGATttt
atatc
>train_non_chr3_94879510_94879710
TCGCATTGAACAATATGCCAAGCGGATTATCTCAGTTCCAGCTAAAACCCTGATTACAACATGCC
AAGGCATCAAAAATGCAAGCCCTTTGAAGACATGTCTTATTTTCAGAGGACTCATTATCATCGCT
TCCCATTTATATGCAGTTTTACTTGTTGTAAAGTGAAGTAAGCTGATTATGAGATTTTTGGGGGG
AAAGA
>train_non_chr3_104776910_104777110
TGAATATCAATGTAACCTTTCAATATGCAGTGTACATTTGATTAGATGTGTGTAATTTCTACATA
GTAAAGTATATTTTATTGTTTATTGAAACAGGTAGCCTATAACATGTTACGAAAGAAAATGAATC
CATAAAATCTTAATAAGTATTAGTATCTTATATTAATGTATAACATGGTTTATTTTATATTTCTA
TTTGT
>train_non_chr3_105762110_105762310
ttccttccccttaaaccagaacttatacccatcagctcttttggttctctgacttttggatttga
actggaactacactattggccttcctgggtctctagcttgccaattgcagatcttgggatggatt
tcttagcctctataatcatgtgagccaattccttttaataaattttttctctctcaatcttactg
gtttg
>train_non_chr3_109981110_109981310
cttgaaatttataatagagatattgtgtcctcaccacgccccccaacacacacacacacactcag
acggtaactatgggtggtgattgatgtgttgattaatttgactgcagtaatcagtatatgatgta
gagaaatataaaatcaccttatataccttaaatatacacaatttttatttttcaattaaatatct
taaaa
>train_non_chr3_134967910_134968110
TCCCTTCAGACTGAACGCTATGTCAACCTGTCTGTCTGGGTTAACTGAACTGTGACAGTGCCCAG
AGGCAGAGACACTGGCCACCTGGATGTAGAAGTCATGCTGATTTAGGATTCCATGAAGAAGAAAG
GTTCAGCCCAGGGCTCCACTATAATCCTCATTCCATCAGGGATGCTGCCTTCCATGAAGTCAGCT
GTCAG
>train_non_chr3_135052110_135052310
taatggtccacctgggatccacctttctgtatcaaggtagggaaagtgtccccagacagaaagta
aggtgaacctgagaccaactcctgttgagtttccttgtctcaagaattatagttctgctctgctt
attttccaatagctctaaacaattacatgtatttattcacttttatagatgATGATATTAATGAT
TTTTT
>train_non_chr3_154543306_154543506
ttaagtctgcagaagtttctgctgccttttgttcagctatgctctgttcccagaggtggagtcta
cagaggcaggcaggcctccttgagctgcggtgggcttcacccagttcgagcttcccagctgcttt
atttacctactcaagcttcagcaatggcagacgccccttccccagcctcactgctgccttgcagt
ttgat
>train_non_chr3_156595906_156596106
tttcatttatttctgttctgatctttgttatttctttttttctgctgggtttgggtttggtttgt
tcctgtttctctagctccttgaggtgtgaccttagattgtttatttatcttctttcagacttttt
gatataagcatttagtgctatgaactttcctgttaacactgtttttgctgtatcccagaggtttt
ggtaa
>train_non_chr3_166205506_166205706
AGTGCAAACAAAACTTCTTCTGCCCTTTTCATTTTACCCTTCCTATATTTCTGCTCCAAAGTGGT
AATACGGCCACATACTTCATATGTTCTCCACTTGTGACATATTTTGGAAACATTTCTTAGATAGC
TAAGTTATAATTTTAAGTTACTTTTTCATTTATTAAGGGATGAGATACCTTCAGAATTCtttaat
attta
>train_non_chr3_180353306_180353506
atgttcctgttccaaattggagaagttggccaaaacagaggggccacaggctctatgcaagtcca
aaacctggcagggcactccttaaagctccagaataatctccttttactccatgtctcacatccag
ggcacactgatacatggggtgggctcccaaggctttgggtagctctgcccctgtggctttttagg
gtata
>train_non_chr3_181518706_181518906
cactttggaaggctgaggtgggtggatcacctgaggtcaagggttcgagaccaggctggccaaca
tggtgaaaccccagtaatattaactacttgagaggctgaggcaggagaatcacttaatcctggga
gggggaggtcgcaatgagccgagattgtgccactgcactccagcctgggtgacagagcaagactc
tgttt
>train_non_chr2_4447325_4447525
gcaggtgcctatagtcccagctactcgggaagttgaggcaagagaattgcttcaacctgagaggt
ggaggttgctgttagccaagatgacaccactgtgctccagcctgggtgacagtgtgagactgtct
aaaaaaaaaaaaagaaaagaaaGCGTTTAGCCAATCATTTGTTAATTATGCATTGGGGATTTGGC
TAGTG
>train_non_chr2_16003949_16004149
ttaaacataaactttccttatcactcatcaattccactcctaggtaattacctaattacccagaa
agaataaaaacacatgtccccagaaaatatttgtgtgcaatattcatagtagctttattcataat
aattaaaatctgtgggaaaagcccataatgtttattaatactaagtgaataaacaaattgtgtta
tgttc
>train_non_chr2_16984719_16984919
gaacatggatgcctttttatttatgtcctgtttaaataattttcagcaacattttatagttttca
acatacaagttttttgcctttttggttaaatttattcctaagtattttagcctttttgatgctac
tgtaaacgggcttattctcttaacttactttcagtttatttgctgttggtgtatagaaacacaac
ttatt
>train_non_chr2_22300295_22300495
tgtaagccactatgccaagctgctttattatgtctttgaagcacaagattttctcattttgatat
agttcaatttatctatttttccttatcacacttgggtgcatctaatgttgtatttttaaaaaatg
cctaaaccaggatcttgaaaattacatttccgttcttcaaacagttgtattattttatctcttac
attaa
>train_non_chr2_41274096_41274296
TGAGTAACAATACAGACACCCAAATAATGTAGAACTTCGGCAAATGCTGAAAAGTAGACAGCATT
GATTTTACTTTCAGATCATCTTGAATTGGAGTCTTCAAATGCAATTTTGAAATTACAGAATTGTT
CTCTAACAAACAACTTTTTAATTAAAGTCTACAGAAACGTAGTTTATTTAGTTTATTTCTTAGAG
AGTAA
>train_non_chr2_59210896_59211096
TTGGAAAATAAAATATTACATGTTttttgttttgttttgttttgttttttttACTAGCACTATCA
CAACTTGCAGTCTCAAAATGTTACAATGACTACTGGGACCCATTATTTTTTCCAAACATCTAGGC
TTAAAAAAGAGTGAAAGTTTGAGCTTTGGAAGGCAATGAATCGTGAATGAGCTTTTGCATAACCT
TCAAA
>train_non_chr2_68779496_68779696
tttgaatagtttctccacttggtttaaatcttatccttaaccaataccaagaattgacaaatatc
ttcagggaagaaagcagcctgtgattgtcagcttacaaaggaaggactgtcattattaaatctct
ggaattttagataatctaaaattttcattgctctcacaattctgtcataaaagtgatttttacag
cctat
>train_non_chr2_77775292_77775492
CTTTTCTCCATGTGAAGTTGTTGGTTATTTAGATAGGTCCTTAATGCTTTTCTTGAATATTTTGA
TACATTAATCCTTTATTCTTTATTTGTGGAGAGGTTATCTTCAAATTTTTCTGCTTATCTATTTT
AGTTTACTGTACTATCATTGATATTTTGTGCTTTTTTGTGTTATTTTGTATTTTAATTTGCTTTT
CGGGG
>train_non_chr2_134672130_134672330
tttgcagacgacatgattgtttatctagaaaaccccatcgtctcagcccaaaatctccttaagct
gataagcaacttcagcaaagtctcatgatacaaaatcaatgtacaaaaatcacaagcattcttat
acaccaacaacagacaaacagagagccaaatcatgagtgaattcccattcacaattgcttcaaag
ataat
>train_non_chr2_139102530_139102730
TCTTGCCTACTCCTTTGTACTAATTCCTTTAAAGTCCTCTTTCTATGTCTAGTGTCACAGGGCAC
AGAATGAGGAGTTAGACAGTCCTCACTCATGAACTTCCACCACGCCTTTCCCAACATACCCATGT
GCATTCATTTCATAGGTGGATGCTGCCAGGTTAGCAACTTGCCTTCTTCTGTGTAACTATCTGTG
AAAAC
>train_non_chr2_139489730_139489930
ACATTGCTTTGCAAGTTTGGTGATCTCATACACAATGTGTCAAAAGGAGGGCTCTGTGATTAAGG
ATGTAATCATCTTGGGCAATCAAAGATGTTTTTTGAATCCAGTAGAGAAAACTGGCCTATGGAAA
GTCATAGAGAAGAGGAGAAAGTCGAGAAGCTCTCCTGGTAACTGGTCACACATCCAGCACTGGAA
GAGTA
>train_non_chr2_154696554_154696754
TTTCTTATTGCCAATTAATGTGGGTGGCACATTGTAGTTATTGCTTGTTTATTAACCCACATTTT
TCTATGTAATGTTGCTCTAATGCATTGAAGAACTTTGTTTACAAATAGAAAAATAAACAAACTAA
CACATAGTTCAGTGTAAAATTCTTTGGCAATAGCATGTAATTGAACAGGTTTTGAAACACTGCTT
TTCCC
>train_non_chr2_168027154_168027354
agtgacgttcaatatttcagtcctactactgataatttctattttctcctctattttaagcaatc
ttgctagacgttagcaattttattaattaataaagcaactagttttgctttatctttatggtaca
tttctattatatggatttctaatcttatttttcctatttccattcttcaacttgctttcacttta
tttta
>train_non_chr2_200383555_200383755
GTAGACTCTCTCTGAGGACACTTTCTCTTGCTACTCATAATCCAGGACTTGCATTGTTTAGcttc
tctcctagcttccttgcttttcttgctctcatctcatgtcctttgattcggtgctttcccatcat
tcctttactccttgctttgtctccttttgcactttttttcttatttctttggtttccctcttgac
tttct
>train_non_chr2_212786955_212787155
agaactgaaaagtgactaccagttacattataaatgtaaggaagttttaagaatagcttaaacag
tctattttgctcattattttgtattttcatgtatgaacaagagtgacgtgaaaaattcctgtcta
aatgattctaatatcaaaagtctctctgaatatgtaggaaaaaagtcctaagtaacaagaagaat
tacat
>train_non_chr2_215325955_215326155
tggggcctctcagcagcttgctcaggggccagaagtagcagcaatggcctggacagttgagtagg
tcctcatacccctgggcagtttgtgtggcataggcaatggcagtagcagtgataaaacaaccctc
aagttccaagggggaacactctagtgttaatggtggcggtgatgagctgggtaggccagtcctca
ggccc
>train_non_chr2_221126956_221127156
AAAATTCATCTTAATTCAACCAACTGATTTCATGTAGGCATCAGCAGGAATCAAACTGAGCATGA
TATGGTCTTTAGATCATCTAGCAGCTGACCAGAACAATTGATTTTTTTGTAACTGCAGCTTTTCA
TTTGGCATCATAAAGATGCAACCTAAATAAAGCATTAGCCTCTAGAATGTGTTTAAATTGAGTTT
CTGGA
>train_non_chr2_229450356_229450556
catcatgaagataggagaaagtttacttttccattgagtgagggcaaacagatggCTTGTGATTC
CCCAACCTCAACTCTTCAAAACTCTTggccgggcgtggtggctcacgccttgtaatcccagcact
ttgggaggccgaggcaggcgcatcatctgaggtcaggagatggagaccagcctggccaacatggt
gaaac
>train_non_chr2_229729156_229729356
TTAATTCTACACTAAAAAGTTCAGCATAGAGCTGATCATACTGTGTAGACGTGATCCTTAATTTA
AAATGTAGGCTTGGATAGCCTTTGTGGAAAAAATAAGAGCAACAAGGATAAAACAAATTACCTAT
GACCCAAGAAAATATTTCCTGGCAAAAAAAAATTTTTAAAAAGGGAGGGATTGTAAAATTTCCAA
AAGAT
>train_non_chr1_37586813_37587013
ggtgccactgccctccagcctggaggcagactgagaccccatccaaaaataaaataaaataaaaa
gcagtgacagtgcttggcacacagtaagcacccagtaaatgatgattattgtCCTTTTTCTGACA
ACTATGAACAAAATAAAACACACACAGCCCCTTCCCAACCTCTCCTTCTGAAGGTTAAATGATGC
ATTGA
>train_non_chr1_49737613_49737813
catgctgtgacagaaaacttggcctttgtgtgtacaatggatgtgaggtcactggtgagaactac
agttttggaagtggctggcagtggtacaatgaatgttatttgttacattgtcacactaatgttat
tactacaggaggccactcatttctttgtgcacttagttttaaaaacatgcagtttaaatacttag
aaaac
>train_non_chr1_57923012_57923212
caagagccattcacatattacatttgttagcaaaaactaggtctgaatagatctcttctgttaaa
ggatgattacataggcaaacagaatcaatgtggggagtgaaaaagtgctatagaacaaggaaaca
ggaatgatgtattcagaagacttctgaaaattatctgctgctagatctctattagaagtaatttt
ggaaa
>train_non_chr1_58204812_58205012
ACACACAATGACTTTAAAGGATAAATATTAATAGATAGTCATCCACCTCTGGTCCTAAATCTCTG
TGGGCTCTCCATTTTCTACTGAATAAAGTTCAGAATTCCAGGCAGACAAGTTCAGAACAATACCT
GTGTGAACCTGACTTCACACCTTTGCTCATCTGAAGTGCTCTCACATTTCTTTCTGTTACTATCT
TTCTC
>train_non_chr1_58846812_58847012
tctcagggggaaaagtggggagagagagcttcaagaagaatagctaatgaatgttgggcttaata
cccaggtgatggaatgatctgtgcagcaaaccaccatggcacacatttacctaagtaagaaatct
gcgcatgctacacatgtatccccgaacttaaaataaaagttgaaaaaaaaaagatgggagaagta
ggcca
>train_non_chr1_61217812_61218012
ATGGGCAAAAACTGAGAGCCACCTATATGCATATaataatgacacacataatatcaatcactttg
tgccaagcaccattctcaacatttttcaattataccactgatcccctaattatacttatttttca
gatgagaaaactttagcagtgagagtagctatcatgcccaaggtcacataggcagaaagtgtcag
agGCT
>train_non_chr1_63502612_63502812
tattttttttaattttgttattattatactttaagttttagggtacatgtgcacaacgtgcaggt
ttgttacatatttatacatgtgccatgttagtgtgctgcacccattaactcgtcatttagcatta
ggtatatctcctaatgctatccctccctgctccccccacaccacaacaggccccagtgtgtggtg
ttccc
>train_non_chr1_73680612_73680812
TGTACAAGGTAAGTGCCATCTGCATCCTAAATTAAACATCTTCATGCAGAGAATCAGTCTGCCTA
ATGCACTGATATATAATACAATGACAGCACTCACTTTTAAATATATTGCCGAAAAGGCAAAACAG
CGCATTATTCTTATAGCATTTTGCCTACCATGTATTTTTCCACAATATAAATTGCCAGCTTTTCA
AGGCA
>train_non_chr1_96640012_96640212
aaattaagaaatacaaatggctaataaacatattaaaaatgttcaatctcagtggtaataaagat
gctagtcaagataacattaagataatacatcacatttctttttttcttttttagttactatgtcc
agtgttggacaggattcaggaaaatagtcattcatgctcagctccaaggtgatttagcaatgtgt
gtcaa
>train_non_chr1_96697612_96697812
gccttcttcaagccttcagattacggcatcctcagccaacaccttgactgcagcctgatgagaga
ctctaagctagaaccacccagctaagcttcttccagattcttgatactcagaaactataagatat
aaatatttgtcatttttagccCCAACACTGATACAATCAAGCATACACTACTATGGAAAAAGaat
tattt
>train_non_chr1_102883612_102883812
gcaatcaatacaagaacatgggtagatgataccccattttgtaaattaattagctaaggatcaga
aaagataagtagcttTATTGTGTTCCAACATTAAAAAGCAACAGACCTGTAACATGATATTTTTT
GTTTCCGGTTTGAATGGTCTTTCAATTTTACTCTGTTCCTTCCCCTCCAACTCCTTTGATACAGG
GATGA
>train_non_chr1_103111012_103111212
AAAAGAACCCAAACTCCTAGAGAAGATGAAGTGGAGGGGAGGACCCAGGATGCCAACCAGACAGA
AGAAAAGAACCCAAACTCCTAGAGAAGATGAAGTGGAGGGGAGGACCCTGGAGAAGAGGACTGTT
GCCCTCTAGAGAAAAGAGCAACATGGTGTCACCACAATTGGGACTGGGAAAATTTACCCTCTTTT
TGCCT
>train_non_chr1_107679077_107679277
ACTTTACACGGTGCCATATACTAGAAAGTACATGGGTGCTAGAAAACATGTTCCCTGCATTGGTC
ACTAACTGGCAATATCTTATACCATTTGCTAATTTTTGTGCTCCAGTATCATTAACTCAGTAAAT
ATGTATATTTTATTACATTAAACAATACGTCCTTTGGTCTGCTGTTAGCCTTGAGAGGAACTAAA
TGAGA
>train_non_chr1_111476277_111476477
aggggaatcacccatcccagaggtcgaaacttgagttaatgcaaaccttgccatggagagctaca
gtattctgagttgcttagtaaacttgaaaggcagtccaggctataaggactacaactcacaggtg
agtccatgtgctgaactgggccaagaaacagtagacttgggggacatgtgacctatggagacacc
agctg
>train_non_chr1_117286877_117287077
gggaaagcaaaggagttcaagaaacttccagtggttgggggggagggggttgctgagcctccaga
gaaagagtgcaagaaatctctagtaagagagaatgagccacacacagtcaggaaactcagggaaa
tgcctacaacttccaggatgggaaataccctaagcaggacagggaatataaaggacaagacagac
aataa
>train_non_chr1_118989877_118990077
tgaaaatatgacaccaaaaattgtggattacagttaaagtagtacttagagtaaaatttacagct
ttaaacacatatattaaaaaataagaaaggttgaaagtcaataatttaaacttctaacttaggaa
gccaggaaaagaagagaaaatcaacatttaaaaagtagaaagaagaaaataaaaataagagttga
actaa
>train_non_chr1_163725976_163726176
CACTGatatacatatatatacatatatacatatatataGCACTGAGAATAGTGTCTGAGATATAA
TAAGCTATATTATTCCTGTAGAGTccctttaaagatgaaaatttccatttggcaacttacctccc
aatcatcttttctccaggttaaatatcctcagatctttaacaataaaatgttgtttctacacctc
ctgcc
>train_non_chr1_187401377_187401577
GAAGTCAAAAGGTTGTTCTTTACATTAATCTACCTTTTTTAAAAAATTGTCTTATTTTATTGTCA
TTACTTTCTATCCAACCAGGAAAATGATGCTATATTTTTATTTTTGCTTTTTTCATTTCAAGGTG
CTATTGCTATAAAAATAATAATATCACTAGTATCTTCAATaataataatcgtagttcacacttac
atggc
>train_non_chr1_187797177_187797377
aaggccaaggcagggggagggcttgagcccaggagtttgagaccaatctgggcaacataggaaga
tcctgtctctacaaaaatataaagacattagccaggtgtggtggcatatagccccctctgttgtc
ccagctactcggagtgctgggtgggagcatcacttgaacggaggatgtctaggagccatgattgt
gccac
>train_non_chr1_215928177_215928377
CACTTGGTGAGTGTGATCCATGTTTTTGGTAAATCACATCTATTCCTTTTAGATTTTTGGATGGG
TAGGTAAAGCTTTCTAGTTACTAGTTTCTTCATGCTGCAGAGATCATTGCTGTCACGTGGCTGTT
TTCCCTTCAGCGGCTTGCCATTTTCCACAATTAACTCTTCTAGTCTTGGCACGCCACTACACACC
CAGTC
>train_non_chr1_216973177_216973377
AATTTATCTGGAATGATAGATGCACATGTCTCATTAGTCAGTAATTTGGGATTATCACTTATGTA
GCCTTAGAACCATGTAATGTTCTTGAGGAAGGGGAGTCTCCCCCTCAAAAAAACCCCACATTTAT
TTGCAAATAAAAATATCCTTACTTATTGCTGTGAGGGGGAGAGGAATCTCAGCACTCAAATAAAA
TTATG
>train_non_chr1_240207777_240207977
AAAATTATTAACAGCATAATTGGAAAAAGTGCACAAAATCTGCTCTGCTAGCTGACGTATATTTT
TAAAAAGCTCTTGGACTCAAATTGAAGAAGGTAAAAATGGTGAACAATCTCAGGACTGCGCCTGA
TGCAGGGCATTGAGAAAAGCTTCTTTCTTCTTCTCGAAATAAAATTCTGATGAGTCATTTTCTTC
TAAAA
>train_non_chr9_1394600_1394800
ttctaaccaaatgcaagggagctaagaaccttgataaaaggttacaggaactgctaactagaata
tccagtttagagaagaacataaatgacctgatggagctgaaaaacacagcatgataacttcgtga
aacatacacaagtaccaatagccaaattgatcaaatggaagaaaggatatcagagattgaagatc
gactt
>train_non_chr9_9627200_9627400
ggaggctgaagcaggagaatcgcttgaatctgagaagcagaggttgcactgagccgagattgggc
cacttcactacaacatgggcgacagagtgagactctgtctcaaaaaaaTTCTATTTTGCAGAAGC
AATAACAAAGTCCACTGTAGATGCTTAGTCAATTCTCCTGCTTAATTTGTGTGTATTCGTTTGTC
ATCTA
>train_non_chr9_15784600_15784800
AGGCACAACAACTACAGGAATTGAATTATAAACTTGAATTGCACTCCAGTGAGGAAGCTGACAAA
AACCAAACTCTTGGAGAAGCTGTTAAGGTAAGAGAATAAAGGGATATTTGCATAAAGGGATATTT
TATCTATGTGTGGATCTTAGAGGGAATTATGATATCTCCTGAATAGGAATAGATCCCAAGATGTA
AAATT
>train_non_chr9_17823400_17823600
ttgtagtatttatatatttcttaatcacttcccatatataaaactgtgctatttttaataggtat
ctatctttttttttgtacacgtcactgacaaagtttttgaatatatgacctctaacctaattttc
ctcatgggtcttacggttcataatgtgcagttttccatagcacagtggttttcaggaatgcatag
gtggc
>train_non_chr9_30501800_30502000
TCCCTCTGAAATCAATGAAGACAGTAGACAAAAGAGGTAAGTATAATTTTACACTGTATAGTTTT
CAAAGTTCTTTTCAATTAACCATGAATTTTAGATTTCTAGACTACTTTACAAATAAGAATTTGAA
TGCTTAGACTAAGATACTTAGTTGAATTCCTTCCAGTCTCCCAGATAGCAATTTCTATATAATAT
GGACT
>train_non_chr9_66399380_66399580
ttcttttgagaagtgtcttcattctcagtaaactatcgcaagaacaaaaaaccaaacaccacata
ttctcactcataggtgggaattgaacaatgagatcacatggacacaggaaggggaatatcacact
ctggggactgttgtggggtggggggaggggggagggatagcattgggagatatacctaatgctag
atgac
>train_non_chr9_77076580_77076780
aaaaatataggacaaaaattgaaggtatataagaaaattatagaaagtttatatgacaaatcttg
ggaaaggaactttatgtgtgatcaagctggctaagatttgaaggaaattgtttacatgtttttga
aattgagcattactatcaaaagcaaactgacataaaactaaaatttggttctctctgttaaaaca
ataag
>train_non_chr9_85697180_85697380
AATGAAGATAATTTCCTAATTAGAGAATGAACCTGACCTATCTATCACTCATGGAAGCCCACTAC
CATTGGTATCCCAGGGAGAATGATGGTTCTAGCTGAATAACAACGCTTGATTAGCCCTACATCAC
CCATGGGAGCTCCTTTTATCTCAGCAGATGAAATCAGTAGTACAAATCTAACTGGTTTTATCGTT
TGCAC
>train_non_chr9_99465979_99466179
tatttaaagtgtggtgaggaaaaaacctaccaaccgagaattctgtatcctgtgaaattatgctt
caaaattgaaggaaaaatgaacaaacaaaaattgagggaatttgttgccagtagacaagaggaaa
ccatgtcagataccaatctggattcactaaaagaatccagaaatcctaaatatgtagatatatgg
aaaat
>train_non_chr9_106931579_106931779
GGAAATATTGTTATATTTGATATAAGAAATGGAAACAAGAGCTTTAAATTTTATTTAAAACCTCA
GTATGTTAAAACAAACTAAAAATTGAACTTGATCTTCTGTTAGTGCAACTTATAAATATTAAGGA
GGTAGGTACttttttcactgttcctttttgcctagtctttcttctttagtttcttacttttttta
tccat
>train_non_chr9_107341579_107341779
AGAGCGGTCCTCTATGAACTGCCATCACCAAGTCATTTAGAAAATGTAATTAGACAGGCTAAAGA
AGACTTATTCCAATAGAGACATAGAGTCACAAACTAGTGAGAAAGGGAATATGATAACACATGTA
TTTTGTTTGGTCACATGGAATTAATGAGAtttgccacagtcctcacccttctatattgcttcaca
tccag
>train_non_chr9_108611779_108611979
TGAGCCATACAGCATCTGTGATAGAGAAGACTCACTCAGGAGCAAGAGTTTGGAATGAAAGATAA
GATAGTATGAACACACTTCTCCACTGCAGGAAACCTTAAAAATATTGCTAATGGCCTTTTGGTAT
GGGAAGCAGCAGAGCTGAGCCATCAGCACCCTCCCTGTGCTCTCCTTGCCCACTCTGTGGCTCTC
CGCCC
>train_non_chr8_3327992_3328192
ggacattgacatggatacaacctaccagcctcgttaaaactttccctgttttattcgtattttgt
atgtacatttgtgcatgtagctctgcacaaatacgtcacatgtctcggctcctgaatccaccgcc
atagtcaatgcagggcagctccattccttccaaattctctggtgctcttcccttaaaatcacact
catgc
>train_non_chr8_4887192_4887392
tggtgggaggtaattggatcacaggagtgaatccttcgtgagtgatttaccatgattacattggt
gctattcttgtgatcgtgttgtcaagatacgtggttgcttaaaagtgtgcagcaactcccccctg
gctctctcttcctcctgctctggctatgtaagatgcccctgcttcccttttgccttccaccgtga
ttgga
>train_non_chr8_5809592_5809792
tcattggtaagttctaagagttcagtggctcagggcatacctgaatatcatttctaagataccag
ttgttccacctcccaaatcttatcctaaaaacagaaatggcatgtggtagacctctttggagttt
TATTGTTTttaatatactttactttttagatcagttttagatttggagaaaaattacacaaaatg
taaag
>train_non_chr8_12531229_12531429
tccccaacaagcaccttcccctgctccacggtgcccagtcccatcgaccacccaagggctgagga
gtgtgggcgcacagagagggactggcaggcagctccacctgtggctcctgtgtgggatccactgg
gtgaagccagctgtgctcctgagtctgatggagacttgtagaacctttatgtctagctaagggat
tgtaa
>train_non_chr8_14032229_14032429
GCCttgccagggctgctgtaataaagaccacagtctgggtggcttaaacaatacaaacgtattgt
ctcacaattctggaggctagaagtctaaaacaaaggtgtcagcataaatgcttccatcttaaagg
ctctgagaaaaggatttgttctggacttcttttcttccaatatctcttgacatcatcttcccttt
tgatg
>train_non_chr8_19787320_19787520
GATGATTATATTATTTCTTCCTCTCTCTTAAAGTAGTTTTGTTTTTCCATAGTTTTTGGAAAGGG
GCAGGGCATGAACATCCCCAACTCAGGACAACTAAAATCTTTAAAATGTGTCCAGGTCATTCTAC
ACTTATGGTTTGAAGCAGTGCTCCCCACATCCCACCATATTTCCAGGTCCAAGGGCTGCCAATCT
CAACT
>train_non_chr8_31742058_31742258
GTGACCACTCCCTTTTTGCCTTCACTTTCTCTCCTGACTTGCATTTGATCAGCTAAATTTATGTA
AAAAAATGAAGCCTACAACCCTAAGCTGATCTGAAACACACAGCAAATGGAGGTAGCCACATATA
TATTTGATAATTTCCCAGTTTATAGCATAACAGTTAAATCATTGTAATTTCTTATGGAATGTATG
GATCA
>train_non_chr8_34497858_34498058
CCCCAAGATCCAGAGTCAGCATCAGCCAGTTTGTGTCACCTACGCTTTCTGTCTTTCCTGCCCTG
ACTGCCACTGGGTTTTCCCTGCTGTTTGTGAGTCTCCTCACAGGAGGTCTACAATGGCAAAGACA
TTGAAAATATTCATTGAGAAAGGCCACTCTCTGGGCTGCTGCCTCCCACACACCTCCTCCCTCAG
ACTTC
>train_non_chr8_34505258_34505458
tgtgggtgaccatcttcttctcgtattcccatatggtggagagcaaataaagagtaagcaagttt
cttttgtctcttcatacaaaggcacaaatctcatttattcataagggttttaccttcacagtcta
attacctacagaagaccccacctccaaacaccatcacgttggaaattagccttcaacatatatat
ttttg
>train_non_chr8_53943847_53944047
CGTGTTACTTCTGATATAAATTACTTAACAAGAGTTCAGAATGTTGCCATAGAAAAGGAATCTCT
AGCATACTAGTGACAAATGAAGTTATTATAGACCTATACTCAAATTACATAATACCCAAAACAAG
TGAGGGACACATTAGACTAGAAAGTTGTTGGCAATATATTGAAATTATTGAAATTTCTCATCTTG
GTATC
>train_non_chr8_63591046_63591246
CATAATAACCAACTATCGAATAGCTTCTTAGATCATTACAATATTAATAAAGTTCATTAATTAAA
ATGGCCCAAGTCACCAAGATGAATATTTTATAGGCCAGTCATTTCAAACATATTAGTACCATCAT
TATTAtatattgatgttatattgataatataacatcattatattatatcattacattgataatat
atcat
>train_non_chr8_63859046_63859246
TACCTCTGAAATAACTAGTCTCTCCTAAAAGCCTTCATTATGGTGGGGTGCTGCGAACTCCTCTC
TGCAGTCTTTGAAGGGCCTCTCTGTGTGAACTAAGTTGATGTCAAGCCTCTTCCCCAGCTTTATC
CTTATGAATTTATATCACGGAACAAGAAAATCACAGTGTAATAGCCCCCATATTTGAGTTCTTCA
AATGT
>train_non_chr8_65217246_65217446
tacttcaaaaatatatcttaaatctattcattgttcttcatcgctagtcttagtcccatccaccg
tttcttgggtggataactgaaataggctcctaatgtatttcctggtttctcctcctgcctttata
atttaatcttcatacagcagacagagctatcttctttatagtctaataagacacattacccttct
gaaaa
>train_non_chr8_65411246_65411446
TGAACTTCTTACATGAGTAGGAAAAAAAATCTTTCTTGAATAAGCTACTACCATTCTCAGTCTCT
GTCACAGAAACCAAGCGCATGTTAAGATATCATCTCTCTTTTTTGCAAAAGTGCTAACACCATGT
CATTAAGTTTGCATTGACTAACATGCCAGAGTTAGGAGTATGATAGGGTATAAAGAATTCCACAA
CCTTC
>train_non_chr8_69600846_69601046
aagaaaacgtggtacatatacaccatggaatactatgcagccataaaaaggaatgagatcatgtc
ctttgcagggacatagatgaagctggaagccgtcatactcagcaaactaacacaggagcagaaaa
ccaaacactgcatgttctcactcataagtgggagctgaacaacgagaacgtggacatagaaaggg
gaaca
>train_non_chr8_78351445_78351645
ttacattatatcatgtatcactatttcattctgtattattgtggattagtgtggaattaaaatac
cagtttctttatccattcatctgttaatggccccttaggtgtagtttcaggctgttgtaataaat
atgctctgaacatttgagcacaagtctttgcatagttgatagtttcattatatcttgggtaaata
actag
>train_non_chr8_92910024_92910224
ttttatagaaaatgtttgccaaaccctgGTTGGAAAGGAAGAAAACTGTCTCTAAAAATTATATT
ATCAATATTTCCAATCATTTAAAACTGTGCTGTCATTAAAGGAATTCATAAAATAAATAAAGCAT
AAATATATTTGTCTTCGTTCAGCTACAAAGATTGAAATATTATACACAAAATTTTAACAATATGG
CTATT
>train_non_chr8_97424024_97424224
TTCTTAGCAGCTATGCCTGAGCTCCAAGGAGTAAACACAGAAAAAGCACACATCAGAGAAGGACA
ACAGCTAGAGAGAGAGAAAAATGACAAACAAAGCAACCAGGACAGAAGAAGTACTCATCAAAAAT
TAGAGCTATTGGAGGAGATAAGTCTATGACCCATACAAAAATAAAAATAATGAGAAACTGAGGAG
ATTTA
>train_non_chr8_132040618_132040818
GGAGACTTTGTAGTCACTGCACATTGACCACTTGGGGCCATGAACTCATTCTCAAATGAACTACC
CGCCTCCAATAGGCTGGGAAGGCTCACCCGATGAATGAGGGTGTGGGAGATTTGACTTTAGAAGA
AAACCAGCTTGCTCTTAGTGATTTTTTTTCTTGAACTAATTAGCAGAAAAAAAAAAAGAACTAAA
AAGAC
>train_non_chr8_132121818_132122018
cctaatttcaagattgttgtgtctcagggaatagggaggcctgaggagaggaagagagatgtgtg
tgtgcagggagggagccaatcaatggagcagtcagaacacacacaacatttattgattaagttca
ccgtcttacatggatgcagttagcggcatcccaaaacaattacaatagtaacatcaaaggtcatt
gattg
>train_non_chr8_139065818_139066018
cttccatttgtttgtatcctattttatttccttgagcagtggtttgtagttctccttgaagaggt
ccttcacgtctcttgtaagttggattcctaggtattttattctctttgaagcaatgatttggctc
tctgtttgtctgttgttggcgtataagaatgcttgtgatttttgtacattgattttgtatcctga
gattc
>train_non_chr8_143243893_143244093
gaaagagagatgaagatgggggacagatgatggatggacgaatggaagatgggtgagtggatgga
ttgactgaattcaaggatggatggaggatgggtggatgaaagggagatggagatggaggatggat
gggcagaggatggatgggtggatgaattgatgaatggatgaagaatgaatggatgaaagagagat
ggaga
>train_non_chrX_7681200_7681400
aaccaggcccttcacaatgtgaccacattacagcttctctcaacagaaggcaggggatagttcac
ccctaaattttgagttcacctcattacttggtttagccaatgggtgtcaacagtggcagagattt
tgaaagtgcttgtgctttctcttgtgctcctgctgttggcccccatctttagatcatgcctgagc
tagct
>train_non_chrX_14744279_14744479
AGTTTCAGTTTATCCATGACTCAAGCTCATTTCATATAGGAATCTTGTCATATTACCATAACATT
TTATTCTGAACCTGCTAGAAAGGCAATTAGTCATTTATTATAACACAAAAAAATTCAAATTGGTT
GCAGTTATGTTTTCAGAATCAAAACCATCTCCTTTGATGTGAATACCATAAAGTTCTATATTTAA
AAGGC
>train_non_chrX_19157479_19157679
cctgcctcagcctcctgaggagctgggattacaggtgcgtaccaccatgcctggctaattttttg
catttttagtagagacggggtttcaccatgttgcccaggctggtctttaactcttgacctcaggt
gatctgcccacctcagcctcccaaagtgctaggattacaggtgtgagccaccacgcccggccAGC
CCTTT
>train_non_chrX_27022079_27022279
aagatcactggtggaaatgtaaaatggtgcagccactttggagaagagtttgaccgtttctcaaa
aagtaaaagatgcaactaccacatgacccagcaactctgcttggacttgcatgtccaagttcata
gcagaattacttataatagtcccaaactggaaacaactgaggtgtttaatttttaaatggatcga
ccaaa
>train_non_chrX_27939879_27940079
TAGAAAAACAAGGGGTTGATTAATCGAATTTTAGGAGGATATTATTCTATAAGCAATTTAAGTAA
AATTTCTTTACAAAATGGTACTTAGGCTACAGAATTAACTGACAAAATGTCCTATAAAAGAGGAA
AATAACTAGATAAATATGTGTCAATTACAGCACAGGCTTAAAAGGGAAAATTATTGATAGGCAAT
GTGCA
>train_non_chrX_30290679_30290879
CAGTCCTATTTTTTCTCAAGTCCTCAACTTGGGTTCCTTATATCTCAGTGCCCAGGTACCTTGCC
TACTATAGTTATAGGGTCTAGTACCACCTGTGCTTCTCCTAAGGACGATTAAGAACATGAACACG
AGAGGTGGGtcagccatggttcaatcgaagaaacaatcactgataatgaggtagagtaaagaatt
tatta
>train_non_chrX_31787679_31787879
cacacataaaatacactaacactaatgatagctgatgagcaaaaaaaagtcacaaaaagtatctc
atgttttaagaaagtttacaaatttgtgttgggccacattcaaagccatcctgggacgcatgtgg
ctcacaggccatgagttgaacaagcttgCTTTAGATCATAATAATTACCTCCTACAAATCTCCTT
TATTT
>train_non_chrX_38527456_38527656
tggactaaatcaccaaagtttctcccggcccaaatactatgactGGAGAGGGGTGGGAGAGGTGA
TATTTTTATGTTCTAATTCTCAATTTGCTTGTGGGGCAGAAGTATCCCATAGCTGAGTATAATGT
CATAAAATAGGATATGTGTATAAACAATGGAATAGTTAGTTCTGGCCTCTTCTGGAGGTGGCTTC
ACACC
>train_non_chrX_46259856_46260056
agcaacatgacaaaactccatctctaccaaaaaaaaaaaaaaaaattagatggccttggtggcat
gtgcctgtagtcccagctactcaggaggctgaggtgggaggatcactaggcctgggaggtggaga
ttgcagtaaaccaagatcgcaccactgcactccagcctgggagacagatcaagacactgtctcaa
aaaaa
>train_non_chrX_53495275_53495475
ctacttctgtctagttacaaaacattttcatcaccccaaagaaaagccctatactcactaagcag
ttgctccccatttcttgcaccatgtacccgagaccggccccactcagcccctggcaatcattcat
gtgtgttcagtctttatggatttacctattcagggatcatacgatatgtgacttttttttttttt
cagac
>train_non_chrX_63469875_63470075
tccaagttctctgattctttcttctgtctattagagtctgatgttgaaccactctagcaagtatt
tcaatgcagtttttgtattttttagcccacaatttaaaaaaataatttctacctttcagtgattt
ttaaaattttgctcacatactgttttctttttttttaaaaaatttattattattatactttaagt
tttag
>train_non_chrX_66292275_66292475
tacaaggacaactacaaatcactattcaaagaaatcagagatgacacaaacaaatggaaagacat
tgcatgtcaatggataggaagaatcaatattaaaattaccttacttgtcaaatcaatatatagat
ttggtgctattcccaattaaactaccattgaaattcatcacagaactagaaaaaagatttaaaaa
tgtat
>train_non_chrX_74036875_74037075
CGTTTGCACTATTAGAATATGGAAGTTCACTGGTGTGAAATAAAAGGACTTGAGAGATTCAGATT
TTTTTTTTAAGTAAGGCTTCTAACCTAGACAAAAGCCCTATGTGAAATGAATAATTAGTATTGGA
AATAGCAAGCTAAACAGAAATTCAATTCTTGAATTTGAATTTGCTATTTTATGCCATTGGTCTTT
AGCTA
>train_non_chrX_78957744_78957944
ttcactactatgtatttatcaaaaaaatgaaatcagcatatcaaagagatatctacactcccatg
tttattgcagcagaattgccaatagccaagatatggaatcaaataagttcccaccaacagaataa
tgggtaaagaaaatgtggtacgtatgtatacaatggaatactatttggcaataaaaacaaatgcg
atcat
>train_non_chrX_79693944_79694144
CATTTCATCATTTCTTCtgtgtgtatgtatgcgtctgtgtgtgtatgtatgtatgtatgtatgta
tgtatataATTTTCAGGACTGTCGGCCATGGGGCATCATTATATTATTTGTATATAATATCTATT
AAAGAACTTTATTTTTGCTTTTATTATCTTGCAGTTTTTCTGGTTGGTGTATTACTTTATTCAGT
GATAA
>train_non_chrX_81681744_81681944
aattcactaaggatggtcttcagctgcatccatgttgctgcaaaggacatgattttattctattt
tatggctggatagtattccatggtgtatatgtgccacatttttttatccagtccaccatcaatgg
gcatttaggttcattccgtgtctttgctattgtgaatagtgctgcaataaacatacacatgcatg
tatct
>train_non_chrX_89378544_89378744
catactgtacaagtccatttatatgaatagacaaaactacattatgttaatagaaatcaacagtc
attacctatgggtttcactgtctccctaggtgaggaaactttcaggcgtgttgtaaatgttctat
gtctaattttggttggtagttagatgtgtgtatgtaattgtcaaagcacatcaaacagcactcaa
gattt
>train_non_chrX_92245944_92246144
aaattacttagtctcaggtagttctttatagcaatgtgagaatggaccaatacaGTCCCAATTTC
GCAGGCTTTACAACAGAGCCTACATTCCAGAATTCAAAAAAGTTAATTGGAGATAAAGATCTGAA
CTTTATTTAAAAGTCTATACAATTATTAGGACAATATTTAGGATAAATCTTTACAACTTTGTGAG
ATATA
>train_non_chrX_95218344_95218544
ccctgaaatatctgattatttccctttctccaacgcacagttactctggtaaaaggccggaggtc
tcctggggaaggatgggagaaagattcactgcataaattggcagtaatgttgtggcatccttcct
caaggggacccagcctctccttcactcaagaggttctggactgtaaactggctcaagcctggaaa
ttgat
>train_non_chrX_97241944_97242144
AGTTATCCTCCACAAACCTACATCTACTGCATTCCAAGTATTGATTCAAAAATGTAACACAAACA
ATGAAATATAAAAAGATCACCTATTTTTTAAAAAGTAAAGTAGAAGatataaaataaatttaaaa
taaaGGAATtaaaaataaaaatgaaaagaaataataaaatatgggaataaaaatataaaGATAAT
AAAAC
>train_non_chrX_101016544_101016744
TGTGAAACAACAGACATAAATTGAAACCACATCAAGCCATATGCTCATCTTCTTATATATTATGA
ACATTAACTCAATGTCTGTAATACACGTGCATCATTTTTTCCCATTTTATATTTCTTTTTATCAG
CTTTTGCAATGCAAATGTTTCAAATTTTCATTTTATTATTAAAAGACAATGTGGTTAATTATAAA
TGTTT
>train_non_chrX_104694544_104694744
GCTAGCCTCAGCCTCTCAGTTGTCCTCATTGAGCATGTAATAAATAGTTCCAGTGAAGAACTCTG
GGAGGAAGGAGTACAACTATTTGTATTGAAGTCTTCAGTATGTATTTCTGGGGATTTTTCAAGAG
TTGATGTTTGCAAGAAAATCAACTTTGAGTAATATAGaataataatctctttcattttagtaaat
ctcta
>train_non_chrX_109321544_109321744
tggctctttcttaaaatgtctatgttgtcttttaactcttggatcattttactggctttcttcga
ttgagtttcaactttctctggagtctcattgagcttcttgccatccagattctgaattctgtgta
tgtcctttcagacatttcaatctggttaggatccattgctgtggagctagtgtgatccctcggaT
CATCA
>train_non_chrX_109846144_109846344
aaggacatgaactcatcattttttatggctgcatagtattccatggtgcatatgtgccacctttt
cttaatccattctatcattgttggacatttgggttggttcccagtctttgctactgtgaatagtg
ctgcaataaacatacgtgtacatgtgtctttatagcagcatgttttataatcctttgggtatata
cccag
>train_non_chrX_119772372_119772572
actccctattcaataaatggtgctgggataactggctagccgtatgcagaaaattgaaactggat
attcttgtttataatagcaaaagtgggaaatagccattaataagggaatgtttgagttcattatg
gtacatccatataatggaatattaagcataaaatagagagctTATTTCACTAACCTATACTAAAC
ACTTC
>train_non_chrX_126125119_126125319
caggagctgcctctaagcccataaaacagaaagtgctaccagaaagaaatcgacctcttgtactc
cagcgttgtgtttgggtgccccaaaatgatgaccctttctcagcaggaagtagccacaaagatta
tgatgccccatctccctacaatcttgtgataaatacatatacaaatattatagaaatcatgcaca
gattt
>train_non_chrX_126422919_126423119
tgaagtcaattacataattgacaataaagaaataattacagtctggtttgcaaagaccaatcata
ttggctacttgatcaggattttcattgacgataaacaggcagttgacgaaatgctttcttgatgt
gtgcctatctatttcccttgccaattactgtgaccatacctaccttgactttggcaattaagtgt
tgcca
>train_non_chrX_127231919_127232119
ctctggccataacttttgcaggatgagatgcaacagcaaaactagcacAGGCGTCAAGATTAGAA
GTAAATTCCAATACACCTTACATATCTCATCTTTCTTTCTTACATAGCCTCTATTTTGACTATGA
AGGTTTAGATTTTGTTTTGAACATCTTCCCCATGAATAATATTTAGAGAGTCTTTGTCTTACCGA
AAAAA
>train_non_chrX_128455919_128456119
TTTTTTTAttttattattattatactttaagttttagggtacatgtgcacaatgtgcaggttagt
tacatatgtatacatgtgccatgctggtgtgctgcacccattaactcTaagtatataagacctta
ttatctatagtcaccatgctgtacattaggtctccagaacttattcgtcttataactgtgagttt
gtact
>train_non_chrX_136265734_136265934
tcagcttctgaaggcttcttgcattccttagcacttttcactgtcttcaaagctagcaaggttgc
atctttttggccatctttcatagccacatctccctttgacttttttctgcctccctcttccactt
ttaaggaccctcatgattacactggatctacctagataatccaggataatccccccatttaaaga
ccagt
>train_non_chrX_136805334_136805534
tagctcctagtcgtcgttcacagccccatttaaaattcccttcaatcaagaagtcttccctgaga
gttacattgagactgagattaaatccctctcttatacattcctctagcatcTCTTATTTAAGACA
TTCACTGTTGTAAAAAAGTTTCAAACATATTCAAATGTAAGGAGAACAGTATAATGAGGACCCAC
TGAAG
>train_non_chrX_137182134_137182334
gaaagaaaatgaatagaaagcagatatttcacataaatgaaaccaaaagtgaacataaatagcta
cacttagataaaacagactaaatcaaaaatagtaaaaaaaaaaagacaaagaagatcattatatg
ataataatgagatcaatccagcaagaggatataacaattctgaatatatttgcatccaaaactgg
agcac
>train_non_chrX_138524134_138524334
tcactccaaaaaaaaatcctgcacctcttagctgttaccccaagcacatcagtcatggccctttc
cctgcatccctgctaataatctacttttaatctctatagattttcctattctggatatttcatat
aagtggtatcacaaaatatgtggtcttttgtgactagcatctttcatttagcataatgtttccaa
agttA
>train_non_chrX_141528934_141529134
GTCATGTGGTCCCACTACCCTGTAGGAAACCCTGGGACTGAGGAAAGTGCCCAGACCCATAGGAG
CCCAGTAAAGGGAGGGAGAATCCACTTAGCAGGAAGGGTCATCCTCATGCCCTGCCTGTATTAAA
AAAAGGAAGACTGATGAAAAAGCAAATGATCCAACAAACAAAAACAAAAGAGAGAAGAAAAGAAA
AGGAG
>train_non_chrX_143900105_143900305
gggtaggtatttaatgttctcactacacaacaataaatggtaagtatgtgagatgatgaacatgt
taattagcttgattgtggtggatatttcacagtgcatacatataacaaatcatcaagttttacaa
cttatatataatttttaactatcaactatacttacaaacagttggggaaaAATAATCCAAATGAG
AGAGA
>train_non_chrX_146254308_146254508
gttgaaaaatgtttgttatcagacttaaagtctgtgttgatgttaatgccagaaaggtataatga
ggcatgtctgacccccactttccatcatggcatgaactagtctttcaggttaaatttttaaaaga
gccatggctaaggaggaagttcattcagatggttgggggccttaaaattttatttttggtttaca
CTAGG
>train_non_chrX_151030344_151030544
CACCTGCCCAAAGCTTTCTGGGGCCCTCAGCCATCTGGTCAATTTCCTCTGGAGTGCTCAGCCTA
TCACAACTAACTCATCCCCATTCACTAGAGAGAGCTGTTGGGGAATCAAATTTGTTTCTtggtta
agggctttggagccacacagacccaggttcaaatctccactagactcgttattggctctgtgaca
cagga
>train_non_chrX_151090544_151090744
TCGAGGTCACAGAGAGGAGAGGGCTATGGTCTGAGGGGTGGTACTTCAGGTCCGCAGAGGGAGGA
GTCCCAGGATCTACAGGACCCAAGGTGTGCCACACTTCACGAGGAATGGGGATACCTGTGGCTCA
GAAAGACGGGACCCCACAGAGTCTGGCTGTCCCCTGTTCTTAGCTCAGGGGGGACCAGAGGAGGG
ATGGC
>train_non_chrX_153488206_153488406
TCCCCCACTGCTGCTGGGACCTGTTCTCTCCTTTGCCCCCTTGTCCCTGCACTGCCCAATTTGGA
CCGCAAGGGTTGCCAGGGAAGGGCACTGGCTGCCTTGTTTTCAGAGGTCGTAGCACCTAGATTGC
TCCAGCCCCTTGCACTTGCCTGCAGGCCAGAGTGTCCCAAACCCTCCCAGTCTCAGCTGCTCTTC
CCCAG
>train_non_chr13_29696600_29696800
aaccatcagatctcgtgagaactcactcactatcatgagaacagcatgaggataaccatccccat
gattcagttacctctcactggggccctcccatgacatgtgggaattgtgggaactacaattcaag
atgagatttgagtggggatacagccaaatcatgtcaGATGGGGAGAGCATTCCACTGGGACCAAG
TCACT
>train_non_chr13_44212000_44212200
TATGGGTTTAATTTGAAATCCATCATTACAAAACCATCCTCATCCGGCAATAGGAAAGACTCCCA
TTATAATTTTCTGCTGGGAGTCATTAGAAAAAGCCAAAGCAATAGAAGGGAAAAGGGTCCGAGAG
CACCTCTAACTTACAAAAGTACAACCCACTTTGTTCAACAAATAAAAGCAGAGCCTGCTTTGTTC
AACTC
>train_non_chr13_68662799_68662999
cccttataaaaccatcagatctcatgatattcactcactatcacaaagacagcatggggagaact
gcccccatgattaattacctcctcctggtcccaccattgacatgtggggattacaattcaagatg
agactttgggtggggatggagccaaaccatatcaCATGGCTATACAGTGATCCTGAAATTGTCTA
AGTTA
>train_non_chr13_68845199_68845399
aaatctctgtgcaataatgttgattacataataaaaatcactcttttgcttcaaggttataaata
atgggaaaaaaggatttatgtgactagtcttagagtatagagaccctaatatgcttctggtactt
tgtgatgtgaatattcatattgtttgacccctttccttgcagaaatagcttgttgttgtttttgt
ctttg
>train_non_chr13_69173599_69173799
gtgtggtggctcacacctgtaatcccagcactttcagaggccaaggcgggtggatcatctgaggt
caggagttcaagaccagcctggccaacatggcgaaaccatgtctctactaaaagtataaaaatta
gctaggcatggtggtgggcacctgtaaatccagctactcaggaggctgaggcaggagaactgctt
gaacc
>train_non_chr13_72733799_72733999
cttagaacagatcccacaaacaagacttatccagcctcaaatgtcaataatgtcaaggttgagaa
gccctgCTATAGAGTATGAATGCTAGAGTGAGAATCTTTTTCCCATCTTCCCTTCCCTCAGAGTG
TGCACCATAATGCTCTGCAGACAGTAATATATTCAATATTTGGTAATGATCAGCCCTGAAAACTG
TCTAA
>train_non_chr13_74132799_74132999
TCTAATTCCTTAGCTCAGAATATGAGGCCtcagtctttagtatccattttgcttgacttctctgg
ggtgtttaatactactgtttttgaaactctctcattatttggtttctagaataccattctctttt
gctccctttacctctctgactttccagcttcctgtagtgggcttcatttccctaccgtcctcttc
ggtgc
>train_non_chr13_83267999_83268199
AGGACATCCTCACAAGGGCTTTTGGTCACAAAACAATATTACCCAGAAAATCCATACTGGGCAGA
GGAGTTGGTAGAAATGGCAGTGGCTGCTCAGCCCACGGTATTGGAATTAGAGTTGTGGTAGAATG
ATATCCATATGAGGAAGCTGCAGTCTACCCTGGGATATCATTGAATAAGTGGAGTAAGGAGATTA
TCATT
>train_non_chr13_89844799_89844999
cactgtgcctggccatgtattgtatattttaagactgaatgtaagatcatcgttttttgatattt
cttcattgctattttaagttttaaagtatgttattaattgcttcgtttctcttttaggctttata
gcttgctatgtttccaactaagcactactttaactgcattgcacacattttcatatattatcttt
taatg
>train_non_chr13_98519399_98519599
aaaaaaaaaagaaTTGCAAAGAATGACATTTGAAACACAGGCTGGGTTTTAATTTAGCTTTCCTT
TATCACAAAATAATGAAAAGAGACAAGTCCTTGTAATGACTCTCGCCCCTTCCACACACACTCTT
CCTTCAAGTCACCTCTCATTTAAGACAGGAAAGTCCGCACAGCAAGAGTCTCACCCATATTTGCA
TGGGG
>train_non_chr13_107789199_107789399
taagcaaggggataccagtttcctcaggcaagagaagaaaaggtaactatgatggcaaaagaaga
ctcaacagggtttggttttaagattctcattttcatcctggtccaaaatctcaaggttctgctca
tttctaatcccttttctagacccacttaaataatttgacaaggctgtgaattcaatgtgcTTAAT
ATAAT
>train_non_chr12_25298533_25298733
TTTTCATAGCAAATGGAAGGAACTTAGGAAATATTTTTTTCTTCCCTTTTACTAACTATCAAAAA
TAAAGTCTAGTTTTTTTTAaatgtcacatagctagtcttttcagaggtaggaccagaacctaggc
ctcctaatttttattctggtaatttttctctaaaactcactgctaTACTAATGCAAGTAACTTAA
AATGT
>train_non_chr12_39887533_39887733
AGAAATATTTAAATAAAGAAAAATTCTCATCTACCAAATTTAATATATACATCATATGCATTATT
CTATACTGTTATATGAgtgtgtgtgtgtgtgtgtgtgtgtgtAAAATAAACGGTTAAGGTAAATT
TTGGATTAAGGCAAAATTTAATCCTATGATTTAGATTGCTTATGAAGATATCATACCTATGAGGG
TTTAC
>train_non_chr12_40702333_40702533
ATACTGGGAGTGGTAAAACCACCTTATTGCAGCAATTAATGAAAACCAAGAAATCAGATCTTGGA
ATGCAAAGTGCCACAGTTGGCATAGATGTGAAAGACTGGCCTATCCAAATAAGAGACAAAAGAAA
GAGAGATCTCGTCCTAAATGTGTGGGATTTTGCAGGTATTTCTTTCTATAGAATTTTAAAATTCA
CTTTT
>train_non_chr12_63792733_63792933
tagctgaggtgctagtgctgcctggaccactgtcgcagtccaacctagtactgacaccatatggt
ttgaaactggatgtggacaaagtagccaattggatgaacttagagcaatatgggtggtgatcacc
aagtgttggggtgatcagacccaacactaggccttggaggctacgaagtctggcagagtcaaagg
aatga
>train_non_chr12_68466733_68466933
cttggctctactgacatttggggccagataattctttattgtggtgggccgtcctgtgactgtgg
gatgttgagtaggtctctacctacttaactggcagcaacccaagtagtgacaaccaaaaatgtct
ccagacattgccaagtgtcctctggatgcaaaattgcccctggtaaagaagcactATTATAGATC
CCAAT
>train_non_chr12_73802733_73802933
AAATCCTGAGATTTTTGGCTGTGGGAGTGGTAGAAATGCTTCTACCTTTTATTCTGGGTGCAGAT
GCAGCTATGCAGCTATtttgtttttttgtttgtttgtttgtttgtttTGTGAGACAGAgttgccc
aggctgcagtgcactggtatgatctcggcttacggcaacctctgcctcccaggttcaagcgattc
tcatg
>train_non_chr12_83469869_83470069
GGTCAGATTGTCGCACTGACCTAAACTGAATTTACAGTTTTTCCAGGCTTGGGGTATTGTTATTC
ATCACAATCTACATGCAATCATTTTTAAACAATATTTTTTCAATATATATTTGTGTACTCTCTGT
ATATATGTGTGTTTTAGATTCACAACCAGAAAGATCAAGGGAGTTGAGGCATAGCAGGAACGTAA
GTAGC
>train_non_chr12_83643669_83643869
tctcccttttggaatgagagcatttacccaatgcctgtaccctcattgtatcatggaagcaacta
acttgtttcttattttacaggctcataggcagaagggacttggccttgtctcaggtgagactttg
tacttggacatttgagttaatgctggaatgagttaagactttgggggaatgttggaaaggcataa
ttgca
>train_non_chr12_90612269_90612469
gactggttttgtgtggAGAGAGAGAGAGGAAAAAATGTAGGAAAAAACCTGAATGGCTCTAGAAA
GCTGTAAAAGGTTTGTGGAGAAGAGAGCTCCTGATCACCATGAGCTCCTCAGGTTAGTTCATCTA
CAGACAATTGGGTTGCCTCCAAAaattgggcaagaaagaatcaagagagtgcctgggttccacat
gtgcc
>train_non_chr12_103488870_103489070
ctctgttttaagctgccaccaactatcacctggattatggtaatagccccctgattggtcccttc
cctcatagtctatttcaacacagcagctgaagtgatcccattaaatcgtaagtcaggtcatgtca
taccctcattggaaacctctagtagccccatcaggttcagaataaagtctagtgctcttatactg
ctcta
>train_non_chr12_129052847_129053047
ATCATAGATTTTCATAGCAGCAAGGATGCATTCTCCTGGCTTCACTCCAACAGCtttattattta
tgctcataccttgttccacaaaggattttagacaatttacaataCTGTCTCCAATATAGGAAGCC
AAAACACATTTCAAATAAATaatcatagcaaatacttaccctgtacttgccgtggactgggcatt
attct
>train_non_chr12_130108047_130108247
ccacttgtaagtgagaacatgtggtacttggttttccattcttcactcaggataatggtctccag
ttccatctaagttgctgcaaaagacattatttcattacttttttatggctgagtagtattccatg
gtgtgtgtgtgtatgtgtgtatatatatatacatatatatacacatatatatacatatatacata
tatat
>train_non_chr11_4545424_4545624
acccagatccttctgaatatctagaaagcctttccaagaagtatgggcacaaacgagcccagaca
gtgaagacaacaaatacctaactgttcaatgcccagatatctaatagatattagcaccaatatca
ttcaggaaaacatgacctcaccaaatgaactaaataaggcaccagagaccaatcctggagaaaca
tatgt
>train_non_chr11_20836224_20836424
attttctttatccagtccactgttggtgggcacctagattgattctatgtctttgctgttgtgac
tagtgctgtaataaacttgtgagctcatgtgtctttttgttagaaagatttgtttttgtttggat
atatacccagtaaagggattgctgagtcaaatggtagttctgttttaggttttttgagaaatcgc
caaac
>train_non_chr11_23193824_23194024
TATGTGCAGGGTCTTAACATTAATTGAGGCAGATCTGAAATTAGAAAAAGAATAGCCAGTCTCTG
TTACTGACCTAAATATTAACAGTTTATACAGATCTTatgccagatatattctcaccttctgtttt
ttcttaatattccatatacattctcaatttctgttctttccccagaaaacttatttgaagccttt
aacct
>train_non_chr11_24627224_24627424
tgaattcattgtaaaatgatatccacaatcaagataattaaaacatttgtatacttaagatatac
tctcttaggaaatttcaagtgtaccttacatttttattatcatgcaatatgttaggtctccagaa
cttatttgtcttataacttcaattgtgtgccctttgaccagcatatccccatttttttcaccctt
gacct
>train_non_chr11_25022224_25022424
cagaagccttttcctgtaaacaccgggtggcatctcttagtatccctgactggttagtgtaaaag
cagcagtcttcccctaagaaggtgcaaagtcctcctttctcagcagtgaggaggtctaggcctct
gtggttttggagagtcactgctgctaaagagtctatttgggattgtagttactatccttactgaa
tagat
>train_non_chr11_38843224_38843424
gtcagtctgcccctaccggggggtgcctcccagttaggctactcgggggtcagggacccacttga
ggaggcagtctccagcagtgtgctgggagaaccactactctcttcaaagctgtcagacagggaca
tttaagtctgcagaggtttctgctgccttttgtttggctatgccctgcctccagaggtggagtct
acaga
>train_non_chr11_39197424_39197624
TCAAAACAATAACTCATACTGGTATAACTTCTGTGAGTAACTTCTAGGTCTACCAAAAATACAAG
CAATTGTAATCTCATTTGCTGAATAGTTGTTGCAGATAAAATATTTACTTATAAGATTTTGCCTT
CACTGGGGCAAAGGGACAAGTCTAGAAATAGAGCCTGGCAATAAGACAGatttatttatttattt
attta
>train_non_chr11_50108824_50109024
taattgctgttcagcaatatttgctgttctgcagcctcccctgctgatacccagacaaacagggt
ctgaagtggacctccagcaaacaccaacagacctgcagctgagtgtactgactgttggaaggaaa
actaacaaacagaaaagacatccacaccaaaaccccatctgtacatcaccatcatcaaagaccaa
aagta
>train_non_chr11_60328024_60328224
CAGTGTCAAGAGAACTTCCATCACTACAACATCAGGATCAAGAAGACCTTAGCAGCTACTACCAC
CATAAACCCCAACAACTCACACTACTGCAACAAACATCCCCACTGTTGCATGctgaggatccatg
taatctttgtcagtaccaaacccagctgacagagctgcaaagagactgcacagctgtgcactcag
tgatg
>train_non_chr11_81425152_81425352
gtagactgacctttagggtgatgttgtatattattctgctagaagataggctgtgtttaatattt
gctgtggcttctagaagcttcaaatttctctagtttcctcatttttgtcacccctgttgtcttta
gatttccataaaaactcctttttaaaatatagactgtgctgtgcatgtctttcatctgtaatcat
gttat
>train_non_chr11_88897752_88897952
ctttttgtatttttagtagagatggggcttcaccatgtCTTAAATTGTGAGCTCAGGTTCTATGA
CTCTATAAAAGTTTATATCATTTGCGGCTGTAACTttcctcttctggtggatgtttttcccatct
aactcttcctgtaagagcagcctttttacattgccaagtttatgcaaggttttctatttcagctc
tcctt
>train_non_chr11_91790152_91790352
TATTGATACAATTTAAGGTATGTGAGGATAATCAAGGGCATACCATTTTTAGCCTAATATGCCTT
CATGGAAATTAGTAACAAAGAAATCATTTATTTGTTTCCATTTCTTAATACTTACATATTACTCT
TTTCTCTCTTTCTTTCTCTTGAGTAATACAGTGCATATTTATGCTCAAAAATAAACACATATCCC
TGTTT
>train_non_chr11_91878952_91879152
gtgttctttcagtcattgatttttcatgctccttgaagtctcctgctgcagtattcacagctgag
gaagcagtcacctcttccagttttttgtttgtttgtttgttttggtttttgtttgactggctttg
ggagaaaaagactttcatcagtcagactgcctgggtattcctgtggtctttcaggatttttctat
ggatg
>train_non_chr11_99399190_99399390
tctgaaataccatggcagacaacctgagatttttgacaagatctatggaaaaccacagtaagtta
caactgcatatgcagtcaccaaaagagctgagatcttgagaaactttatctttcacaaatgcaca
cgtacaaatgggacatttctccatttattaaggaagcttcagtgttttcacTTTGAGAACCAGAG
AAGCT
>train_non_chr11_111137590_111137790
CTTCACCCACCCTATTGCCCTCTTACATTATGATTCCAGCCCAAGGATGGGTGAGCTTTGGAGTG
GTCACTCTGCTTCAGGCCCTCCTGCTCAGCTCTCATGTCACCCTCCAGATTTCCTGTGTGATGGG
TGGCCCCAATTATGACTTTTGCTCCCTCTCGGGAACACATTTGTCTCCCCAATCAGCCCCACAGT
GTGCC
>train_non_chr10_9415794_9415994
CAGGAATAAAAGGAAGAAAGACAAAAAAACAGCTAAGACTTAGCCTCTGCATTTTCTACTCTGTA
GCTGTTTCAGAGACTAACCAATATAGACAGTACCATTTCAAGTTAGATCTTTTGGATTGAAAATT
TAGATCATATTGATAGCTAAATAACCCCAAGTATTCAATATGCTACCAGAAGACAAAAGTGTTAC
AGAAT
>train_non_chr10_15551794_15551994
atggatccaggtcctcacagagggaagatgacgtgaggacacatgggaacacggtgtgatgaggg
agtatccatgtactgcgtttacaagccaaggaacacctgagactcccagaagctgggagagatgc
ctggaaacagatgcttccctagtgccttcagagagaacacagctcccccagtaccttgattttgg
gcttc
>train_non_chr10_44979594_44979794
gggctctgttctgttccattgatctatatctctgttttggtaccagtactatgctgttttggtta
ctgtaaccttgtagtatagtttgaagtcaggtagtgtgatgcctccagctttgttcttttggctt
aggattgacttggcgatgcgggctcttttttggttccatatgaactttaaagtagttttttccaa
ttctg
>train_non_chr10_57733594_57733794
tgttgtgggtattgacagccaggcttctaaacctcttaaaactccccaactctagtgccaacttg
gacaatattcttttatgcactcctttttagttatccccacctgcccagttctcttattaggctga
gacattttaactaaattatctgctcccctgactattcctgggctacagccactcctcattgccac
ccttt
>train_non_chr10_58136594_58136794
ttggtcaggctggtctcgaagtcctgacctcaggtgatccgcccgcctcagcctcccaaagtgct
gggattacagacatgagccaccgcacccagccttcaatttcttgaggatctgtagtaatttatcc
tctcttatttctgttagtctctttgtctgtctctctctctctctttctcctttctttcctctctc
tgtct
>train_non_chr10_59683394_59683594
gtgtatatatatgtatatatatgtgtgtgtatatatatgtgtgtgtgtgtgtatatatatatatg
gtctatcccccAAAAGATCATCAATTCTAAGATGATAACATCATATACTGTTGAAAACTCTTTTA
AATGAACTGTAACAGCAGTAATTGTGTTTCTCTGGGTCAACTGCATGGCAAATGTTGCGTGAATC
AATAC
>train_non_chr10_65919194_65919394
tcgttggaacagaggaatctctggagcaatatcttccaatttcttgactgaggagtatatgtttg
ccttccagagctctaggacctaagctgggagaaggtagctggagttgggtagactcggggtttgg
tttgtagatagtcaggcaatcctctttatttccaatgtagttctttactaccatcttatctgtgg
ctaag
>train_non_chr10_77905994_77906194
gggtatccttgttgactttctgtctcgttgatctgtctaatgttgacagtggggtgttaaagtct
cccattattaatgtgtgggagtctaagtctctttgtaggtcactcaggacttgctatatgaatct
gggtgctcctgtattgggtgcatatatatttaggatagttagctcttcttgttgaattgatccct
ttacc
>train_non_chr10_83204420_83204620
attttggctgaactaagggacaaaaaatcccgcatcaatgtgatcctattcatttttccttttgt
tgcctttgcttgtctttctgtgcctgggttatttcacttagcataatgatcttcagttccaccca
tgtcgcaaatgacaggatttcatttgtttttatggctgaaaaataaggactccattgtgtgtaag
tacca
>train_non_chr10_84686620_84686820
TTGGACATCCATTGAACATGTCTCAACTGCACTGTGTCTCTTTGTCTTTATTTTCTTTATCTTTG
GGTCATTCCCCCAATTCTAACTGACCTTTGTTATCCTTCTGGTCTCCAGTTTAGTTTTCTGGGAA
GGGCTCTCCCTGGCTCAGTTCCTCAGCACCATCACTACTTGAGCAGAGCTTTTCCACCTGAAGTG
CTCAA
>train_non_chr10_86460820_86461020
ggacagacacttcatctaggttttcttatttaatcttcctcagatccttggagggtggcattttt
atctctattttgctgacaaaggaacaggttcagagctaagtaacatgctaaaggttatactgctt
gggcctggagcccagatgcatatgactccaagtccagcccCATGAGTACAGGATGTGAGGTAGGC
CCCTT
>train_non_chr10_87312220_87312420
caagtaatcaaaactatgtactattggtaaggatcaaacatgtagatcaatgcaacagagtagtg
tccagaaattaacccacacaagtgtggccaatttatatttcacaaagctacaaaagcaattcaat
gaatacaagtatccttttcaacaaatgatgatagaacaatttgacatacacagacaagaaaataa
acctt
>train_non_chr10_90156820_90157020
cagaagatcaataaagaaatagaggacttgaacaacactataaaccaattaaacctgacatgcat
atacaaaatatttcactcaataacagcagaataatacattcttctcaagtgtacatgagacattc
tccaggatgaagcctgtgttaggccataaaaagaagtttcagtaaatttaaaagaattaaaatga
taaaa
>train_non_chr10_96618210_96618410
gaaatcccccaacctcttgtgcttcccaggtgaggcaatgacctgccctgctttggctcaccctc
catgggctgcatccactgtccaacaagtcccaatgagatgaaccaggtagttcagttggaaatgc
agaaatcacccatcttctggatcgatcatgctgggagctgcagaccatagctgttccattttggc
catct
>train_non_chr10_96692610_96692810
gaagtagtaccagaggaaattcttctattcttaactcattttatggggccagcattactctaata
ctcaaatcagacaaggacattgtaagaaagcaaaactatatatcagtatatctaatgaaaatagg
tgcaaacctcaataaaagattagcaaattgcatccaatcgtgtagaaaaactgtatacaccataa
ctaag
>train_non_chr17_11621475_11621675
gagccactacacccggcctgacaacatacaaactcccgtatctggcttctttcacttagcataat
gtttttgaggttcgtccatcctgtagcatgtttggtacttcattcctttatattgctgaagagta
ttacactctacgaattaccacattttgcttatccattcactgttgatagatatttgggttgtttc
tagct
>train_non_chr17_15070675_15070875
AAGTATATTGTGGTTGCTAATTATCAATTTTTTTCTAGAAATTGTTCAAAAATATTTTAGTATAT
ACGAGGAATGtcttatggtctttttttttcaaactgttaaagcagtcattattattaatctattt
ttaagactgaaccatttctgggtttctgaaaaaacaaacaaacaaaaaccctacctcttcaaggt
agagt
>train_non_chr17_59355018_59355218
tataacccaattaaaaatgggcaaaggatctgaatagacagttcttcaaagaagatacacaatgg
ccaataatcacgtgaaaagatgcccaacatcattaaccatcagagatattcaactcaaaaccaca
agcagatactacttggcacccactaggatgactatgatcaaaaagatagataataacaagtgttg
ataat
>train_non_chr17_72067805_72068005
ataattcacataccatacaatttgccacttaaagcgtgcaattcagtccaggcatggtggctcac
acctgtaatcccagcactttgggaggccgaggtgggcagatcacttgaggtcaggagttcgagac
cagttggccaacatggcgaaaccccatctctactaaaaatgtacaaaaattacccgggcatggag
gtggg
>train_non_chr16_16999099_16999299
catcttccgccataattgaaagtttcctgaggcctctccacaccatgaggaactgtgagtcaatt
aaacctcttttctttataaattacccagtctcagatagttctttatagcagtgtggaaatgaact
aatacaTGTCCCTTCACCTTCTACCACATATAGAACCAACAACAACAAAAAGAGGAAAGTACTTT
GTTAG
>train_non_chr16_25598099_25598299
AGGTCTATTTATGTTCACCATTGTATTGCTGGCATGTAGCTCCTTTTCCTGCAATAACACAGCTG
CCTCCTTCCCAGTACAATTTTGTCCCGTCTCCTGTATGCCCAAGAACCATACAAACAAGTAAAGA
TGTACGGCAGAATTTGCAGTCAGAGCCTTTTGAAATTCCAAGTGAATTCCCTCCAGCTGAAAATC
CCAAC
>train_non_chr16_26182299_26182499
tggcattgctaagcattttacacttaattcatatcataggaagaacccaaatgggttgcagttgt
gcccatttcatagattaaaaatacctcaagcacagtaagttaaataacttctctccccaggatca
gactgtgatatagcctggatttaaacctgtatgacaccattaaagcctgtatgacaccatagtgt
gagct
>train_non_chr16_61873699_61873899
ctagatctgaaatagctcacagttcaaatgatgaggcaAGTGTGAGCAACAGCCGCTAAAAGGCA
AATTTATCTCATACCATTTTGGACCTTGCTATTGTGTCTCACTTCACTCCGTTATAACAATTATC
ACACCAAATTTGTTTTCTATATGTGCTTTTGTTCCTAATTTTTGCATCTACCTTGCCTGCCCCTC
TTTGT
>train_non_chr15_24044107_24044307
tgttatttttcacaaaaatagacaaaatatctaaaatttgtatggaaccacaaatgacctcaaat
acccaaagcaatgttgagcaaaaagaacaaggctggagacatcatacaaccggatttcaaaatat
gtacaaagctttagtaatcaaaacaacatggcactggccaaaaaaacagaaacatcaatcaatgg
aacag
>train_non_chr15_32525908_32526108
gcttctggtggctgcttgcatcccctgaagtgtggccgcatcactccaatcaccatttctctcat
cacattgccttctcctacccataatcaaagctacttctgcatcccttttataaggacacttgcaa
ttatatttcaggcactctggacaatctcagacaatctccccatcttttaaccacatgtgcaatat
ccctt
>train_non_chr15_34002908_34003108
agtgttctccactgttgcattttgcatacctacaggcttaacactacatggaaactgccaagagt
tatggcttgcattctccaaagtggcagcccaagttttagctgggcccatttgagccacagctaga
gttggagcagccaggatatatggggagcaatatcatgaggctgccctgggcctggcccacaagtt
aattc
>train_non_chr15_88743996_88744196
gggagaacagactaatacaACCACCAAGCTGCAGCCCTCCCTCCAAGCCTACTGGAAGCGCCTTA
GCAATATGACAGGGTCTCTATCACAGGCTCTGATTGCCACTTCAATGAGATGCTGAAAATCTGGG
ACAAGAGCTCTGCCCAAATCCCAGCTGCTCAGCTAGGCTCTAACAATGCAGCGAGCACACCATCA
TCTTT
>train_non_chr15_94705596_94705796
gtttttatctcatcaggctgttttgaagcataaataaataagcagatgtTCACATATCCAATACA
TGCGTAGTATAGACATAATACTACATGTGCAAGATCTGTCAGAGTAGATGAATGTGAATTCAGGT
GTAGTTTCTGCTTGGGGTGAAGGAACGTTGGgaggctatactgtttcatgggaaaaaacacaggc
aatgt
>train_non_chr14_28076160_28076360
ctccaaccaccttgggcacataccatcaagacctcctgaggctgtgtgatgggcacatctttaac
cttggcaaaataaactttttaaattgattgagacccgtctcaaatacttttgggtttacaAATtg
gtaaccacagaagaattctgagtagaggtgtccctgactttgaacaaatctcctattggtacttg
gtacc
>train_non_chr14_44848650_44848850
accattcaaatcccaagttcctcacaggaacaggaggtgccagactcctccctgctgaaaatgtt
gtgaaagttgtaatgctccacctcagtgggcaggctggctggagtttctctggggaacccctccc
atctggctgtctcaTCcctccctctaaggaagtacatctaactgccattagattaggatacagat
gaaga
>train_non_chr14_48350050_48350250
TGGGGCTGGTTCATAATTGGAACACAAAAATGATCCAGATTTTCATTTAAGAACAAGTACAAATA
AATAGGAGCAAAGCTTTTACATATAATGGTTTAAATGGCCTGATAGAATTTCTAATCACATTTTA
TTACTATTTTACTATACATGTATTAAAGGAGACAGCACTAAAATACATTATATCAACAATAATAA
CTggt
>train_non_chr14_88260047_88260247
ACAGCCTCCTGACAAATTGGCTGTAGCTCTTAGTCCCTCAACGACTACTGTGCCTGCCCCCCTCA
CTTAGCCTGCTTCTCTCACTTACTGCCAATTCCAGACCCGTTAAGACAATGGATTACCACAATGT
TCATTTTACAATAACATACACAAGGCATGAATTCACAGTAACCAAGCCTCAGTACACTCTCAAAC
AGCTA
>train_non_chr14_89393047_89393247
atctgatgattttataaatgggagttctcctgcacgaggcctcttgcctgccaccatgtaagatg
tgattttgctcctcattcaccttctgccatgaccgtgaggcctccccagccatgtggaactgtga
gtccattaaacctctttcttttataaattactcagtcttgggcatgtctttattagaaacatgag
aacag
>train_non_chr14_99479047_99479247
CCAAGAGGCTGGAGCCAGCCCATCAGGAGCAGGGAGGGCACAGACCAGGAGCCTGGGATCAGCCC
CAAGGATCCGGTGGCGGTCTCCATGATGACTGACCTAGAGGTATGCTCAGCCAGAGTGGGACTAG
CAATGGAGCCGGGGAGGCAGCAATGGCCCTGACTGGGAGGCAGAGCCGAGCACAGGGCACATGGT
CACTG
>train_non_chr19_28388560_28388760
TTAAAAAGTTAATAAACCCCTAGTAAGGTCCAACTATTCCATGTTTAGACATAGTCAAAAAAAat
taagcaactatattatatgtgccagaccctgtgctaggcattgagggtcaaaagaaataagcaca
gcttctgttccttagaacttagatCAAAACTAGAAGTATTCagggatttgtcaaaggtctcacag
ctaat
>train_non_chr19_33218560_33218760
ttcatttttatttttatttttattttctttttgagacagagtctcactctgttacccaggccgga
gtgcagtggtgcaatttcggctcactgcaacctccacctcccaggttcaagtgattctcttggcg
tagcctcctgagtagctgggattacgggcatgtaccaccacacccggctaattttgtatttttag
tagag
>train_non_chr19_36992360_36992560
tttatatactttcatgttttcatgttactaataaatgactttttccttcagcttgaagaattctc
tttagcatttcttgtagggcagatataggagtgttaaacaccttcaacttttgtttgtctgagaa
agtcttaatttctccttcatttttgaaatacaggttatctgagtatagtattctcacatggcagt
tgttt
>train_non_chr18_6937400_6937600
gcgggcggatcacgaggtcaggagatcgagactatcctggctaacatggtgaaaccctgtctcta
ctaaaaataaataaataaataaaaaaggcgcctgtagtcccagctactccggaggctgaggcagg
agaatggcgtgaacccgggaggcggagcttgcagtgagccgagatcgcgccactgcactccagcc
tgggt
>train_non_chr18_7865600_7865800
attttcacatcaatgttcatcagggatattggcctgaaattttctttttttgttgtgtctctgcg
aggttttggtatcaggatgatgccggcctcataaaatgagttacggaggattccttctttttctc
ttgtttggaattattttcagaaagaataccagctccttttggtacttctgatagaattcggctgt
gaatc
>train_non_chr18_14328600_14328800
gtcctgtctccatcgaacagcctgtgctcttatgtgtgatagaggaaatgacctctgggtgggac
ttacattaaatgagtcccaacccttatattaaatgagaaacagaagtcaaaagtttggcaaattt
gcagcccggacatgtggtcaaaaagaaaagctgattttcagggggaaaattgaggaaggcttcag
aaact
>train_non_chr18_26420402_26420602
gtgtcactttatctcctcagcatttagaactctgattaaattatagaaaagctcaataaatgtgt
gtagaataagtgaTGTCAATGATAGTAGCACCATCGATTGTCAAATTGAACCCTCTCAGTAGACA
AGGCTTAAATAATTCAATATTCTGTACTAAAAATCCCCCGTCACAACAATAAATCCTGTTATTTT
AAACT
>train_non_chr18_26877802_26878002
gatggtgagtggtgccactttcactccttgactcctggacccatgaatcctggctatgggagaaa
gagtaccatatattggacgctgattcagagtatacacatcctcctggagaactttgccctagccc
tgcaaagtattgtcacctaattggcattgtaattgtgacttcaaaaggccacttcaccattttat
caagg
>train_non_chr18_50855202_50855402
tgctgagattacaggcatgagccactgcacctggccATGACTgcagttctttctgacagtaatat
gaaatactcagaccattggttttatgaaacttctccttgttcatgatggtaaagctttgttgtct
acatttagggaacagatgtatccatttctgttacaaaaggagagtgtacattcagtacatcttaa
aagcc
>train_non_chr18_59018820_59019020
TTAGTTTGCCTCTATGTTACTTTTGGACAGCAAAAATAACTGCAAAGTCTAATTAAAAAAAAAAA
ACAATTTTCAGGTGATATGGGGATAGTTTTAAAaagcagcacctttgggatgcctaaatctgtgt
acaagctctgtgatattagccaggtaacttgatgtctttctttaaaatatattcctactacctgt
gtcat
>train_non_chr18_60376220_60376420
TCTACAATGGGGCGGAAAAAAGAAAAGAATATCCATGCTGCTTCTTCACGGTATAATTAATGAAT
GTAAGTATGGAGGAATCATTATCTGGAGAATACTTTTCTCTTTTTAGTCACGGAAGAATCAGAAT
AAATGTTTTGGGATGGCGTAGGAAAATAGATTTTTGTTAGATAGGAATCttttttatcttttgtt
ttttt
>train_non_chr18_72556812_72557012
CATCCTTGATGCGTCTGCCCTAAATAAGCTGAAGAGAAATCAGCCTAAGAAGAGACTAAGGGCAC
ATAGGCATCCAACTAATGATTGAAAAGCAAGTTCTGAAAGTGAAATACCAGAAGGAAGAAGAGCC
AGGTGATCCTGATTGATGATTCCGGAGTAAAGCGTGTGGCTCAGGCCATCTGTGACCCACATAAA
GAGAG
>train_non_chr22_16387400_16387600
acctaataatgcatttctcagaatgcatccccattgttaagtgatgcatCCTGGGCTTTGTGCAT
TAAAAAAATGCCAGAACACTCCATACTTAGTGCATAGACTTTATCAAATGTTGAATAAAAACAGA
AACAAAAAGGAGACAATCCTACAATGAAAAGGAGACACTCATGTCTACCCTAGTGATTCACTGTA
CGTGG
>train_non_chr22_35483000_35483200
taggtcttagtcctacactccttctaatttgctgtgtaaccttaccattaatctctctgggtctc
agttttctcatctgtattggaggtagcagtgctagctctgcctTCAGGCATGCAATATGCCAGAA
CTACAGACAACAGCCCACAGGATGCAAAAGTGCTTTGCCATCTTAAAAATGCCAGATCACTCAGA
GCCTA
>train_non_chr20_53526193_53526393
cctcctcttcacaggttcaagcgattctcttgcctcagcctcttgagtagctgggaccacagaca
tgcgccaatacacctgcctaatttttgtattttttatagagatgggggtttagccatgttgctca
ggctggtctcaaactcctgagcgcaaagcaacctgcccaccttggcttcccaaagtgctggtatt
acagg
>train_non_chr7_19297475_19297675
aatcattaataaaaaattctatctaacaaaatagccctggaccagaaagattctcagacaggttc
taccagacctacaaagtacagctggtaccagttctactgaaattattttttctaaaaaaattagg
tagagaggctcctccctaactcattttataaagccaagatctcccttacactaaaatctggcaaa
gacac
>train_non_chr7_28409875_28410075
tgaagccaggcctctaccactcactgctgagctgtgagttctgggaagaaatactcaacatctct
ctgcctcattttgtcatttgtaaagtgagaaaatacagagttgctgagtgaagtaaatgaaatct
tgtatgtgaaagagcttggtaattataaaacacctcataaaggtgaggtgttTGGGAGGATAAAA
GTGAC
>train_non_chr7_37875675_37875875
ttctaattaatgaatatgatacacttttttggtttctttaatttttttcagcaatactttgttgt
tttcagcaataagatatatttctctttttaaatttatgacatatttttatcttctttgatggtat
tgtaaattttaaagttaattttattttccaaaccttcgatgctagtttatggtatacaatcaatt
tttta
>train_non_chr7_46683475_46683675
ttagcatatttagtctatttacatttgatgtaactatagataaatcttttattctctgtcctttt
tgacattttcctggttttctttctgtctttagttttgtaacatgtcattctgatttatttaaatt
gttttaaattgtatttatttgtataaatttttactggtagctttaatttgtaatctatatcgact
tgaga
>train_non_chr7_48928854_48929054
CCAACACCATATGAAGGAGCCATTTCGTTATGCAAAGAATACAATCTGAAATGGCTTAAGGGGAC
TTGATTGGCTAGGAGCTGCCCATGGCAAGCAAAACACATGGAATATGAAGATATGGAACTGCTAA
GAGGACCCCCCAGACACGACTTTATGcagaggctccttcttagctgtgaaggatatgttcaaaaa
ccagc
>train_non_chr7_49732854_49733054
tgtgtctttaagtgtttttttgacgtcactgtttcagttttgttccttggaaattcaatttgtgc
atattttggttctccttttcctgcgttttatggtttttaaaaatttttctctttgttctttttat
ttgaaaatgttttattttgcttactcttctcatttctgtcctctccatcacctgctaggatttta
gtaag
>train_non_chr7_49970854_49971054
gaaaacgtggaagctttggaactaggtaacgggcagaggttgggacagtttggagggctcagaag
aagacaagaaaatgtgggaaagtttggaactttctagagatgtattgaatagttttgcccaaaat
tctgatagcaatatggacaatgaagtccaggttgaggtggtctcaaatggaaatgaggagcttgt
tggaa
>train_non_chr7_56554506_56554706
GATTTGATTTGAGGTGATTTGAGGGAGCTGGAGCAGCGGTAGATCCTGACCAGCACTCACCTGGA
ACGCTTGTTGATATGTAAAGATAACACCCACTCTCTTTATGAGGTGTGATTTTTTTTGTTCTAAT
TATTCCTCTGGGCCTTCTCTTCCAGGTTTGTGCTATGTACTAACATGCAATACAAATACTGATGA
AAACA
>train_non_chr7_83412664_83412864
atgtgtgtatgtatgtgcatgtgtgtgtgtaCACCATTTTTTCAACAGATTGAAAATCATAGTAA
AAGGGTACACTTGGGTTTGATCTCAAATGATTACTTAATCTTAGGCCCTAAATTCCAGAAGATTA
CTCCTGAACTGTAATAATTGTAAACCAAAGAGCTCTGTGTTTTTCTCAATATGATTTAAAAAACT
CCAAA
>train_non_chr7_88649864_88650064
ggcttaaatctattttgtaatccttgagctttctggatgtggatatacacctttcccaagacttg
gaagttttcagctattatttcatttaataggttttctataccttttcacttattttcttgtttag
gaattcccataatgtgcatatttgtttgcttaatggtgtcccataaatcctgtaggctttctttg
ttttt
>train_non_chr7_122823564_122823764
AAGGTTGCCTATTTGCTCCGCCTTTCAAATATTGCTTTGTCATTCAAGAATCAACACTTAGATTG
TGCATTTGGACTTCTCCCCTCTCTGCCCCTCTGCCtggtccatgaaccagcagcgtcagcataat
ctgggcacttgtgagaaatgtaggacatcaagcccttccccagacacactgaatcaatcagcatt
ttcag
>train_non_chr7_141939726_141939926
TCACAGTAAACATTAGCCCATGGGTCCTCTTGTCCTCATAGAACCACAGAGAAAAGTAAAAATAA
GGAATACATCTTTTATTTATCCTCCACATTTAATATGAAGTTGTGAGTAGAGGAGGTGAAGAAGA
AAAAGAGTTACATTCTCATAGTCACTAGGAGAGAATCTGACCTCAGAAACCCCTGAAGGATGAGA
GATGA
>train_non_chr7_144349267_144349467
ccttatccttcacctatgggtgtgcaactaccagcagaagacaatggacctggctctcactgctt
gggcaaaggggtaacaaactagggcaaaggggaCTAATGTTATGACACATCTCTCTCAGAAAATC
TGATGTGTGAGTTCAGAATAAAATTAATAGAGACAAAATTTGGAGAAAAAAATGCAAACCCTGTC
CTTTA
>train_non_chr7_152393667_152393867
gggttgatttctaaatatataaagaactcctacaattcaatagcaaagcaaaaacagcaaataac
ctggttttacaaagtatatgggacatgaactcaaataTGAAGAAAttttttttttttttttgata
cgaagttttgctcttgtcgcccaggctggagtgcaatggcacgatctcggctcactgcaactcca
gcctG
>train_non_chr7_152973067_152973267
tacaaatatatttaaagaactgaaggaaataatgtatgatgacaatgcttaatcaaatagagaat
atcaatagccagaaattataaaagaaaaccaaataaaaattcagtatttgaaatgtacaatgact
gaaatgaagaattcacaaatgggctcaacaattgattacaatctatttcaactgacagaagaaag
aatta
>train_non_chr6_50144641_50144841
tcatattcccaccaacagtgtataagcattcacttttctctgcagcctcaccagcataagttgtt
ttttgacttttacaaaatagccattctgactggcatgagattgtatttcactggggttttaattc
atatttctctgatgattagtgatgctgagcatttgttcatatgtttgttggctgcttgtatgtct
tcttt
>train_non_chr6_65712679_65712879
tttattagttccccaaattaatacttttataatttcttatgcctgtctttactgcaatctctaaa
cataaattgtaaagatttcatggacaattatcacttccccaatcaatatcctagtgatttcctat
gcctgtctttacttcaatctcttaatcctgtcagctgaggaggatgtatatcgcctcaggaccct
gtaat
>train_non_chr6_72558279_72558479
CTCTGGTACATTATAGGTTAGAATGGGAAAAGTCACATGGGGAGAAGTGATATAAATACAGTGTA
ACAAGGGCTTTAATAGATGAAAAAACTATAAGAAGATCGGGGGGACCACTAACTCTGTCCCAGGT
AGTCAAGGGGAATTTCATAAAGGCAGAGAAAAAATAAAGCTGCATTTTGAAGAGAGAATAGATTT
TTTTC
>train_non_chr6_78519481_78519681
ACCAAATCTAAATAATCATAATATTGCATGTGAAGTTATCAGATGAAATAGaatatctgagacat
gcttatattgaaaaaaaaatcattgtttatttgaaatttaaattatttgtgtttcttgtatttta
atttgctaagtctagcagctctaGTTGTGTGGCTCAGTGAGATTTTTAGATTTCTTTACAGTCTA
TGCTA
>train_non_chr6_87011281_87011481
attagttttttctaattctgtgaaaaaagtcaatggtagcttgatggagatgacatggaatctat
aaattaccttgggcagtatggccattttcacgatattgattcttcctacccttgaacatgaaata
tctttccacttgtttgtgccctctcttatttccttgagcagtggtttgtagctctctttgaagag
gttct
>train_non_chr6_91656479_91656679
ATTATTAATTTCAATGTAATTTCAATGATACATTATCTAATAGCTATGACTATTTATGACCCACA
CTATTCTAATGGGTATTGAGCACATTTTGATGAAATATACTGTATACCCTGAAAGTGGTCTTTTG
TCCTGTTGTGGGATAGCCATCTATGACAGGCTGGAATTAGCTTGGGATTTTTGTTAGGCACTTTA
CCTGT
>train_non_chr6_102762707_102762907
CTTTGATAATAAATTTAATGTAGATATTTCTCATCTTAACTAATGTATTAAACCTTTGACATTTT
TTCAATAAATATTATAAAATCTGCATTTAGTATTTGATACAATAATTACAATGTTTTTTGATTTA
GTGGTATTGTTATTTGATTCCATGTTCAAATAATATGCTAAAGTGTTTTAAAAAACATTTGGAAT
GTGTT
>train_non_chr6_104343507_104343707
atagcaagtattgaaatttttagagaaaaactttagagtagctattatgatcatgcaaattaggc
aaaagaaacttcattaataatgaatcaaaagtgactacattttaacggagaaatagaaaacatta
aaaagaaccaaagtaaattaagaactgaaaaatgcatctcaaaacacacaaataacaacaccaga
taagc
>train_non_chr6_113354307_113354507
ATTGAGCTTGAAAGATCAACTTGCAGTTGTTTCAAATCTAGCCACAAAGCCGTATTTGTTGATTC
TGTGCTCTCTTGCTCTCTTTCTCTCTCACGCACACATAAACACAAGTTCCTTTAATCTATTCTTA
TTTTCCACTTACTGCCTTTGCCTTAAAGTTTTGAAGAGTTCTACATATTATTTTCTAATGAGTTA
CCAAA
>train_non_chr6_116069307_116069507
aaagtggcagaaaggagaagtgccaacaggggaaatgccagatgcttataaaataatcagatctt
gtgagacttactcattatcacaggaacagcatgggggaaactcccatgatccaactacctccacc
tggtcccacccttgacagatggggattattacaattcaaggtgagatttgggtggggacacagag
ccaaa
>train_non_chr6_116197707_116197907
CAATCATGCCAGTTATAGTCACACTATAAGGGAATAAAAAAGAGGAAAGGAATCAAACAAGCATA
CAGCACATATGCAAACCATTAGGATATTTCCTTTTACATCTAATTGTTTCAGGATTGTACCAATG
CATCCATATTAAATTATAATGTTAATAGGTTGTCCTTTTACCTAGAGTAAAATAGCCAAGAAAAG
ATGTG
>train_non_chr6_132758507_132758707
TAGAGCTACAGTTTAATATAGACATTGATTTATCTTAATGCCAAGGTGAGTCTTAAAGGGAAATT
AAGGTAGTCAGGCTCATTCAAGACTATTAAGGCTAGAATGGCCACTGAGGGGGAAAAAAAGAAAA
TTGATTTGGAAGGAGATTTTAAGAATAAAACTAAAGAAATGTTTTGAAAGATGAAtgtctcagtc
cattt
>train_non_chr6_163493210_163493410
ttgatggaaaatcctcaacaaaatactagcaaactgaattcaacaacacattaaaaagatcattc
atcatgaccaagtgagatttatcccagggatgcaaggatgttacgatatatgcaaagcaatcaat
gttatacagcatgtcaacatcatcaacatatgaatgaaggacaaaaagcctatgatcctttcaat
ttgtc
>train_non_chr6_164645210_164645410
aaaatcaaaccacagtgaggtaacatgttgcgctcttatttgcaaaaattaaatatctgactgca
acaactatcgttgaggtttgcagtggaaactgtcattcaatgcttgtaagaatataaatttgaac
aagtattttgaagttcaatatggcatatttagtaaagtttaaaaaatacacatcctctgattgag
tcatt
>train_non_chr5_18718843_18719043
TTCACATCCACAAATAATGCTTCTGTGGGATGTTATACAGGAATGGAAAATAACCTTGTTATGAG
GTGTCACATACCTCAATGGCCTTTTTTAGAATAGGATTTTGTCTGTAATTTAATGAAAGGTCACT
TGTGACCTGGGTGTGCAATCTCCGCTCTTCACATGATGAACCTCTTTCTGAAGCTATGTCTGTTC
AGTTG
>train_non_chr5_19168843_19169043
TCCACAGTCAGTCTCTTTAAACTTAATCCCAATTTTATTTAAAATGCATTTAGAATTTCAGACGT
CTGCTATATTATATCTGGAGAGTCATCAGTGTATTCTTCACATAGGAAAATCGTGCCTTTTTTTC
TCACATTCAGTTGTCTCAAGATACAACTGCAAAGTAAACAGTTTCAGATATTGCGTGTTAACTTT
TCCAA
>train_non_chr5_20503843_20504043
ATAGGCAAGAGAAAGAGTTATggccaggtgcggtggctcacgcctgtaatgtcatcattttggga
ggctgaggcgggtggattatctgagctcatgagttcaagaccagcctgggcaacagggcgaaacc
ctgcctctactaaaaatataaaaattagccaggtgtggtggcaggcgcctgtagtcccagctact
cagga
>train_non_chr5_22851243_22851443
TGTACTGTAGTAAGAACTTAATACATATCATTCCGTGTGTGGAAGAAATGACTCACACTCCCTCC
CCCTCCCCCCAACAATAATGCAGCTTTCTCTTTTTTGTAGGAATTATCTAAAATGATCACATCAC
TAAGCAGATCAGTGAGAGGAGTGAGTTTGAGTAGAAAATAAAAAAGCATTCGTGGCTTAAAAACT
TCCCC
>train_non_chr5_25025443_25025643
gtgctggaattacaggcgtgagccaccgcgcccggccccagttttgatttctttagagtggtgaa
ggagaatttgttccatgcctcttttctagtatctagttatttattggcattctatagctttcttt
ggattgtagatctttgacttcatcttcacaaggcattctccctgtgtgaatatctatgtgcaaat
attct
>train_non_chr5_25123643_25123843
CATTTACATTTGTATGCCTCATATATGTTATTTCATATTGCTATATTTTCCTGTACCCTATTATT
TTCTGGaaaaaatttaaatcaaattttaaatttaataatCTTAATCACTGGTTTTGCTTTTTGTT
TAGGTGATCAGATAATTTTAAGACAAAATTATAAGAATATATACATTATATTTGGAAAGTTATTG
CTTTC
>train_non_chr5_32876843_32877043
aaaccatcccgcaacccttactcccatccccatccgcggaaaaattgtcttccatgaaactggtc
cctggtgccaaaaaggttgagaactgctgctctagaactctctgttttgcattttacttctgtga
gaactttcttttagcttccacttatgagtgagaacgtggtgtttagctttctgtttctggcttat
tttac
>train_non_chr5_34370843_34371043
GAAAAGTCAATAAAAGGACTTTCTCTTCTTTAGTGTCTTAGTACTCTTTCTTTCTTAATACCTAT
TTATTGTTCTTTAGTTTGAATGCAAAGTTTAATGATCCATACATTTTAGGCATTTAATTTAATAA
AAAAAGAAACGTAGGATCTTAAAAAATGACTAATGACATCTTAAAAATACTCTTAATAAACTAGA
TTGCC
>train_non_chr5_35974443_35974643
attggcagaataatcatgctgcttctctgaagtgtggagtgtaagctagcatggttggaaagtcc
aggtggaagtcactaaaatgacctgtatctggcaaaacagaaaaccaaagcaatattgcactcta
cagagatttcaaagactaatgccacaattatggacttaaagattgcaagggtggtgattcccatc
acatc
>train_non_chr5_45532443_45532643
tttcaagataatattgatcattctagcagCCTTCTATGTGGGCATTTTTGTTAGTTTACTATAAC
TTTAGAAAAGAATGTGATTTCCAACCTTTAAGCTATTAAAAATTTGTTATTGTAAAATATAGCCA
ATTATAACATAAGAATCATTTACAGTCAATTTTTTAACTAAATTGAGAGAAATTATAATTATGGA
GCATG
>train_non_chr5_56945643_56945843
tcaatgaattcttcatttctagatgttctttgtgtgtgtgttttgttttaatgtctacctcttca
gcaattttttcattgatgtcttgaattgtttttctaatttctttgtgttggttttcaattttctt
ttgtatctcattgagcttatttaaaatcaatattttgaattatttatctggtatttcaaagattt
ccttt
>train_non_chr5_62055044_62055244
AGAATAcagttgattcttgaacaacgacagtttaaactgtgggtccacttacactcagatgtttt
caatacagttggccctctaggttggagcgtttttcatccacaaacaaatgcagatcaaaatggag
tattctaaggatacaaagcccatatggagggctgacttttcgtatccacgggttctcaggaccac
ctgca
>train_non_chr5_65946244_65946444
ccaatttcaagccaccgatatgacatcactggaaagaacagcacagtagcatatcattgtataat
atttttcatcatacagctaaaatagacaacctcaaaagcataagtaatagtataatgtaacataa
gttatgaattttgagtatcattgttttgctataatttaattataagctactgtaatttttattag
tatgt
>train_non_chr5_68109844_68110044
tttctcctctgctttttcttctcttcctggtattccaattatacacgttacaccttctgaaattt
tacctacagattttgagtaatcagttctggggtttgtgtgagtttttcttttctttcttttttca
ctttgcacttcagtttggaaagtttctattgagctatcttcaaactcaacgatgctttccttggt
tatgt
>train_non_chr5_69290844_69291044
CTTTATTGCTCTATCTGTTTTACTATCGCTCTTCTTCAGTCTCAAAACATATATGGACAAAAGCA
ATCACATAAAGGTCTGTCCTACTTAATATGGACATCTTTATAAAAGCAATTACAGAATCTTCTGA
TAGATCTATACACACATTCAGATGTAAGGGATATGTTTCTTATACAGGATACTCTCAGTACATTT
TGTTA
>train_non_chr5_85368644_85368844
TCTTATCAGGCAGTTTAGTGTAAAAAATTTCAGATACAATACTTTTTAAACTAAACAAGAAAGCA
GATCTTGCCCACTTGAAATAGGCAATTCCAAACAACAAATAGATTGATAAGAATTTCAGTAGATT
AATATAAAACAAGTAAAGGAAAATAATAATTTTAGAACTTTGTTTCACTAGATAACCATCTTTTA
AATAT
>train_non_chr5_86358244_86358444
CACACGAAAACATCATATTAAAAGAAATCATGAAAAATTTCATTAGAAGCCCTTAACTTCTAATG
AGAATGTGACTGCTATCagtcaggaattctccctactcccaaacctactcttccaaaagtataca
aaaccaagaagaatgaaaaattggaattaaataaaaacattttcaatgaagctaaaatacatatc
atgtg
>train_non_chr5_91322644_91322844
TGCCCACCTTTATACACCTTTGATCTATAGAAAATATAGCAACTTTAGCCAAATTCATAATATGA
AAATATAAATGTGAAAGGATCAGGCAGGATTCCAAAGACTTTAACCTTGGGTGAACATCCAGGTC
TCAAATGTTGGTAACTCTGATTAAAAGATTCAAGCATATATAAAGAATCTTGGATCTAGAGAAAC
TAAAA
>train_non_chr5_103160101_103160301
ATGGTGGTGGAATTGCCTTCTATTATATTTCCAACCCAACCAGCTGCCTCACCATTATGTGCCAT
CAACTACAAGAGCTAAGAAATTATAGATGGCTTGGAACAAGCCACTTCCTCTGCCTGAGAAATAC
TTTAGAATGAATTTTGAAGTTTGGTCTTTGCAATTCATCAGTATTATATTATTTTCATAGATAGA
ATTAG
>train_non_chr5_115979101_115979301
GATGTAAAAAAAGTGTAATATTAAATGAGCCTGGGTAATTGTATTCTCAATTGCGTAGGAAACTT
TTTGAATTTCCCTTTTGCATTTGATGTTCTGGCTATTGAACATTCTTTTGTAGAAATATCTCTAG
ATGTCTATCTGATTCCAGAGCATTTACAAAGATTTTGGAATGCAGCTCTTTCTTGTGATTTGATT
CTGAG
>train_non_chr5_121571301_121571501
AGTCGAGTTTCCACCTGTGGTGtttttttgtttttgtttttgttcgtttttttattattattatt
tttagtattattatttgttttatattgacagtctcactctattgcccaggctggagtgcagtggt
gcaatctcagctcactgcaacctcctgggttcaagtgattctcgtgcctcagcctcccaagtacc
atgtt
>train_non_chr5_155219822_155220022
attagttcagccattgtggaaagcagtttggagatttcttaaagaacttaaagcagaactaccat
ttgacctaacaatcctattactgggtatatacaaaaaggaaaataaatggttctaccaaaaagac
acatgcacttgtatgtttattgcagagctgttcacaatagcaaagtcatggaatcaacctaggtg
cccat
>train_non_chr5_157327822_157328022
ttcctgcaactgtgcttttgtcctcacaggccaggtggtgggagcacagcaagagaaacaaaaac
agcaggtgttctccccacgttgttgggactatagcccctgtgattggagaggatggttcaccccc
tcagaaggttagcccccgggcacctccactgctgttaccgtggctatcattgcaactgttgtgac
cattg
>train_non_chr5_164305822_164306022
acaccccagtgtcatcccttgcccgtaagtgcagactgtatgtgaggattctgttctgatgatca
gaatactgtgtgagtgatgggatgtcacttccaggatccggttgtataaagactatggaaccctt
atgggtactcttttttgttctgtcacacattccctctctgatgccttacactaagggatgaaaac
tgtta
>train_non_chr5_164909622_164909822
acaaggatgtggaaaaacaagaatcctgctcatgatagtagaaactggtgaaaaacactgaaact
ctttagcactttttactaatgctgatcatatccatgccttatgaccctatagctccactcctaag
cctataaactatggacatgcataagtatgtgcactggaagatatgaacatcaaggatttcatagt
ggcta
>train_non_chr4_18795702_18795902
TTATCAAGGGGAAAAAGATGTAACAGCCAAAGATAACTGAAGATTGATCCCTCTTCCCACCACAC
ACACACACGAATCCATGATGATATAATGTTAGGCCTTAGTACACCTGTGGGGGCTTTGTGTTTTA
GCATACAGAGAGAAGTTTATTTGGGTAGCAAATTCCTAACTTTTGATATTTATAGGACATTTATT
TTTGC
>train_non_chr4_20174102_20174302
gaacaaattttagaaagcaaaagatgccagtagtatgtgcctttaggaagagtgttcttggctta
aatccaaaagctcatcagaagattcttggacacatccctcccactagatagatggttagctaaat
cctgccattagaatatcagtacatttgcctcaagtgaaacttttataaaagttactataggagtc
cctaa
>train_non_chr4_29760102_29760302
CTTGTTTCataataaaatattttgataaaataatatattaaGATATCCTAAAAATAAATTATCTG
GACATCGTCACTTCAAAGTCATTTCAGCAGAACTGTTAATCATGGACTTGGActgcaaattcttt
aaaaatagtcttctgatttatgtttaaatatcttcattgatgtggatatgacttcttcttgagtt
agttc
>train_non_chr4_31010302_31010502
AAATGGACAGCATTGTATTATTCTAACTCCTATACCCACAGATTGCCTGCCATGTTTTTTTGTCC
ATTCTTCTCTTTATTTTCTGCAGTTTAGTAAAGTTTGTTTTAAAAGAAATCCCTTCAAAAAGTAA
TTTAAAGGAGAAAGTTCCCCTTAAGCTAACATAGTTCTTATTTCTTCTATTTTCAACTTCAGTTC
TTTTT
>train_non_chr4_45806443_45806643
ttttgccaccaggcctgccctaaaacagctcctgaaggaagcattacacatggaaaggaacaagt
ggtaccagccactgcaaaatcataccaaaatgtaaagaccatcgagactaggaagaaactgcatc
aactaactagcaaaataaccggctaacatcataatgacaggataaaattcacacataacaatatt
aactt
>train_non_chr4_58119843_58120043
ATAACTCCTAGGGAGACAGAGAGGTGGCAACCTTTTACAAACAGAGTGTCAAATTTCTAACCTCT
GATTTCTGGTATTTTCAAGAGATAGCTGAGGTCACTTTGTTTTGACTTCTGTGTACAGGGAAGAG
AGAGGAAATACGGGGATGATAAAAGGATGAATAGTGAATCCCAAACTGTCAGAGGGAAAGTGTTa
ttgat
>train_non_chr4_59719243_59719443
tgggatagtaaactagttcaaccattgtggaagttagtgtggccattcctgagggatatagaact
agaattaccgtttgacccagccatcccattactgggtatgtacccaaaggattataaatcatgct
gctataaagacacatgcacacgtatgtttattgcggcactattcacaatagcaaagacttggaac
caaca
>train_non_chr4_68067605_68067805
cgggatttcaccaggttagccaggatggcctcgatctcctgacctcatgatccgctgaccttggc
ctcccaaagtgctgggattacaggtgtgagccaccgtgcccagcccccatattttacttatattc
tttattaactctccctccctgttcagacgcaaactttatgagagtgaggattttttgttttattg
tattc
>train_non_chr4_72917736_72917936
aaaagtccaggaccagatggattcacagccgaattctaccagaggtaaaaggaggaactggtacc
attccttctgaaactattccaatcaatagaaaaagagagaatcctccctaactcattttatgagg
ccagcatcattctgataccaaagccgggcagagacacaaccaaaaaagagaattttagaccaata
tcctt
>train_non_chr4_73630136_73630336
CACATATTATTATTTCTATGATTCCTATTTTCAGTAGTAATTGCAGCATTAAAAAGATGACCCTA
AGCACCTCATTTTCTTGCatttatttataattttttgatattttatttttCTCCTTAATTTTAGA
GTGCAGAAACTTTGGTTTGTTGTAGTCCTTTGGCCACAAGGCCTCCAGCATTTACAACCATGCAA
AGGAA
>train_non_chr4_77267376_77267576
caaaaattaactcaagatggattaaagacttaaatgtaagacctaaaaccataaaaaccctagaa
gagaacctaggcaataccattcaggacataggcatgggcaaagacttcatgactaaaacaccaaa
agcaatgacaacaaaagccaaaattgacaaatgggatctaattaaactaaagagcttcttcacag
caaaa
>train_non_chr4_82151776_82151976
gaagatgtgggaaagtttggaacctcctagagacttgttgaatcgttgtaaccaaaattctgata
gtgatatggacaatgaagtccaggctgaggtggtcgcagatggagatgaggaacttattgggaac
tagagtaaaagtcactcatgctatgctttagcaaagagactaatgctttagcaaagtggcatttt
gtccc
>train_non_chr4_101748777_101748977
ATTTGCAGATGAGGATGTCTTGTGAATAAAATATAGTCATGTTTCATAGGTTTTAAAAGAAAAAA
AGGACTATTTAGCACAGTCCTGTATCCTTCCCTTTcagcataggctagaaaagagtaagtgtcct
agaatcaggaagacctaagttataaatccctatgcccctcttactgattatgtggcaattgccaa
gttta
>train_non_chr4_112011751_112011951
aacagtagtgaatgtagtagatattaatccaagtatataaataatcaatttaaaactcagtggtc
taaatacactaattgaaagacagattgtcagagcagatcagaaaagtgtgtacgtcgtgtataag
aaatccactttaaattaaatacagaaacagattaaaaccaaaggaatgaaaaaagttgtatcatg
caaac
>train_non_chr4_125923150_125923350
TTAACCTCCATGCAAGGGTATGTTGTCCCATTTCCTTATGGATTATTCATTCTACGTTTTTGTTA
CTGTAATCGACAGTGCTCCTAATTTTTCTCACCCACAACACTCCTGTGTAAACCTACATAATTTG
GGAAATACAGTTAAGCTGAAGCTACAAGCAAATTTGCTGATCAGAAAAAAAAATTCTCTAAAAGT
TAAAA
>train_non_chr4_134655150_134655350
gttagttacatatgtatacatgtgacatgctggtgcgctgcacccactaactcgtcatctagcat
taggtatatctcccaatgctatccctcccccctccccccaccccaccacagtccccagagtgtga
tattccccttcctgtgtccatgtgatctcattgttcaattcccacctatgagtgagaatatgcgg
tgttt
>train_non_chr4_141905150_141905350
cccaaagtgctgagattacaggtgtcagccccgtgcccagccgtgtgactgcattttgactgtga
cctgtcacatgaggtcagatgtagaattttccacttgcggtgttatgtccgtgttcaaaaatttt
aaattttgaatcattttgcattttggattttcagattagggacactcaacctgTATTAATATCTT
GAGGA
>train_non_chr4_144049150_144049350
aatggaatatatttactatgttgttctttacagaaaaggtttgccaaaccctgCTCTAGAAATAC
tggcttggcaaaactttatgaccatatccacaataaaaaatagtcttcataatgtggtcctcttt
acataatcatatatattttatataatataatctgaaacaaatgtttcatgaaataatacctctta
ctaca
>train_non_chr4_150383150_150383350
AAAATCAGGTGCTTTTACAGGCTTTATGTATTACATATATGTTATTACCTCTATCAATATACTGT
ACTTAAAAAGGTTTTATATGTAATACATATTGAGTGATCTATGAATTATTTGGAAATTTGTTAAT
GTTCTGTATCTGTGCTGCACaaatgcaggtcattatatagtaggtctggagtggagcctgagatt
ctgca
>train_non_chr4_161271950_161272150
TTCTGGCTTTAATGCTTATCAAATTTGTTATCAACCACCATAAAAATAATGTTGGCATTATTAAC
AAAGTACCAATAAAATAACTCAAATGGTGAAGTGTGTGTATGTATGGGGGTGAGATTACTTGCAT
AAATTCACACAGATGACAGGAGTGGGTGTCCTTAGTTTAGCAATGTACAATTCCAGTAGCAGACT
AAGTA
>train_non_chr4_172056025_172056225
agaaaagtgtatatgggactggagaggcatcacataaagtttggcaaaggagagtttatcaatat
aaaaaccttctgtaatatagaatttaacatccaacctagcaagaaaatctagaagactgcactta
aaaatatgttagaatgactattataagcttggagaattttccagcccatagtatatgatgcagaa
atacc
>train_non_chr4_176153012_176153212
AGATATATAAAACCTCTGTCATTCCTCATACATCGTTTTTCCTTATTGAAAAGTTGGTTAAAAAC
ACATTTTAATGCTTTTGGGAAAGAGAGAAAGAGAAAAGCTCCAGCTATAATTTGACAGAGAAGGG
ATTGTAGGAAACAGACATAACTGATACAGAGTTTTTGTTGTGGGATTGTAAGGTATAAAAATAAT
TTGTT
>train_non_chr4_180723206_180723406
TCTATTACAGAGACTGTTGTTAACCTTCCATTCCCAACTTGAACTTACTTAATGGCGTTGCCAAC
CAGCAGCGGCACCCCTGAGAGCCTCCAGCAAAATAAAAGCTAACCTAAGTAACATCTTAGGTGTT
AATGTAGGTTTCCAAGAAGAAAGGTAATCTGATCTTTTAACATTCTGTTTCTACTTGCAAAGTGT
AGCAC
>train_non_chr4_189259406_189259606
TTTTTCTTTTTGTCAGAAACTGATGAATGCTAATTAGTGGTCATTATTGAGGAATAAGTAAAATA
TGCATTTAATTACTCattcattcactcagcaaaatcaatgatcacttactactcaggtactggga
ttatggagataataaaacagctgattcctttcaagcatgtaccacggagtgaatgaaatggacac
ccaaa
>train_non_chr3_3348200_3348400
TGAAGATAAATGGCTCATCTCCCACTTTCTTTGGTTGAGGTCTCTATTCTGCACAAAGGCCCTGG
CAAATCTCTTCATTTTTCTTGTAGCTCTATCTGCTCTCCAGTGCAGGGGCATATATCACAGCCAC
CTGTCTGCTGGCTGTGAGACACCTCTACAGAAACAGACAGCTTAATGCAAAAGAGAAAAGACCAG
TCTGG
>train_non_chr3_3686600_3686800
agacagaggaactgcagtggagaaagagtttaatacccacagagccggctaaaggggagactaga
gttttattattactcagctcagccttcctgaaaatgtggaggctaggagttttcagagagtttgg
caggtggggagctaggaaatgggaaacgccaattaattaggtcagggatgaaatcatagggggtt
ggagc
>train_non_chr3_7903000_7903200
TCTCTAATTTGATGATCACTCGAACCCAGATTCTGGTGCTTACCCTGGGAAAATAACTTAGACCC
CTCAAAAATGCTGTTAACATGTTTATGAAGGAAAAGTAAAGTGTTGTGGTAACAATGTACTGTTC
GATGGAGAATGAATGTTTTGGCGACAAGAACAAAATGTCCAGAATACAGACTGTTCACTGAGAGT
AAGCA
>train_non_chr3_28996596_28996796
TGTTTTATAATAAACAGGAAGAGTATTATCCATTGTATAGGTACTTTAAAATAGGTGCTTTAAAA
TAGTTCTTGATTGCTTTCCTAATCTCCTTACACATATAGAGACCTATGCTGTGTTAGCTGTATAA
TCTGAAAGCAAGAGATCATTTGGTAGAAACAAAATGAAATGGCTTAATGTTGGCAGGGTGTTAAC
TTTCA
>train_non_chr3_33393196_33393396
aaatggtaccgccagtttagaatacagcttggcagtttcttacaaagctaaccataaatgtatca
tttagtcaagcggtcgtatatttaagtcacaaaactggttttgtggatgttcgtaaaacctgctt
ggaaaagcaagctaggtgcagtggcttgtgcctataatcccagcaacacaggaggctgaagcaag
aggat
>train_non_chr3_34684596_34684796
TGataaaaataatatataaaaattacattttagaaattacctaattatttttcttacatattctt
ataaaatcataaaaataatatGAAGCTTATTTCTACTTTATAGGTCAGAAAATAGAGGCTTTGCT
AAcaataacaaatgtcagtaaaatccaaaactgctgttttaaaaagatcaatacatttggaaaac
tgcta
>train_non_chr3_57721160_57721360
gatgtatgcattatcaaatgattaaatcaagctaattaacacatctatcacctcacattttcatc
attttttgtggtgtgaacatttaaaatttactctcagcaattttgaaatatacattacattacta
ttaattatagtcaccatgttgtgcaatagatcctaaaaacttattcctcctgtctagccaaaacg
ttcta
>train_non_chr3_74129910_74130110
GTTCTCTCAGGACAGAAAGCCATCTACCAACAGAAATGGGACAAACCTGATTCATTTTCTTAATA
ATCTTTAAATCTACGGCATGTTCTTGGGCCCAGAGGTGGAGTTAAGTTAAGCACAATTTTTAAAC
AAATGCATTCTGTATTCTGAAGAGGTGAGCTGCAGGAAAGCTATTTAAGCTGCCACCATGGCTGC
ATTGT
>train_non_chr3_82326110_82326310
CCAGTTGATCCCAAGGCACATAACTGCGtatctattgctgtgttacaaacaatcccaaaattaat
aggtcatttcaataatattaacttatttttctttacaagtctgcaattctgacaaggcacaatgg
agaaagcttatttctgtatgatgtagcatagagtgactcaaataaactcccgtggcttgaggatc
tattt
>train_non_chr3_83208510_83208710
AGTTAAAGCTACAGATTACGTGATCCACtattatttatattaatagatctttattaatataaaCA
CCTATTATTAGATCTTTATACTTTCATTCCAGATATTTATCAGTCtaaaattttaattaaaatat
tCACAGTCTGCATGCTTCCTACAACATACTGTGTTTTAGGGAGGTAATACATAAATACATTAATA
TATGA
>train_non_chr3_85559110_85559310
AATTTAGAATATGCCCTCTCACAAGAATCTAGGACAGTCTACAAGTAATAAACAAAAAAATAAAG
CAATGTGGGCTCACTGCCCAGATGATCTCAAATATGTATAATGGAACAAAGAAAGAAAAGAAATA
CTTATAAGCAAAATCACTCCATGAAGGAAGAAAAAATGGAATAGTAATTGGTCAAAATTGTGGTA
GAAAA
>train_non_chr3_86857710_86857910
tactatgagaaactaaatgccaataaattagaaaaactggagaaataataaattcttatacacat
acaatccaccaagattgaactatgaaaaaatccaaaatgtaaacagcccaataacacataacaaa
atggaaaccacaacagtttcccagtaaagaaaagcccaggacttgatagattcactgctgaattc
cacca
>train_non_chr3_88468310_88468510
tgtaataataatagacataaagtgcacaataaatgtaatgtgcttgaatcatcctgaaactattc
tcccaccccctggtctgtggaaaaattgtcttctacaaaacttgtccctggtgccaaaagggCAC
CTttattcccttttttgtgtccatgtgtactcaatgtttagctcccacttatgagaacatgcaat
atttg
>train_non_chr3_94588310_94588510
TGTAGACTGCCCTTCCCAAATTCTGTTGTTATTTGGAAAAATGTGTTTATCAGCAGGAAATCAAT
TCAGGCTGCATGAGTTACAAGCTAATGTTAATTGATCCTGCTTTTTGTTATCTAAACTGTGCAAT
TTTTTTTCCTATGCTGGAGAAATATATAAGAATACATCCAGAACACTCATTTTACAAATATACAA
ATATA
>train_non_chr3_105698910_105699110
TGAAAGAACTGCCGTTTAAATTTTGACTCATCAGGCTTATCGCTCATTCTTTCATTACATTTTTT
TCTTGAAATCTCATCAAAGATTAGTGTAATCTTATCTAAAGGGTCACATAACAAAGGAaatagta
ataaccaacatttctaaagttggatgtttaggattaccaagcactgtaatacatactatttcctt
tgatc
>train_non_chr3_106340510_106340710
tagtaaagaaaccttgaatacaccaccttaaccatttattaagttaatataatgggtcaagaaga
cctcgtatggctcctgataacctgctctgagaaggaggaaacatcagttccataagattcctgtc
taaaaggcatcgtctgagcctaactcaggcctatgttgtatgaagaaacatcacacaaacctcaa
ttgag
>train_non_chr3_116974510_116974710
CTCCTTTTTTTGTGAGATTTTTTACTCAGCTCTAGCCAAGGGTCTGGATCCTGAGCATTTCTCTT
CCTTCCCACTTTTCTTCCTTAAATCCTTATTTTCTGCTTCCATTTTCTCTCAGTATTCATTTTAC
TCAGCAAAAAGGTGAATCTAAACCATAAGACCTAAAGACTCAAATGGGTGCTTTTCATGGTTACT
CTGTT
>train_non_chr3_138707110_138707310
agagggcccttggaagtcttccagtctgacctgcccatctgacagatggggataatgaggtccca
ggaggagaagggatttgcccagagtgaagcagctaAAGGAAGCACGATGGCTAGTTACTTCTATT
GTTCCAGGGTCTGTGTGCCTAAGACTTACTTCTTCTCCAGCCAGAAAGCCTTCCTTGGAAGCTGA
CATCA
>train_non_chr3_154433306_154433506
TTGaatttttatcttttttattcttttaaagttttattttttataCATAGAAATAGCTCCTATAA
TCCCACAGATTTAAAATATATCTTCTGTTATAGAAAATTTGCAAAGTATAGAAAAAACTGGCCTT
ACAACCAATTTTCAAATAAAGTTGGACTTAATTTTTCCATTCTTAAAAGACAGCATGGTGTCTAT
GGATA
>train_non_chr3_176331306_176331506
AACAGTGGAACAACAAGGATATGGAACTTATATCCAGCAACTTTTTTTTGTCCAGAACAACTAGT
TCGGAGTTTGCCTATGAGTCAGTAATGTATTTTATGGTGATTACTAATATTTTCTTAGGAGTTCA
ATAAATATTTGGACAAAAAACAGACAAAAGTTACATTAACTTACCTAAAGTACAGAACTAAATAA
AATAT
>train_non_chr3_178129306_178129506
GGCCTCTTCCTTTGAGAAACTACacaaaacttccattactcatataatttgtgaaactcctattt
tggaattgcctttgagagcctgtagcaaattcttttgaataacttcagaggtagtaaattacaat
cttctgaggtgcacattttgaaatagtcaaaagtcattcaaagcaacttctgaaaagtaagatta
ggaga
>train_non_chr2_2343593_2343793
GATGCTTCACAGAGGAAGGTCACACCCTGAGAGCCTGGGCAGGTGGAGAAGGCTTCTCCGGTGAG
TGCAAGAATGGAGGAGGCGCTGGAGCTGTTCTGAGGGAACCCCCTCAGCGGCCTGGACATTAGAA
ATGGCCTCAGCCCTCTGTCCTCATCTTCCActcctgagcattcggcaagatgccagtatcttgtt
aataa
>train_non_chr2_4589125_4589325
ccttaaggtcaatggaagagacaagaaaaatcaataagatacataagaattggtgaggaagaaat
aaagctattttaatatgccgttgatgtaagagttttacctggaaaattctaaataatccataata
aaaataactcaataaaagttactatggtagcatgatataaaattactatacagaaattaaAAGCT
TCATA
>train_non_chr2_7437349_7437549
tggtaatactaagagatgccctaatggatctcctgtattccacacatactcttccttatctccat
tgtggagtagtagattgatttcatcttgatattgcaggtcaatcaccccagccaacattgtaact
cccttcttcgcctgttttcttagaggcaggaggagcccaaagtgtccaggtggcaatcttaactt
ccagt
>train_non_chr2_19881919_19882119
ataccaagcacaattgctggatcatatgctaagaatatgtttacttctgtaagaaactgccaaag
tatctttcaaagtggctgtaccatttttgcacagcaaccagcaatgagagacttcctgttgctcc
acatcctcaccagcattcgatgctctcagtgttttggattttgaccactctgacctgtgtgtggt
ggtat
>train_non_chr2_22172095_22172295
CCAGATTGTAGGCTAAGGACTGTAAATATCCTCTGCAGTGAAATGTGTCTGTTGGGTCATGGAGG
ACCCAACTTTTTTCAGAAGGAAGTCAGACTGCACATTTAATACTACAGCTTTCTTCTGTCTCTGC
CTGGGATTTATTTCTCATCCATTTTCCAATCTTGTTTCTCTAAATTCAAATAGTTTCTCAGTTCA
AACCT
>train_non_chr2_34510096_34510296
ggtgaacatgtgtcatgggggtttgttgtacagattatttcgtcacccaggtattaagcctagta
cccattagttatttttcctgatcctctccctcctcccaccctccaccctccaataggccgcagta
tgtgttattcccctctatgtgtccatgtgttctcgtcatttagctcctacttataagcgagctat
acatg
>train_non_chr2_57966096_57966296
AAATTCAAAAATTGTTTTTAAAGTCATTGTAATTAAAGAGATAAAGCTTGGTGGGTAGTAAGTGG
GATAAGTGCTCAAAAATGGTATCATGATTATCATTTTCTAGATAAATCATAATTAGAATTTTTTT
CTAATTTTGGAGTCTTCTCATAGACTTCTTAGGTCAATAAGGTATAATTTACTCAAAGATATCCC
CAAAT
>train_non_chr2_104108368_104108568
TGGCATTATGCAAGAGGGAATGTAAAAATGAATGGCCCGTGCTTAGTGATAAGATTAGTTCATTG
ATTCAGGATCCATCAAGTATCCACCTAGCAGATCCATCCCTTACAAATTTTCAAACAAGAATTTC
TCTAATGGTTTTAGGATATGTGgattatcactacctagacttatgcattaagaatagcaaaatgg
tgaat
>train_non_chr2_116617730_116617930
tatagttttaataagttttgaaattggaaagtctgagttctccaagtctgttcctttttcatgat
tcttttggctattctgactggatcctctgaatttttcatatggaacttaagattagattatcagt
ttctacacaaaggcagatggaactttgacaaatattatattttgaattaataggtgaaatagact
aactg
>train_non_chr2_126961530_126961730
gcggaggttgcagtgagccgagatcacaccactgcactccaatctgggtgacagagcgagactgt
ctccaaaagagaataaactaatagcttccagggcttagggatggtggaggggaaggaagtgggtg
taactataaagcggtagaaggagaaagatccttgtgggatggaatgttctgtatgctgattgggg
cagtg
>train_non_chr2_129960730_129960930
ctttacagtggagaaacccacaaacaccacctcagccagtgatcaaggttaacatcaaagtgttg
ttatgtggataaacaggtactcttgatgtgaggtgagaatggtactttaccactgtgattttcct
tccaaaaacccatgtccacaatttcatcatgagaaaaatatcagaaaaatcccaattggaaggaa
attct
>train_non_chr2_140810930_140811130
aggtaaatttcattttgtattcataattgttgaaatgtgtattgggtaactaagagttcactcta
ctattcttcctacttttgtgtaaaatgaaatctttTCATAACAGAAAAGGTAAAACATAGGTAAA
AAGTTAAAATGAAAGAACAACTTCCTACCTGCAGATATATTGCTAGATCTGAGATTAATACCACC
ATAAA
>train_non_chr2_142481330_142481530
aattatatttCATGACCTAGTGTCTCTTCTCAAATTATCATCACCAGGCCATTTCAGAAATGTCG
TAAAATATAAGTGAACACTAAAATCAAAAGGaaaaatatatatatatatattCTTACTCAATCCA
CTTAAAATTCACCAAAAATGTCAACACTAATCAGGCCAAGTGATGCAATAAGTTTATCTTACTTT
GTAAT
>train_non_chr2_143241930_143242130
TTGGTCCCAGATTTCAAGTAAACATTCTCATAATCCACAGTTGAAACACATTGCCTTGTACAGAG
ACCACATGCAAAGGAAAAATTGTTTTTCTAATTTTTATTGTCTTTTGGTGGGGGATGGAAGGACC
TGCACCTTTCTTAGTATTGTTGGAATTATCTAAACTAATTTACCAACTTCTTAAAAGTAAGCTAA
GGAGA
>train_non_chr2_153878554_153878754
CTGTGATTTGGGGATAGAGATGTGAGTGGGTAATGAACTGAAAAGGAACAGGGCAGAAAAAGTTA
AAATTCACAATTTTGCATAATGTCTGCCTCACTGGAACACATCTAATGTTTGATTTTATGTATTA
AAGATGCTTCAATAATTGACTAAATTTTATGGAGTTTTTGTCTGGAGGTTTTGGTAATGATGTAC
CTTGT
>train_non_chr2_154860954_154861154
gatctgcctgcttcggcctcccaaagtgctgggattacagatgtgagccaccgcacccagccAGT
GCTAAATTTAATACATTGAAGGAGAGATTCATTTCTGACAGAACATGGAACTTAAAATGAATATG
AGTCAGCCTTTCTTACTACATATTGTAGATTGATCTCTTAGTGTTTTGATCGACAGCTAGTATCT
CAGTC
>train_non_chr2_164377354_164377554
gccagagaattctttgacatgccacgtattgataaatgcagtatatgttccctccccttgaggtc
agtaactatttgacccataagtgacactgtgctcgtttccagtaaaagaacttaagaaactggca
gctgctacttcctgattctcttgggatacacgatcttgaaacctaggaaccatgctgtgaggaag
cccaa
>train_non_chr2_167314554_167314754
TGAGCAACCTATTTAGGATTGGTTAAATATTTTACCACTGAAGTACCTGTTATTTATTGTAGTGC
ATTCAGCAGTCAGGAATAGGTATTATAAAGTACATTGCaaatcccatctctactaaaaatacaaa
aaaaatagctggatgtggtggcatttgcctgtagtcccagctactcaggaggctgaggtgggagg
atcac
>train_non_chr2_195852955_195853155
CCAAATATGTTTTAAGCAAATTATATTAAACATGATTCTCAATGCCTCCAAATGCTTTATCTGTA
TTATAAACTTATTGTAACTGTATATATTGAAAAAAATCCAGTATGCATGTTTCCTAGATTGATAA
AATAAGTCATAGAGGGCAGGGACTTGACCATAGAATTTCTAAGAAATTCAAAATTGTCTAAATCT
TTGTA
>train_non_chr2_222586356_222586556
tacccagtagagacatttttcataatggttgtactactttacattcccgccagtagtatatgagc
attccagtttctctgcattcttacgagcaattgttatttttgtgtcttttttacaatagccatct
actgggataagatgatatttcattgtggttttgatttgcgtttccctgatgattagtgatgttga
ctatt
>train_non_chr2_222971556_222971756
tttagtagaaacagggtttcaccatgttagccaggctggtctcgaactcctgacctcaggtgatc
tgctcgccttgacctcccaaagtgctgggattacatgcgtgagccactgagcctggtcTATATTA
ATTCTTATGGGAAGAAAATCCAAGTGCATAAGTCTACTCACTATAAGCTATATTTTCCTGGAATG
TGAAC
>train_non_chr2_224382756_224382956
TGGGAGGGACTTATATTCGCTTGGCTATTGGCcaaatgaaaatacatgtgaaagatctttgtaaa
ctgaagaatgctgtaATATCATCATTATTGGAATGTCAATGTTTTGGGAATCATTGGCACGAGAA
TTACGTGTAAAGCTTTTTGCTGATACACGGTCCTTGAGTTTCTTGAACTCTTGATAAACTCGTCT
CCATC
>train_non_chr1_48422613_48422813
gggaggcacctcccactaggggctgactgacacctcatacaaccgggtgcccctctgagacaaag
cttccagaggaaggatcaggcggcaacatttgccattctgcaagatatgctgttctgtagcctct
gctggtgacacccaggcaaacagtgtctggagtggacctccagcaaactccaacagacctgcagc
tgaag
>train_non_chr1_56119412_56119612
aggctggtctcaaactcctggcctcaagtaatccacctgctttgacctctcaaaatgctgggatt
ataggcatgtgccattataaccggccAAGAATTAGTTTTGAAAGATGAAGCAAAACTCTTTAGGT
GAGGAATCAGGGTAACTTTAGGGAATATAATACCATAAGCAAATACATGAAGGTGTGAACATGTA
TGAGT
>train_non_chr1_88616812_88617012
CCTGATTGAATCCTGGATGGGAAGACAATCTACCCACATTCCCAGTGACAAAACTTCACTGAATC
CAAGTGTACTAATTCCTACTCTGAAGATTATTTCCAAATCGGGAGCAACGTTTTAGGAAATATTG
GCAACAACAATTAAACCTATGATGCTACGTTGACTATGATTTGATAGAACTCCTTCATACTCATC
CTCAA
>train_non_chr1_90677412_90677612
ttttgttctcttgatgaatagacccctttatcattacgaaacgtcccttttaatttctttactat
gtttgatactaatacagttactctaccttccttccttcattcctctccaccctctctcttttttt
ttaatgtttagtttacacagtctgtcatttgctgtctttttatttttagcctttttgtgtcttta
gaagc
>train_non_chr1_99551212_99551412
TTATAACCAAGGCAACTAAATTTCTTTCCATTATCTCTATGTGTTGGGATAACTTATATTGTTGC
CCTGGAAATGAGTAATATCTGTCTAATGGTGCCAAATGGGAAAACTGTATCCAAATTAGTGCAAG
AGGCCATAAAACTGTCACACTCTGCTCGAAATCATTTGTATCTATGTGACAAATTTCCAGGAGTT
AGGTC
>train_non_chr1_99944412_99944612
ccaaaaagacacatgcactcttatgttcatcaatgcactatttataatagcaaagacatagaatc
aacctaggtgtccaacaatggtggattggataaagaaaatgtggtacatgtacaccatggaatat
tatgcagccataaaaaggaatgaaatcatttcctctgcagcaccatggatggagctaaaggccat
aatcc
>train_non_chr1_104870277_104870477
aaattattttttactatacatgcaaataaatgatatattattttcctttttttttttgctttact
aaaaatatatgtggacatttaagacaaaatccttgatcattatttttaagacacataaatgtttc
tgttgtgtatctataatttattccttttccttgttatatagattccattgtgagaataATTATTC
TTATT
>train_non_chr1_118855077_118855277
ATTTTGAAGCTGTTTTAGCTTGGGAAAAAACATCCATTTTAATATTGTCATTATCTCATGTTGGC
ATAAAACTTATTGATCAAATAACTGTCAATGTGCTAGACATTTTGTAAATTATTTCTGATCCAAT
TTGCAGATGAGGACTAAAGcttcagaataacttctgatggaagtattataaataccattgtcttc
agaat
>train_non_chr1_154073576_154073776
ggcagaggttgccgtgagccgagattgcgccattgcactccagcctgagcaacaagagtgaaact
ctgtctcaaaaaaaaaaaaaaaaaaaaaTTTggctgggggcggtggctcatgcctgtaatcccag
cactttgggaggctaaagcaggtggatcacctgaggtcagttcgagaccagcctggccaatatgg
tgaaa
>train_non_chr1_169468176_169468376
gggtacacaaagcctaatcatatcaGATAACAAAGTTCATGTTGTGCTCACAGAAATCAGCTCTT
CACATACAGTGGAATGCAAAGTTAATTTGTTAATAATGGATAGAAAAGAAAGAATAATTTTGACA
ACACTAAGCttttttttttttttttttttgagatggagtttcactttgttgcccaggctagagtg
aagtg
>train_non_chr1_179908377_179908577
AATCCTAGTTACCTTTCCCAACCACTATGAACCAATAACTCAAACAAGGTGGTGATTTAGCTGTT
TGTCCTATAGTTCCACTAAATCTTCAAGATGTATCCTATACTTCAAAAAAAGATACATACCTTAA
AATTAGAATTCCTGCTAATACTAAGTCCACAGGGATTAAATTCGTTATTCTAGAGTCACAGGGCA
AGTCA
>train_non_chr1_186500377_186500577
ggctttttcagttttcagtgtttttacactgatttttttctcatctttgtgaacttatctacctt
tgatctttgaggttgctgacctttgaatggggtttttgtggggtcttttttgttgatgttgttgt
agtagttttccatttgtttgctttttatttttttaacagtcaggccactcttctgtagggctgct
gcagc
>train_non_chr1_188030977_188031177
tctgtgcagaatttctttagttaatgaggtgccatttgtcagtttttgtgttttttccaattgct
tttggagtttttgtcatggagcctttgccaagttctacatccagaatggtatctcttaggttatc
ttccagggtttttatagtgttaggttttacatttatctttaattcatcttgagtcaatgtttgtt
ttggt
>train_non_chr1_194391977_194392177
gttgacagagaggaaagccattcagctccagggtcccagtaaaaagttggttgactctgtagcca
tgatcagaactctcaaagtcatgtcacctatgtgagacttgcccatctgtcctatctatcctgac
gcttgcctcctgggtcctaacacctgtcagacaaacttcctcctgcctctcttctctgaggctag
tccca
>train_non_chr1_194978377_194978577
TATATGATGAAGGGAAATAACTGTTTGCAAAACAAATTTTCTTTCTATATGCACACTTTGAGAGT
AATAAAGCAACTATGAAAACTAAAAATATGAGGACCTTAGGTCATTAAAAAATGCTGTGACAATA
ACATAAACACATGTTTTCAATAACCCAAAATTACAGGCACTATTTCAAAATCAACTTTATTAATG
TTTCA
>train_non_chr1_197426177_197426377
TCATTGTTCTTCGACCCTAAAACCCTCATTTCATTCTCCTTTGCCTAGTCAAATACATTTGTTCT
CATAATGTTCCAGTAAAGATTTCCTTGCTTCCCTCCCCCACACAATCAGCATTTGGAGTGTCTTG
TTGCCATACAATCCTAAGTACGCCTCTATCATAGCATCGTATAATAATACTaatagtggctaata
tttgt
>train_non_chr1_215271377_215271577
TTGTTTTTATAATCCATGATCATGTCTATCTTGGGTCTTTGTCTTCCTAGTAGTTTTGTTTTTTA
ATCTGTTCCTTGGCAGTTATAGTGTCCCTTGCCTATTTGAGTTGTCCTTTGCAGACATACATTCT
GCTTAGTTAAGACTTTGATAAGTGTTCATTAAAACTGTGGGCAGTATTCCAGAAGAGGAGAATCA
TAATT
>train_non_chr1_216709177_216709377
TCTCTGTTCACTGCATCCCTTCACCACGAAAATTCCTGACAAAATGGTGTACATGCACTTTTGCA
CTAAATTCATCTCCATTCCACTAAAGTCTGGATTGCATCTCAGCTCTATCATACTGTAATCACCA
ATGACCTAATTGCCCCATCCCATGGCCTGTTCAGATCCGATTTGATCTCTCTGGACTATTTTGTC
CAGAC
>train_non_chr1_217332577_217332777
gaatgagccagcatgcccagccTAAATCTGTTTCTTATAAGTATCATCATATGAGGTTTTATCTT
TGCTCCTTACATAGTAGTGTTCACTTTTTTGTTTTCCACCAAAGGAGTCACCAAGGGAAACCAGA
TGAAACTGTGTTCATTCTTTATTAACTTTAAGCACTTTAAATGCCCCTACTTCCCATACATACTG
AAGCA
>train_non_chr1_219663977_219664177
GCATGACTTCATACTATAAAATCATAAATATTAAAAATctaatctttattgaatgcttactatgt
gccaaatgactgctttctatgcttttttctcatttacttcttctattttttattacataatcctg
tccattttacaaatacagaaactgaactttaggaagagaaaatagcttacataagtgaactagtg
ggtgg
>train_non_chr1_239048177_239048377
acagatccagtgataattttctcattcctcactttcctcagtgtggcaggcagacttttcacagg
ccaattctggagtgttttattggggttaaatgctgaagatcctacctggagctacttctctaact
tttccaatgtatttgtctaaggctactatctgctatattaaatacatttTATCttttttggaaat
gttat
>train_non_chr1_248392777_248392977
agcagtgggcgtgtcccagcaaagcagtagcggaaggcttcagctgggggagctataggtcagct
ggtgcatgtctgtagggccagtccgcaggagctctctgacaggagcagtctgtggcaaggtggtg
acgatgaaagcccccaggaagcacatatgttgggcatccaaagctgtgctgcaagcaggcatggc
caggc
>train_non_chr9_28178200_28178400
AAGCTACAGATACCCGCAGCTCCCACAGTGTTGTGATAAAATTTAAATTGTGACTTAGAGACGGT
AGCGTATACATTATATTAAAATGTCTGGGCTCTCACATGTAGGAAGAGGAAGCTTGAAACCGTAG
TTTACAATCTCAGTAAACTTGGAACATGAAATGACTTATATAAATGAAATATACATTCAAAATAT
ACATC
>train_non_chr9_31418600_31418800
ACACACAAGGTTGCTTAAATTCGCTTTCGTTTTTGGTTAAACCACGAAAACAGTGAGCTGAAGTA
GGCCAACTTTTTATGGAATGTAAGGATCTACATTAACTTTCAGTTGTAATATTTATGTTGCATCT
ACCCTCAAAAATAGGTAGTAATGAGAAAATAATATATTTATTAAACAAACATGCCAGGGATATGA
GTAAC
>train_non_chr9_43183604_43183804
TTAGGGACTTTCAGTAATGCACCATTCATTTGGGACAGTGATGTGACAATTCTCAGGCAAATGTG
GAAGTAGATGTCTATGTCATTTGTGAATATGTAGAAATAAAGAGTTCATTTACATCAACTGTCCC
ACCTCTGTCCCATACCTCTCCTTCCCCATGAAGAAAAGAGAGGCAGAAGTAGAATTTAAGTAGaa
tttaa
>train_non_chr9_45976804_45977004
GGAAAAAAAAAAATGAGTTTTACAGAAGTTTTTCAGCAGAAGTTGATTGGTTTTacacacacaca
cacacatacatgcacacaTATTTTCACACATATAAATATGTATATTTTACATATATATATGCACA
CGCATTTGTTTCTATTTAAAATGAAAAAAGTATGTTAGTCATGTGTGCCCAATTTTCTGATACAC
TAAAA
>train_non_chr9_72044780_72044980
TGAAACAAAACAAAAGCAAAGCCAAATCACACCTCACATGAACACAAAATGCTCTTTGGACCAAG
TGAAAACTGGCTCAGAATTATAATATTACTAAAACATCTACACTGAACTGAGACGGAAGCATAAA
TATGAGGCACCTGATGAAAACACGGAACAATTCCACACCAGCCAAAAATGCTCTCAGGCCCACAA
GGCAG
>train_non_chr9_77268780_77268980
AAATCAGAGCTGCAGAAGGTCACTTGCTATTTTAGTAACTGCAAGCTGGTCCTCATTTTATAACA
TCACAGTTATAAACAAGACATCGTCACCTTGCTTGTCAGTTTACTTCTTTTTCACCAAAATAAGC
AGATGTAGCCCTTTTTCTTTCTACATAGAATTAGGTAATTTGGATGACTTGTTTCCAAACTTTGC
TTAAC
>train_non_chr9_90440980_90441180
gggtagacttcagggcatctgtaaaccctctaaacatgtaatgtgtatgtaacatgtatgtttat
ctgcatttttctgggaagtgtgttgataaatttcattagattccttatggggtctatgatcccta
aTCAGATGCTGAAGCTAAAAGTCAGACGCAGCCTGTGGCAAATAAAACACACAGATGGCTCATGG
TGAAT
>train_non_chr9_96553379_96553579
tgaattattcactgctgatgtttgtgttttgatcttgtaccctgcaacttttcttaatttattag
ctctagtagctttcttcttaattctttgggattttctacatatagaatgatgccacttgtgaata
caggtagctttatttcttttttttttttttccaattttgaaatcttttagttctttttcttatct
aatag
>train_non_chr9_103754579_103754779
GCTAGAAAAATAACTGCCCTAAATGGGAGCAACATTACTTTTTAGACTTTGTCATAGATCTGGGA
TTGGGAATTAGATGTTGTGTCAGGACCTTAATTCTCAAATCATGACCAAATATGAGAAGGGCCAG
CAACTTACCTAAATCCAAGTTTCAACCCCAGATAATCTTATATCCCCATGAAGAGGGGACAATTT
TCATG
>train_non_chr9_109147779_109147979
AGTTCACTAATTCAGTTTTGGAAATTTAAACCAAAATATTAAAATTAAGAAGATAATAAATCTCT
AACCTCCATATGTTCAGTCTTTTCACCTCCCAATTAATCTTTTTCATGTTGATATAATGCTCCTT
CTGAAATATAACTGAAATTCAGTAGCTTCCCTAAACGAAACCTTCAATGACTTTATACCATTTCA
TAAAT
>train_non_chr9_122080379_122080579
taagcctttaaCTGGAAATGATCTTTAGAAAACTAGCTACTCTCGCTCAgctgcatgactgtgga
cagtcatgtcccctctcaagacctcagatttttATGTCTTCCATGTGAAAATGTGGTGAGGACAC
AAACAATTTGTCAACTGTAAACCCATCTATATACATGATTAAATATGACACCTCATTTGTCTACT
TTTCC
>train_non_chr9_122377579_122377779
TTCCCTGGACTTAACAAGGGAGAATATGATTTCCATTAATATCAGTGGTTCTTAAACAGGTGGAA
TGTTGTGAATCCCTTTTAAAATATGAAGCACCATTATAGATTATGTCTTCCACTAAATGCACAAA
ACATAAAACTTAGTACATAATTTTAACTATTTTAAAGAATGCCTTCATGACTCTTCTCTATAAAT
CCCAC
>train_non_chr8_31749858_31750058
TTTTTGTTTCATTTCTGTTTTAGTAACCTCTTAGAAAAAGGTAGTATTAAAGGAGACCTAGGTCT
CTTTTACCAATTTAGGATAACTTCACAATCTCCGCAGATAAATTGGTATCTGTGTACACACACAA
AAATAGGAAATTCTTGTGAGTAGTTTACAGGGGAAGTGCTTAATATATAAACAAGGCAGTGCTCT
GGTAA
>train_non_chr8_34610858_34611058
AAAAAATAGGTTGTTTTTCCCAGCTATCTCTTATCTCCAGTAGcttcctttacttaaatcctttg
ctgtgagactttgccacgcctgccaacacataaagtatatgcccaggtgccgttgactttgggct
tgcccatgtggattacttagaccagtagaatatggttggaggtgacaatgtatcagcttggagtg
gaaga
>train_non_chr8_65245446_65245646
ATTTCTGTTTCTCTCACCACCATTCTCCCAGAGCTATAAAAAGGGAAACCTTCAGAGTCATCTTT
TATTTCTTTCTTTCCATTCCTTTCTCCCCTCCCTCCTGCACTAAATCAGTTTCAAAGTTATAGGC
ATGCTATCCTACATCCATCTCTTCCTCTCCATTCCAAACTCTGTAACATATTCAGGCCTTCACTG
TCCAC
>train_non_chr8_65555646_65555846
tatatatacacatatatatacatatatatacatatatacatatatatacatatatacatatatac
atatatacacatatatacatatatatacatatatatatacacacacacacacacacacatataca
agcataccttgaagatactgcaggttcagttccagaccaccatcataatgtgaatgttgcaataa
agcaa
>train_non_chr8_74959446_74959646
TTTCTACATAAAAAGATTTGGTCCTGAATTTGTGAAAGAGCCCGTTTTCTGCACTAGAGGGACTA
TTTCTTCCTTAATATGCTTTCTGGCACAGTAGCACAGACTCCAACATCATCTGACTTCCTTGCAC
AGCCAAGAAGGTGTGGTGGAGTCTGTTTCTCTCACTGTGCTTCTGTCCCCACAACTTATGGGTAG
ACGTG
>train_non_chr8_75997245_75997445
TGTCCCAAATAGAGACTGTTTGAGTTTATAGTAGTCATCTCAGAAGGAGTGGCTCACGAATCTCC
ACTTAAGTTTGTGACTTGGCTTGAAGCTTGGAAAGAAAATGTGCCTACTTTGGGAGCATTCAGGC
AATGGGATCTTGGAACCAATTTAATTGCAACTTTCCTCACACAAATATATAACTGTTCTTTGCAC
ATAAA
>train_non_chr8_76461445_76461645
TTGATATATTTCTCTTTTTTACACTAACAGCATAGTAGCAAGATTAATTAGATGGAAACAAATAG
AAGCATAGTTTTATGTCAAAAATGATAGCACTGAGATTATAAATGTTTACAATATCTTTTAGCAT
TTTTCTAAAGAATAATCATGTAAGTGAAATTCATAAACGCTTAGCTAACATCTTAATTTTTTATC
TCTGC
>train_non_chr8_76994645_76994845
cctcttaataccaccacaggggaagattaagtttgaacataaattttggagaggacacatattca
aaccataCTATTACTcccccggcccccacaaattcatgttcttctcacattaaaaatgcatttat
tccatcccaataaccccaaaagtctaaacttacctagcatcaactttacagtctaagtccaaagt
ttcat
>train_non_chr8_91110224_91110424
ggtctgtgaagctctcagtgcagagggtagctcctctctgcctgcaggtcgtctctgcagctctc
ggcggagagggtgctcttctctgcagttagtcgtcccattgtctccagctatcagcagagagggt
acgtctcattgaagctggtcacccagtcccatgaactctctctactctctgggtcctctggccat
actct
>train_non_chr8_94040424_94040624
TTTTAAATATCCCCAGTAAAGTCCAGATACACATATTTCACCTGTTTAAAGAGTTTTGCAGGAGT
GTTCAGGTGCTTGTTGGTAATTTCATTCTAGATCTCAGTATCTTAACTGGAGGAAGGAATAGCAG
AGAAAATACAGTACAAAAAGCAAGACTCAACTTCTGCACACAAAGAGAATACAAAGAATTGTCTT
AGGTA
>train_non_chr8_94179624_94179824
TGAGGACCTACTTTGTGCTAGGAACTTTATGTAAATGTGTTCTTTTAGTCTTTATCACTCTGTAA
TATGTTAGTGTACTCATTTATCGGTGTAATTCTATGTATATAACTCAATAAACTGATAATACAAA
AAGAACTTTTAAATTGGTATGCCCACCTCACCAAAGCTCTTTTTATTTAGTCATGAAATTTCATA
ACTAA
>train_non_chr8_112761024_112761224
actatactttacttagctccttttggactgctgttggcttcaagtaaccagaatcacacaatcaa
aactgcagataagagggaactactgtaatcacctatttctctctctctctctctctcacacacac
acacacacacacacacacacacaagatgtatcattaggtgacaagaaaacagctataaagagaat
aacat
>train_non_chr8_114757624_114757824
CATGTATGCattttatttaaagataaatcttatttaaaaataaaCTTCTTGCAATGCTAATTTAT
TTAGAATTTCTATCTAAGAAACCACTATGTAGCTAGGCCATTTTAGGCTATAGAGTCATAGATAT
ATCAGGGTTCAGTGATTTTTAATTTAATTCTAGGGATTTATTTTACAAACACATTTTTGACATTC
CTAAG
>train_non_chr8_134904418_134904618
AACTCTCATATTAAATAATCGTTATGCTGAATACAGAGCTCTAGGCTACCATACAAGTGCTCAAA
AATGGATGCCTACTATTTATTGTTTATATTAGATTGTTAATCATTTCTCCTCAGCACCTTCCTGA
TGATACACCATCTTTCATGACATCTGTTGTTGGGGAAAAAAGGTCTACTGAACGTATAATTGCCA
TCCCT
>train_non_chr8_137170818_137171018
AAGGACAAGCTTCCATCCAGATAATCCAAAGGGCGAGGTCAATAAAAAAAAGCCCAATCAGAACC
CAAGAAGTCAGAGTAGTCAGAGTGAAGGAAAAGGAAATGGAGTGGCCAAGAGAAGAGCCATAGAC
TAGATTTGGATTTATGCTGTCCTCATTGCAGTCTTTGATTAGCTGTGATGGCAGtgaaatgggaa
tgttc
>train_strong_chrX_48897056_48897256
CACAATGTAGAAGCAGAGACACAGGAACCAGGCTTGGTGATGGCTCTCAGGGGTCACAGTCTGAT
GGGGGACACACTGGAGGTCAGTCTGGTGGGGGAGTTTTAGCCTTTGGTCCTTATGGTGAAGCCTA
GATTTGAGCCTGTTCACATATTAAGTGGAGATGCTATTGTTCAGCTCTGCAAGGGGGGGTTTGTC
CTATT
>train_strong_chr12_6444339_6444539
GCCCTCACATTCCCTGGCCCATCCCCTCCACCTCAAAATTTACAAACACCCGGGGTTGGCAAGGA
CAAATGGGGAGGAGAGTAAAAGGGAAAGGTTGGGGATCCTGCATGGGTAGACGGGGGACAAAGTT
GAGACGGGGGCAGGAGTGGGCAAAGGTGTGCAGGACATAGGCAAATAGAGCTGGCCAAGGCTAGC
GACCC
>train_strong_chr12_6444939_6445139
GAGCAGGAGGCCAGTCACCCTGAGTCAGCCACGGGGAGACGCTGCAGCTGTAAGCTGTGCAGGCC
CGGAAGTTCAAGCCTCAGCCGCAAACAGGGGAAGCCACACACAGAAACACAACAGCAGCCCCCGC
AGGTGGAGGCGTGTGCCCCTGCTCAGAGGACAACAACCTTCCCCTGCCCGCACCAGCCAACACCG
TGcca
>train_strong_chr12_6445139_6445339
cctctgctgagaacaggactggggcttccagggcaacaggaagggtttggggtggtgatgggaag
aacttcccagtcctgaaagTGTGGTTCCTTTCCCCGAAGAAGCCACTGGAGCACCTAAGGTCACT
GGTACTTTGAATCCCATCCAGGGGGCTTGAGGCAGAGTCATGATGAAGAACTGGGGGACGCCAGC
CCCAG
>train_strong_chr12_6445339_6445539
ACAGCCTTAAAGGGAGCTTTTCAGGGACCTCTGGCCAGTGGGGGATGAGCCTCCCTGGAGGGAGG
GAGGGAGAGAGGCTTTCTCAGGCCACGTGTTCCCTTCTCTTTCCAGCACTCTGGGGGTTAAGTCA
GATCCGGGAAAGGGAAATCTTTTCCCAGCAACTCCGCCCCAGTGACTCAGGCCAGAGGGAGGGAG
ACCTA
>train_strong_chr12_6641339_6641539
TGCAGTGCCTAGGCTCCAGATcagtgcttctgaaccgggggcaattttgtctgccagaggacatc
tgacaacacctggggcctgttttgttgtcatagcctataggggaagaatgctaccagcatttgtg
ggaagaggccagggatgtggctcaacatcctgcagtgcacaggatggcccctcaacaaagaatca
cacgg
>train_strong_chr12_6645339_6645539
GTGGCATAGTGGGGTGGTGAATACCATGTACAAAGCTTGTGCCCAGACTGTGGGTGGCAGTGCCC
CACATGGCCGCTTCTCCTGGAAGGGCTTCGTATGACTGGGGGTGTTGGGCAGCCCTGGAGCCTTC
AGTTGCAGCCATGCCTTAAGCCAGGCCAGCCTGGCAGGGAAGCTCAAGGGAGATAAAATTCAACC
TCTTG
>train_strong_chr12_7052339_7052539
cctgtcgtcccagcgacttgggaggttgaggcaggagaatcgcttgaacccgggaggtggaggtt
atggtgagccaagatcccccccagctgcactccagcttggcgacagagcaagactccgtctcaaa
aacaaaaaacaaaGCCGGTTATGAAGCGGGGGTGGGGTGGGCTAGTTTTAATAGGTCCAGGCGAT
TAGTA
>train_strong_chr12_46780933_46781133
TAAAAATTTTCCCATTTCATTTATACtccagtttcagttccgttgattcaaagttttgggactta
ggacaagtttgctagcttctctgagcctcagttttttaaaccgttaaataggaataacagcatgc
tgagtgccaagaattaaagaaaaatttatgtgaaaatatagattagaaagaaaactaatataaat
gcagg
>train_strong_chr12_53772933_53773133
ACTCTGCATATTGGTCAGCTCAGTATTAACTTATTCGGTGAGTGCTGTCACCAGATCTCGTCCCG
CCTGCATTCCCAGGGCTTGCAGCGACATTGAGGCATCTGCCCGCCTGTCCGACCACCCGGGAGGG
GGGTAAGATTTGAGAGGTACTTTATAGGGGCAGTTAAATGAAGACGCAAACAAGTCCTAGTGTTG
ATGCG
>train_strong_chr12_109085071_109085271
GGCGAAGATATTCAACTTGGCAGGAGCAGATGATTTGCTACATGTGGTTATAAGGTGGCTTCTGG
GCAAAACCGTGACTCCAGAAATGTGTTCATGACACCTTGAGTTTATTTCAGAGTAATGTGTGTTC
AGATACCTTTCTTTACCGGAGATACAGCAGCTTTCCCAGACTGGGGTTACCATGTTTACACACTG
AGGGC
>train_strong_chr12_109085871_109086071
TGGCTGGCAGCTCGTGACATAATTTGGAAGTCATTGTTCTGCACCTGGTGCCCTCCCCCTGCATC
CTCCACCCCTCCCAGTCCTGTCCCCCAGCTTTTCACGGCCCATACACTTGGCAGTTGAAGGTGCT
CCAGGCATCAGACAATCTATTTCAGGAGGCAGTGAATGGGCATCCCACGACATGTCAGGACACTG
GCTGG
>train_strong_chr12_122884047_122884247
AAGAAAATCACATCTCTACACATCAGACCCTTTCCAGTCCATTTTGCCCCATCCACAAAATGAAA
ATGCCACTTTATTTACTAAATCTAAAAATTCTGTTGGGAGGCAAAGGAGAGTTGAAGAATTTGCA
ATGAATTTAACCTGCCAGGAGAGGGAGTTTAACACCAAGCTTCCAGAAACAGGCTGCGTGGTAGC
TACAA
>train_strong_chr12_122884847_122885047
AAACAAAAAAGTCAACTATCCAATGTCACGGAAAAGTAACCAAAAAAAAAAAAATTATGGGCCTG
CTTAGCCCCAATTTAAAAACATCACATCTCCTGGCTGAACTGAGCTTAAGGTCCTTGGACGGGCT
TCATTTCCCACGTACTGGCTGTTTCTAGAGCCAGGCCCCATACGCTACTGCCACGCGCAGCATAC
TGCCA
>train_strong_chr11_6627824_6628024
aTGCTGCCAGAAGGAAAAGGGGTGGAATTAATGAAACTGGAAGGTTGTGGTGCTGGTTTGAGGAG
TAAAGTATGGGGGCCAAAGTTGGCTATATGCTGGATATGAAGAGGGGGTTAATTCCTTGCAGGTC
TTCTTGAGATAGAAGTCCAGGCCCTGAGGTGGCAGGCAGCCTGATAGTGAACAGAACCCTTGTGC
CCATA
>train_strong_chr11_9587224_9587424
ggcattttttaacctgtgtttcattttcatctgtgaaatgtgaataaaaataactctcttacaga
gttcccgtaaagattaaataagtatgtaaagcatctgggtcagtgcctatcatatagttggcacc
aaaatattCTCCCCTCTCCCAGCTCCTGCAAAGGCACCCCAGCTCTTTGCAGCACTTAGGGCCTT
TCTCA
>train_strong_chr11_46576424_46576624
ATCAATTCTCAATCACCAAAAGCTTATCCAAGTAGAAGCAAAAGACATGGCTAGGATATGTACAT
AAGACAAATGCCGGTCAGGCATGGTgggaggccaaggtgggaaggttgcttgagtccaggaggtc
aagactacagtgagccatgattgcaccgctgcactcttcagcccaggtaatagagtgagaccctg
tctta
>train_strong_chr11_47428824_47429024
TTGTATGGGCCCGGTGGGGTGAGATGGACAGAAAGCTTCAGAAGACAAGCTGGGCCACCAGGGAG
AAGTTGGCGGTCTAAGGAAGGCCAACAGTGCAACATGAAGTGGGACAGGCACCAGAGGCAGCCCT
GAGAGCTGAGTGTGCTCTCAAGAGCCCCAGCAGAGGGGAAAGTGACAGAGTAAATGGTTGGAGCT
GCCAT
>train_strong_chr11_61738824_61739024
GCCAAGGAGCACAGGAGGAAATGAAGGTTTCGGGGAAAGCCCTTGGGGAAGGCCTGCTTGGTTTT
GGACTAGATGTGCTGAGTTTCCAGGCTTCCGGGATGTCCAGGGGGACAAAGCCAGCATGAAGCTC
TCGGACCCACTGGAGGGAAGTCGGTCTGCTGCAGGGAGTAGGTTTCCTGAATCAGTGTTGGCTCC
ATGCT
>train_strong_chr11_62320824_62321024
CTCCCCTCCCCAGTGGGGAGCAGGGAGGGAGGGGCTGAGGAAGCGGGGAACACCACCTCCTCACC
CCTTTCTTGGAATCTGCTTTTCTCCTGTCCTTTCCAACTTCCTCTGCCTTTCCCCCAGCTTCCTG
GGGAAAGAGAGACCAGCCTGGGTTTCCCTCTCTCCTCTGCTTACAGTTCCCTAAGTCCAGTTGAA
GGAGA
>train_strong_chr11_62321224_62321424
CGGGTGCAGGAAGCCTTTAGATGCCTCGCTCTCCCTGCCCCTCCACACTTGGTATGCTGTGTCCA
CCACCCTTATCCCTCAGCATTTGAGGGCAGCATCCTCCTGCTCAGCTTTGGAGCAGAAGTGACTC
AGTGAGTGACTGCAAGGATTGTGGAAAAGCTCGGATGCacccttgataagtcacttcaactctct
gggct
>train_strong_chr11_62647224_62647424
CCCAACTGGCACTGTTTAGGAACAAGGAGTTCCTGAGAGTGTTGGCACCCCACGGTGTTGATGTC
CGGTAGTTCCCTGCTGTGAACCCTGTCTCTGCCCCACTTCAATCCAAGGACCCTGTGGAGGGAAT
TCTAGGCTTCTTCAAAGCCTCTGCAGTACCAGCTGCCTCCAAGGCCTAACATAGTGAAGTGATAG
GGAGA
>train_strong_chr11_65187024_65187224
GAAACCACAGAGCTGACCTGGCTTCAGAACAAGATGTGGGGCTCCAGGCACCCGGGAGACCAGTG
ACCCTGATTGGCAATAGCCGCAAGAAAGGGCTTGGAGACAGGggccaggcgcggtggctacccct
gtaatcgcagcactttgggaggtcaaggcaggtggatcacttgaggtcaggagttggagaccagc
ctggc
>train_strong_chr11_118783790_118783990
CTCTGGGACCCTCGATGTGGGGACTTCCAGGCTTAGGGGGCCTTCCCATGGCCCTGGTTCCTAGT
AGCTCTCCACACTTCCCCCGACTCTGTGCCAAAGGAGACCATGCAAATCAGCCATTTTTGCTTGG
GAGGTTTTCCCTGGGAGTTTCCAGCCCCACCCCACCTGCAGCCCTAGGGTAATGTCAGACAACCC
CAGCT
>train_strong_chr11_118783990_118784190
CCACAGGACCAGGGAAACTCCTGGTCCCAGACCTTTCTAGTCTGGGATTGTTGAACAGGGTACTG
GGGGGTGATCGGCGGTTTTGCCCATTCTGGCCCACTGTCCCTTCTGGAGCCTGCACAGACAAGTG
GCATTGCTTGGACAGGCCTGAGGTCACCTCACTTCTCTTGGCTCCTACAGTCATTGTCAGTGTGG
CCGGG
>train_strong_chr10_74014594_74014794
TTTGCATAGGGGCATTACCACTGGACTTGGGCTCAGAGCAAGTGTTTATGAGATAAATGAGGTGC
CGTCTCAGAATCACAGAGCACTCCTCTACCTTTGACCTTCTGCAGGCTTTCACTGGCTTCTAAGA
GCCAAGAACCTTCTCCGCCCCCACCCAGCTCTCTCTCCCCTGCAATCTCTCCATGAACAGCATTG
TTTTA
>train_strong_chr10_82219420_82219620
CCAGCTGTTGGGCCTGTGCTCCTGTACACTGCACGGCCTTGAGAGGAGTTCGGAGCCCTAACATC
CAGGAGAGAGGCCCCACAGCAGTGGAAGGAAATGGGCCTCTCCCGAATCTCTTGTTTGTACCCCG
AGGTCTGAGTGGTGATCCTGGGGATGCTATGGGACTCTCAGCAGTAGGAGTGTGTCTGTCCCCAG
TCTGG
>train_strong_chr10_103911010_103911210
gggaccacaggtgcatgccactacacctggctaattttaaaaattttttgtagagataggggggt
ttcactgtgttgtccaggctggcctcttaactcctgggctcaagggatcctcccacctaggcctt
ccaaagtgttgagataacagttgtgagccactatgcctggccAATTTTATATAGGAGAGGGGGGT
GTGTT
>train_strong_chr10_105667810_105668010
cgggaggcgggggttgcagtgagccaagatcacaccactgcactccagcgtgggccacagagcga
gactccatctcaaaaaaaaaaaaaaaaTTAGCACATGAACATTTGTCCTAGAGAATGCGAGGTCA
TTCTGGTCTTGACTGTAGCCTTCCAATATTCTAGGTCTAAGCTCGAGTTGCTACCAAGTGTTCTG
TGCAC
>train_strong_chr17_7478276_7478476
TGATCTGGTTCCCATTGTGTAACTGTGTTGATTGGGAAGGTAGTTTGTGAGCCATGAAATGCTTG
GTTCATTGGTTGCTTATTGACCTCATTAACCTAGGACTTGAATATCCCAAAGGGTATGCTCTTTA
CCACATTCAACTCCTAATTTATTTGTTTAGGTTATGATGTGATTGCTCAAGCCCAATCTGGGACT
GGGAA
>train_strong_chr17_7482676_7482876
AACTGCCAAGCAAGTTTCGCTGAGTTTGACACATGGATCCCTGTGGATCAACTGCCCTAGGACTC
CGTTTGCACCCATGTGACACTGTTGACTTTGCCCTGATGAAGCAGGGCCAACAGTCCCCTAACTT
AATTACAAAAACTAATGACTAAGAGAGAGGTGGCTAGAGCTGAGGCCCCTGAGTCAGGCTGTGGG
TGGGA
>train_strong_chr17_38269674_38269874
GTGGGCGGAACGCGCTGAAAGTTTTGGCGGGGCTAGCAGAGGGAGAAAAATACCCAAATTTGAGT
TGTGATTTTTAATAGGGGGAAAAAAAAAAGGCAAGGAGGGTGTGTCCTACCCTCTGAGAGGCCCC
CGCAGAGGGGAGCAGGAGAGCAGCACACTAGCATCCTGCTCGCGGAAGCCTGGAACGCAGGACAT
GGTTT
>train_strong_chr17_38270074_38270274
ACCCAGATGAATCCTCTTTCCCTGGGGAGTGGCCAAAACAAGTCTCCTCTTTTTTCTACCTACTT
CTGCCCCACTGTTAGCTGGAaaacgtagctttatacagtcataaagctgcaagggaccttaaaga
tgatttatttccattttattttttggtctgggaaaaccaagcccagtcaagtgaaaagtcttgcT
GCATC
>train_strong_chr17_42173274_42173474
CTGCTGGGTTCCAAGACCTTGGGTCCAGTCCCCACATGGACAATGGGCCGAGTGGCTCAGGGAGT
GCACGAAGTTCCAATGGGCTTATGGGAGGGCTAGGTCTCCACTTCTTTGTACCTACACACAGTTC
TCAGGTCACTGCATGTCACTCCTCACCACTGCCCTGTGGTTGCCAGGACAACTGGGCAAACACCA
CACCA
>train_strong_chr17_57923018_57923218
AGGGATCCTATCCCTTCCCAACAAGGCCAAGAGTTCACCTGAGGTAATGCATTTGCCTTGGGGGC
GAGGCCTTGAATTGCAGCAAATAACCTGTGTGTATTTGCATATTTAACCAGTACTCTTAAGAAGG
ATTATACAAAAACCTGTTCCAGACAGCTGCTTACTCATTGCCTTTAAAATTGCGTGGTGCTGGGA
TTGGC
>train_strong_chr16_2301999_2302199
CCCGGCCTCCTGCCCCTTTGGGAACAGGATCAGAGCTGCAGGTTTAGTCACCGAAATGGGGGTGG
GGGCAGCAGAACCCAGCGGTAAGAACAGGCCACCCGCCTTGCTCAGCACAAGGGCAAGTGCACAA
AGGCCGGACCGCAGTGGCACCTTTTTATTTGCAGAGAAATGCCGAAAGATAAGAATACAGTCTGT
TCCCG
>train_strong_chr16_9141899_9142099
ATTTTCAGACTTCAAACTCATCCCAGCAATGTagaggaagctgatgagggaaagctccctgcagc
gtgggctgtgcccccaggagcccctgagtttaaattcagtctctgctacttactaatcacaggat
gttggcaaatcgctgagcctgcatccccccatctgtcaaatgggggtgctaaggcctacctggca
agatt
>train_strong_chr16_9142099_9142299
CCTTCATCTGATCAgtgccaggcgctggggagatgatagtaaatgacacagacaaaattcctgcc
cccacaaagcttacattctggcgaggaaagacaataatgaacaaatctatatgtacaacgtaagg
ccagctggtggggagcatggtgaagaaaaattaaacgggtgaggtgtagaagtaagaggaggtaa
gagga
>train_strong_chr16_21514099_21514299
GGGAAGGGAGTACCCACGACCACCAAACCCTGTCCTCTGCAATGTGAAATGTGCTTTGAAGTCCT
CTCACCCTGAGGCTTGCCCGCCTTCTGCTGGTGAAAGAAGCTGGGggctaggcgcggtgggtcac
gcctgtaatcccagcactttgggaggccgaggtgggcggatcatctgaggtgaggagttccagac
cagcc
>train_strong_chr16_53132499_53132699
GCTTTTTTCTTTGTCTCTTGTAAACCAACATCAGCAATGAGCAGGCCACCTCAAGTGTGACTCAA
TCAACGCGAGGCAGGAGGCATGCAAAACAAAACAGAAAACTCCTGGCAGCCTTAATATAGCGATT
TTTCTAGCAATCTACATGACTATCCAGGCCCAATGCACCCCATTACATATGCAAAACATCTGACG
TTTGT
>train_strong_chr16_67275699_67275899
GGTTGGGTATGCACTGGCCAACACAGGCTGAAGCAGCACAGACCCAGAAAGGTCAGGCCCACCAC
GCTGTCCTGCCTCCTTGCATGCTGTAATCCCAAGAGAGCAGAGAATGTCCCTCTCCTTCCAGGAC
ACCTGCATCCATTTGGGGAAGGGTCCTGAAGGTTAAATAGTCCACCttctttttttttttgatat
ggagt
>train_strong_chr16_87421899_87422099
GAAGACATTCTGAAGACTGCAGTCTATTCAGTGTCAACCCCTAAATCCTCCTGACCAAATCCTTT
CTGAGAATAGCTCCCTGCACTCCTCTTGAGCAATACTTGTTTGTTTACTTGCTCTCAAGAGCAAA
GCGATGACACCACGATGGATAGGACACTGGGCCTATAGTGGTGCAGACGACAAAGCCGGTGGCCT
CTCTC
>train_strong_chr16_87812299_87812499
ccacaggcgtgtaccactacgcccggctaattttgtaatattttgtacagagatggggtctcatt
atgctgctcaggctggtgacaaactcctgggctcaagcgacccacccacctcggccccccaaagt
ggtgggatcacagacgtgagccagcgctcccTGTCAGCGTTTCATTCCCTCTTCATATCACATCA
CTTGG
>train_strong_chr16_87887299_87887499
CCTAGCCGGCTTCTGGAGAGCTTTCTGGATTCGCAAGAGGCCGGCTGATTGCATCACTCGCTCAT
TCATGCCCGGAGGGAGGCGGGGAGTGGGTGTGGCCAAGCCGCACTCGAGGCTGCCTCTCCCCAAA
AGGGAGAGAGGCACGCTGCCACCACTGAACTCCAGACACCAGACAGGCGCTGCGGAGACACTGAG
CACTG
>train_strong_chr15_58624108_58624308
AGCATCTCCCTCCTAATTCCCTGTGATGTGATAATTCTAAGACCCACTTCCTGGAGCAAGAAGAA
GCTAAGATCCCTCAGCCTGGCTGATGTGGTTTTGAAAGTGGAAGAGGGCAGGAAGTGTTGTGGTC
ACTCCCACCCAGCTGTGGGCCTCTTCCCAGAGCCCTCCTCACCAGATGCTGCAAACTCAGACTGC
AAATC
>train_strong_chr15_89181596_89181796
GACCCAAGGAAGTGTGGCCGGGCTGGTGGGGCCTCCCCGAAGGCCTGCTTCTCCTTCACCCTCAC
AGAGTCAGCCCCACTGGAGGCAGAGCTCATTGAGGCATCTGGAACCCACGGAGGCCTGTAAGGGC
TCCCTCGCTGCTCCTTGCCTTCCCTGGGTTGGAAGTGGGGGCTAGCCACTCCCACCACAAGTTTC
TCCTG
>train_strong_chr15_90943596_90943796
ctttgtcctattgtagtttatatttttaattaattccttttccgtctccattcttgttaatagct
taaatgatctctttttagttcATGAAGAAGAGTGTGGCACAAAAGATCCTTTCAAGGTGAAAAAA
AGGAGCAGGTAGCCAAGATAGTTGGGTTACATAGTTTACCACTTCCCTTTATAATCCGTAGGTGT
TGAAA
>train_strong_chr14_61569847_61570047
TCTGTGGGTAATATTGCACTTTGTAAACACTTGGTACTCAATAAATTCCAGCACACATATGGAAG
CAATGGTGCCAACTAGCTGGATTGAAAGTACTCGATACCCAGTGTCCAGAGCATTGGCTAATGGA
GAGGAAGAGGTTCCCTCCACTTCTGACTATGGGTGTGCGGCACAAGCCCCTGGCGGGCCTCACAC
ACCCT
>train_strong_chr14_61570047_61570247
ACTTAGCACCTGTCAATCTCCTGTCCTCTGTGAAAGAGCCTGCATTTCTCCCTGTTGGGCCCGCC
ACTTCTCCAGGATTTTTTCAGTGCTGTCTGTCCAAGTCTTTCTTCTGCTGGAAGTGTGGGAATGG
GAAGTCAGCTCTAGCCATGGCTACAAATAATTCACCTTTCCAGCAGCCTGCGGGTTTTCTTCTTA
CCGGT
>train_strong_chr14_61570247_61570447
ACAACAGTGAGTCTCATTCTCAGAATCTCTGAGGCCTGGCCAGTGAGGCCCCTATTCTTCTTCCC
CTGGCAGAGGCCAGCTCTGATGGTGTCCCCACCCAAAGGGCAGACACCCATGTGATTTCAGTGGT
TCGGAGGAATAGGAACGGAATGGAAGGGTGAGGTCTTTTCTGCTGAAGCTCAAAGCACTGTGGAT
ACAGG
>train_strong_chr14_74208847_74209047
AACTAGAAGTGCGTGTCTGCAGAAGCAAGACAGAGAAAGGAAGAATGTGCGCCAGCCTGGCAAGC
CCACGTGCCTCCAGGGGGCTGCGAGCCCCTCCAGTGGGCGCTCACACACACTCACGCCTCCCTTC
ATCACAGCCCTGTCTCCTTGTGAGCCACAGCACGGGCTTGAGGCCTGGAGCAAGGGAAGGTCCAC
GTGGC
>train_strong_chr14_77422047_77422247
caaacaaaaccgagaaagtctctgccctcaagcttttattgaaggagggaaatagacaaaagaga
agcaaacaaacaaaaaaggtaaaatcagagggtggtaaaagctatgaaggaaataaagcagtata
actgcttaaggagcagggacctctgcaggtggatggcaagggaaggtctctctgcagagacgaca
ttGAC
>train_strong_chr19_4374400_4374600
CAGGGCCAGAAGGACCTCTCCTGTGCTGACAGCAAAGTCACCAGCGGGAGTCCAGCCCACACTGC
CTTTCTGATGAGGCCTCCAGCTCTGGCTGCTGACTTTAAACCCTAAGGAACCCTGTGCAGGGCCT
GCATCCCGGAAGGCCTCCACCAGCCCGAACCTGGCCCGTCCGCCCTAGATGGGGCAATCGGCGTT
TCTCC
>train_strong_chr19_4375000_4375200
CCTGGGGCTCCCATCACCACTACCAGTCTGCCCAGGAGGCAGCAGAGCACTGAGCCCGACCTGCT
CCCCTCGGGCACCTACGAGACCCACCTGCCCCTCCATGCGTGGGGGAGAAGGGGTGCCCTCTGCT
GTGGAAAGCTGGGACCTACTGTCTGTGGTGCGAGGCTGACCCCACAGAGCTCCAGGACAACCCCG
AGAGG
>train_strong_chr19_4375200_4375400
AGTGGACAGAGCCAGCCGGGCCCTCCAGCCCCCACCTGGCCCAGCTGCCGCCtctgggcagatgt
ctccacttgataaacaggacagctaagggcctaggagagacatgcctggcccaaggccagacagc
aggagtggcTAGGAAGGTCAAGGGATCCCCACTGCAGGCCCCACCAACCCTGGCTCTGCCTGGAA
TGCAG
>train_strong_chr19_6738600_6738800
TTGCCCAACTGCAATCAGACATTTTCTAGCTCAGAAGCCACCAGCAGGTGGGGCCAGGTCTCAGC
AGAGACATCAGTCCCAGTGTGGGCTCCCAAGGCTCTCCTCCTGGGCTCAGCTGTATCTCTCTGTT
CTGGGAGCCTGGGTGCTCTGTGTAAGGGGAACGTATACCCAAGGGCCCCCCTGCAAGACGCCCAG
CCTTG
>train_strong_chr19_13275200_13275400
TCCAGATGGGGACTGCAGGGAGGGCTGACCCCCTCCCGCATACACCAGGCGGGCAAGGTGGAGCG
CCCCTCCTCGGAAATTGCCCCCCGCCCAAGATGCGTCAGTGACAGCTGTGCCTCCTCAGCCCGCA
CCCAGCCGGTTTCCTTTTCCTGTGCACACTCTCCCGATGGGCTGGCCTTCAGCCTGGAGAGACTC
CACGG
>train_strong_chr19_13275400_13275600
CCCCTTGGAAGGGGCTCCCCAGAGGGTCTTCCTGGACGAGGGGGAGGGGACAGGCTGAAGAACAA
TGGGGCTTCTGTGGCTGCAGGACGCCAGGCACTTCCTGTTAACCCTTTCCTCGGGGTGCAGCTGC
AGGGAGCACCTCCCAGGTCCCGCCTTGTGGGAAGGGGCAGAGGCAGCCTGAGGGGAAATCTTGTT
GCGGG
>train_strong_chr19_14629600_14629800
CTACCCAGTCCTTTCCCCGGGAGGCGATGAACCTGCTCGCCCTTGTCTCGTGGGGCCTGCGGTGG
GCTCCCGCCCGGTGACGCCGGACGAACTACCTAACCTGTGTCTGCCTAACCCAGGGGCCCCCTTC
TATCTACAACATGGCAATAAGAGAACCTATCAggccgggcgcggagcctcatgcctgtaatccca
tcact
>train_strong_chr19_18393600_18393800
GCATGCACCCCTCCAGCTCCCCACCTCTGTCTGAATGGAGCCCACACcctcctttccctgacctc
cttcccctcactctctctgatccttggcctcccagttgcaggactaatcgtacctctgggccttt
gcacgtgctatgctctctgcttggtactcccttccccCAGTGCAAAGATGTGTCTTCAGGAAGTG
CCCCA
>train_strong_chr19_39173960_39174160
CCCCTGCCTCTCCTCTTTCTCGCCCCCCGCCCTCCTCCAGAGAAAGCAGGTGGTGAGGGCTCTCT
AACCCAGACAGGACTTGCTGTTCAGCCCCAGCTTGAAATTGATTTCCTCCAGCCCTCCTTGAGCC
AGGCCCCGTGAACAGAGGAGGGGTCTGAGCCAGGCCTCCTAGGCCATTGGTGGGAGGGAGAATGA
GACAG
>train_strong_chr19_39174360_39174560
TGAAATCTGTCATCATGCCCATATAAGGCAAACTCCTTGGATTACTTTTTACCTTGGCAGAATCA
CAGGAATGTCAAGGTAACCAGGCCACCTCAGCATAGCTCTGATTCTCACCCGGTCACCTGACTTG
CCCGCCCTCCCCCATGACTCACCCAGTGGCTCAGCATGGGGCCTGCTGCACTGTGGCTGCTGGAA
TCTGC
>train_strong_chr19_39174760_39174960
tcccccagcattcagagccttatctgtaaaattagagcacgcagaacaaaccctggtacacacta
agtgctcaataaatgtgagtcattTGTGTAATTATAGTAGGGTAGGCCTTATGCCCCACCCAGTC
ATAAAAATGCCTCTTGCTGTTGTTGGTTCAGGCTCAGCCCCTTAGTGGCTTTCATGGGGCAGGTT
GACAT
>train_strong_chr19_39175960_39176160
TTTAGGTAACTCTTAACACCACGAATTAGTTGCCTGCTGGCAAACTTCAAACTCCAAGCCTGAAA
TTTCTGGTTGGAGTCACCTCCCAGATGGACTCAGGGATTCATTCACCCCCTCATCCAGTGCTCAC
GGAGCCTCTGTGAGGTGCAGGCCTGGAGAGGAGCCCTGTGGCCTCAGCAAAGGGCAGGCAGGCTG
GTGAG
>train_strong_chr19_39177160_39177360
AGCCTCTGCTGCTGCCCTAATTTTAAAACTGCCTTTTGGGAGTGTAAGTTTCCTCTGTTAAAGGT
AGTTATTTCAAGGTAGGCCTCACCATCTCCTCCTCCTGGTGAGAAGCTCTGCCTGGAGGGCTGAG
CACTGCCTCCCGCTCTGTGGGCCCCACCTGCCTTGGGTTGAGACCTATCTCTTCCTGGACTCTGT
GTGGG
>train_strong_chr19_39893160_39893360
CACACATACTGTTCACACAACCGGGTACACATGACGGCTAGCCCAGGCCCGCCGCCCACGCAGTC
GCAGGCCAGGGTACACACGGCCAGCGCCGCCCTTGGCCACGCCCGCTCAGGCCCAGGCAATCGCG
CCAGGCGCACACACGGCGCGAGCACACGTGCCGCGGGTACACGATCCCCAGCTCGCCCGCGCACT
CGGCC
>train_strong_chr19_39924960_39925160
Ccttccccagttctgaccactttggatcagcttctggtattgggcccagtccttctccccaacta
ggctggcaggtccatgaaggcaagaccttaagtcatctggatcactgctatgtccccaaaactca
acagagggtacacatacaaatccttcaaATACAGTGACAGCCAATAACAGTAACATTCAACATCT
GCTAC
>train_strong_chr18_3596800_3597000
AGCAAAGCCATTCGCTGTGATCTCTGATTGTGCAGTGTCATGTCCTGTCACCAGAGCCCCCTCGT
GTTTGATGTTGGCCAATGCCGCCAGCATGATCTAGCAGGCCAAATCCTAATCTACCATTCTCTGA
CACCAGCTGGTCCCCTGGGTCGTCCACCCGATGTCCCCCATTCTCCCCACTTGGCCTCCCCCACA
GGCTC
>train_strong_chr18_3602800_3603000
AGGTCAAAGACGTTATTAAGTATCGACTCTGAAAAAGCAACTATAAATACTGCAAATCGACTAAG
CCAGAGGACGCAAATATATCCTGCGTGTTGTGTGCTGGACTGTGGTTGAGACTTCATGGTCGTGC
TCTGGGCTCATGGGGGCAGCTGACTGCTCATAATTAAGATTGCTGTTGCCGCTGCCTGTGTTCCA
AAGAG
>train_strong_chr18_3606200_3606400
TCATTCCTGAGCCTTGGTGCCTTGACGAGTCACCACGCTCAGGAAGAAAGCTGCAACTCGCCAGG
ATGAAACTGGGCCCCGCTTCTTAGAACCCTTCCCCGCTTCCTTCCCCTGCCAGAACCACACTAAA
GAATTCGCTGCTCTCAAAGACAGACGTTTTCATTACTTCCTTACATTATAGAGTTTGGGCTTAGA
TAACC
>train_strong_chr18_20839802_20840002
GCAGCTTCAGCCCCTTGTAAGCCCTGCCCCCTCTCAGGACTGCCCTGAGGCCTCTCCAGTCCTCC
CCACACTCAGAGATCTGTGGGGAAGCTCCGCCCAGCCACACTCCTTGGGATAATACTAGCCGGTT
CTGCCTGATTCCTTTTCCCCCGGAGCCAGCCTAGGGGGCCCGGGACTCCTCTAGTGAGCCTTGAC
TGTTA
>train_strong_chr18_20840202_20840402
TGCAAATGGGTTTTGTTTTCCTTGGCATTTTGTTGTTCCGATCACAGATTTCCCTGCCAGGGTGT
CTGTGGTTATCAGCTGCAGGCTCAGCTTGGGGCGGCCGCTTCACACAAGCCACTCTGTACCACGT
GCCCTACCTTAGTGACGGGAGTAAGGAGCTTCCTTCCCCTCCATGTCATTCCTTCCTGTTCCCTT
CATTC
>train_strong_chr22_30592400_30592600
AGGTATCCTGTCACTGGGTGCTGAGCTGCCGGCACGCCTCCTATCACCATTGCCATGGCCAGCGT
CATCACCATCGCGGTGGCCAGCGTCAGCGTTTGACAAAGGAAGTACTCAGTTACAATTACCTTCC
TGTTGGCCAGCAGCTCAGATAATTGCTTTGCAATGTGTGTGAGAACCTCATAAATTAAACCAAGA
AACAG
>train_strong_chr22_30592600_30592800
AGGGGCCAGGTCTGGGCTGAAGGGAAGTGTCAAGTGGAGGAGGCAGTGATGCAAGGCTACCTTTG
AAGTCACTTTGTTTGTGAAAAGTCTGCTGTGCTCTCTTAAGGAAACTCCACTGGAATGAGGTTTC
TGTGCATGTGGGGTTTAGGGCTATTGTTTTTGGCTCTGACTTTCACCTCAAGCCCTAGCTAGGAC
ATGTA
>train_strong_chr22_35772600_35772800
agagtgctaggattacaggcgtgagccaccacaattggccCAGTCTATGGATTTTTAAAAAATAA
CTTGGGCTTGTCTTCCTTGCTGAAGAAGGCTGTTTTCCAGCCTGTCACACAGCAGTTAGGCTGTA
GACCCTCACTGGAGCCCCTGCCCTGCAGAATCGAGCACATGTTCTTTCTGGGTCTGTGTGGGGTG
TGGGT
>train_strong_chr22_35773000_35773200
CTGCCCAAACCACTTCTGTTTCCTGAAGGCGCCTTGGGAATGCTGAGTCGCGATTTCCTCATCCC
CTCGTGCAGCTGCATTTCTGCTGCGTCATGTTTGGGAGGGGGGACTCGCGGAAACAAAGGGAAGG
CGGATTTTGCTAGATTTTGCTGAGTCACCAGTGCCTCCTCAGCTTCTCTTTAGGTGGGAGGTGAA
AGGGC
>train_strong_chr22_36726454_36726654
TTGGTCTGTTATCTTGTGTGGCCTCCAATAACCTTACAAGGTATTGTATTGTAATGTACAAAGCA
GGTATTATCATCATTGTTTTGCCATCTTTCCACACAGCGGTTCTTCTGGATTTGTTCCTGATCTC
AGAGGCATCTCTTCTGGGCAGTGGGGTGGTTAGAATTCTTAGCAACCAGTGGGCTCTTTGGCCTA
CTCAG
>train_strong_chr22_36727054_36727254
CTTCCCAAATTCCTGAGCAAGGGACAGTGGGTGGTGGAGACAGGGTTCCTCAGAGCACAGTTTGA
CAACCACTAGTCCATGTGTCTGGAGCAGTTCTGCAAAGGAGGAAGCCACAGCCGAGAGCGCTGTG
GCCCTGGGTTCCGCTCTTCCCCACGCAATGCCTGGCCCCTTGACCTCTCTGGGAATGAAGGGACT
GCTCT
>train_strong_chr22_36727254_36727454
GAGGATGGAAGGAAATGGTGTTCCTGTCGTACACGGTGTGAGGCAGATGCCCAGACATGCCGTCC
TCACCCGCCTGCTGTCTCGGAGCTCCCAACTGAGCAATTCCCTGGCACCGCCACGAGAAAGTCTT
TCATAAAAGTTACAAATTCAGGAACCAGGCCATTTTCTCCCTGGATTTCATTTTCAACCGAAAAT
GTCCT
>train_strong_chr22_36727454_36727654
GAGGCCAAGCCCATGCAGTGAGGGCATCTGAGCTGATGTGGCCATCTACCTGTGGACAGGTGTTT
CCAGCCAGCTCAGCAGGCTGGGCCCAGGAGGGAGGAAGGGGAACCTGACCGCAGGTATTTCATCC
CAGGTGCAGACTTCTGCTGGGGGCTTAAGCCTCACTTCCTCTGTGAGAGGAGCTGCAGCTCACTC
TTGTC
>train_strong_chr20_10492200_10492400
cagtaacagcAAGCACAAATGACTAATTTAAGAAAAGCAGTACagcagctggacgtgttccatct
tctttgatgctcaccacctccctgtgaggaaagtactcttactaccccagcttcgcagatgacac
ttggaaaacgtaaggacccacagttaggtGGCCAGACTGAGAGCAGAGTGCTGAGTCACCACACG
GTGCT
>train_strong_chr20_30160339_30160539
GGCACCGTCAGTCTGACAGCAGGGCTGGCTCCTGCAGTGTGAATGAAGCGGTCTTGTGCTCGACT
GTGAAGGGGGGTTAGGACCTGCTTCCCAGGGCGGGTCCAGCTTTCTGAGGGAAAGCCTTCAGAGC
CTCCATCAGGCCGGCACCAGGTACCAGTTAAGCACTGGGCAGGGAACAGAAGTGGTCAAACGCCG
CTTGC
>train_strong_chr20_30160539_30160739
CGCGACTTGAAACTGCTGAATAAATGGATAATGTCAAGCGCTATGGCTTAGGGCAGTAGTACCTC
CGGTTCCTACGATCGTGTCTGGGGTCCCTGAGGAGCAAGGCAAGAGTCGGCCATTCAGGAGGTCA
GAGTTCAGCTGTTCTTGCACAAGCAGGGAAGCTGAGTCACCCCAAACACGGGCAAGACTAGCGGT
GGTAT
>train_strong_chr20_45946593_45946793
taacctctctgtgcctcagagagtttaccactttacaagtggtaccttgtaaagttatcgaagaa
gtcaatgagttaattcacgtaaagctcttagtataatacctggcaaatagtaagcacctattcaa
tggtaactAATGGGTAACTGTATTTTTTTTAACCAATCActcttcctccttttcttgcttctctt
ccacc
>train_strong_chr20_45977593_45977793
TGAGGTGCTAGAACTTTCCAAACATTCAGGCTGACACTGAAGTGGTAAGAAGCTGGGCATTTACT
CCAGAAGCAATTCCATCAGACTGTCGTTCCACAGGAAGAAATGGGTGCATCACCAATTGATATGG
CTGGAATTTTCCATTTGGAAGACTCAACGCCAGGACAGGAAGGAGGCTGGGGAAGAGAGAATGTC
CTGTC
>train_strong_chr20_45977793_45977993
CTGGGGAAGAGAGAATGTTCCGTGGTCTGGGACTGTGACAACGCAAAAGGCCCAAAAAGACAGCC
TCATGTCTCGAACCCTAGTATAAGGAGAAGATTTTAGGAGAGTTCCACGTTAGGAGGAGAGGACT
TAGGATGGGAGCTAGATAGAATGGAAAAGATTATAGTTCAGAGTTAAATTATAGGGGCTTGGAGA
CGAAG
>train_strong_chr20_45978793_45978993
TAATCAATGCTGGAGCAGAAGAGAGAGGGAAAAAAAAGTTAAGCTGTTTTATCTTTCCAAGTATT
ACAAGTGGGCACCATAATCACCCAACTTTAGCAATAGCACCACCAGCTTTAGCACAGCATTTCAA
GCACAACAATTTAAGAAAACCATCTTTTTCACAGATCAGCAAACCATCCTTTCAAAAGGAACCCG
TGCAC
>train_strong_chr20_45988593_45988793
ACTGCATAATCTGTGTTTTCTTTTAGGAGGTAGACCAGttttttgcttttttgttttttgataca
gtgtctcgctctgtcgcccaggcttgagtgcagtggcatcatcacaactcaatgctgcaacctGA
AGACCCACCCTTTTGAGGTGGGTTTTCAGTattgaatgatggcgctgaaggaaacttttagatta
gactc
>train_strong_chr21_35320130_35320330
GCCTCCCCCCAACCCTATTGTAAAATGTCAAGTGTTTCAGTTTTGAGAAAAAAGAAAGCTGAAGA
AACCATGACTCATGACATGGGCTGACAAACAACGATCTGAAGGTATGCTGGTGAGTCACACTGTG
GAGCTCTGCCTTTGTGTTGTGGTGAGGGCCGGGGCTGGAAGGAGTGTCATGGGACCAGCCAGTAA
AATTC
>train_strong_chr21_35320330_35320530
CACTACTCTCCGAAGCCGATTGGGAGGCAATTTAAAAACCCTGGGCTTTTTCCAGCCCCAGTGTA
GTGGATGACTCTGGGTCCCCTCAGGTATGTCGATCTGTATGGGAAATCAGGAAGAATGATTATTA
ATAACTGGAAAAAAAAAACCTGTTAGTATCTTTCCATGCCCAATGCCATGCTGAACCAGCCCTGC
CTGCT
>train_strong_chr7_44679475_44679675
AGCAGCTCAGCAGTACCGGTATGAACCAGTTTTTTTCTGACTGCCTCCAGCATGAGCTGAATTTC
CGTCTGTGCAGTTATCCTCAGCCAATTGAAAATCACCTGGAGTTGTATTCCAAGCACAAAAGAAG
GTCAGAGAGTGGAGGCCCGATGATCATGATCGCCCTGTCTCCAGGGCCTAGGCTGGAAGGAGTCC
TGCAG
>train_strong_chr7_44679675_44679875
CCTTTGTGGCTCAGGACCAGAGAGCTGACCTTGACCCTGACCTTGTGATCCCAGGCATCAGTGGC
TGGAAATTCCTTTCATTTTATTGTTGAGCCCAGAAGCGCCCAGCTCTCTTTGGCAAGGTTAAGCT
AGGGTAAGAGGCACTGTTACTAGAGTGACCAGAGTTCTTTAAGCGTCGCTCTGCTATTACTCAGT
TAACC
>train_strong_chr7_104585764_104585964
TTCCCCAGGGACTGGGCCTAGCTCAATCGGGAAAAGTCAGCATCCAAAAGTCCTCAATGACGCAG
AGGAAGCCAGGAGAAAACAGTCAATGGCTAGTCATCACTGATTCGTGGTCACAGGCgttagaaca
ggaaggatctgcacagatcagcctctcccacccctcactttcctgataaaggaactaaagtccgg
aaagt
>train_strong_chr6_7146401_7146601
AATAAAACACTTTGTGGAGCCTGTTGTGTGAGAAGCAGGCAGCGGCTGTGGGCCTCAGCCTTGCC
ATCTGTTTCTAGAGCAGTCTGTGGCCCGCTTACCATGCCCTCTGTCATGTAACATAGGCCCCATT
CAGCAGCAGCATTCTTGAATGTGCATTTATGTCTCTGTGGGACCGGGGGTAGATGGCCTGAGAGG
GGGAA
>train_strong_chr6_26025821_26026021
GGAGTCCAAGAACTGAGCCAGAGTACACCAGAGTATGTAGTGGAGTACAGctttctcattcttta
gtagggctgtgtagagaaatactctattttatggatgtatagatcactctagtcctttctgatga
aaactttacagttgccactcatttactattacaaacaatgctgcaCTACATTATGTTTCAGTTTt
tagcc
>train_strong_chr6_26026221_26026421
CAAAGATGCTGAATATTTGGCTGACTTCTAAAAATCTGGTCACCTAACTTTGACACTTCCTAGGT
CGTACAGTTTGAAACTTTCACAATTAAATCAGTTTTGGAATTTACAATTTAAGGCAGGAATAGAA
GACTATTGGGTTGACAGGTACAGTGAAGATGCAAGTCATCTGAGAATCTTACATCAGAGGGGGCT
TCCAT
>train_strong_chr6_26122621_26122821
TGTTCTAGACTTGAATAAAAAGATAGGTAGACTACGTCTAACCCTTCATCTTAAAATCTTTACCT
GGAAAAGACCATGAGTAAAATACTTAAGGGAATGTGGAATTTCCCAGGCCACAAAGCGGCCTGCA
GTTGTCTAGGAAGGGAGAGTCCTCTAGGAGATACAGTGTATGTGCTAAGTTTAATGACGTCTCCT
CTTCA
>train_strong_chr6_31706021_31706221
GATTCCATGCCTCTGTGTGGGTGTGAATTCCCTCATGGTGACCCTCAAAATCTGCACACAGGACC
CCTTCCCATTGAGGGGAGGGGATCAAAACAACTCTACTTCTCAGGGTCCTCTCCTGTTCCAACTG
GTCTGTGTCCAAGAGAAGCCTTAGGTAAATGGGGCCAGCTTGAAGATCAAACAGGTTTGGCAGCC
TCTCC
>train_strong_chr6_35437822_35438022
CGGGGTCTTAGAGAGGGTGCTGCTTGGAGGTCACTTACATGATTGATTCAAGTGCGTTTCTGGCC
TGCCACATTTGAGGTGTGCCTTGGTGACCAGGTTCTAAGCAATGCCAATGGCTTCCTCTCTCTAT
CAGCCAAGAAGTATGATGCGTTTTTGGCCTCAGAGTCTCTGATCAAGCAGATTCCACGAATCCTC
GGCCC
>train_strong_chr5_79542844_79543044
CAGAACACTAAGAAAACACTGGGTCTTTACAATTAGGCAGGTATGGCCACTTAAAGTACTAAAAA
TAGCTTGGTCAAAGAATTACATCCAATGGCTAGTTCTGTAGACATATCAGCTTATATGAAGACTT
CCTTTTTAACATCAAGTTATCACAGATGATCTGGCCACATACTGCTCTGAAATAAAAGTAGACAA
TGCCA
>train_strong_chr5_133838901_133839101
taggctttagattttttggtgctaaaaccagtacagtcccaggcaaaccaggacagaacagttgg
tcaccctaGGTAGTAATCATTAACCCAGAGAGGGCCAGGCTTCAGGAGCCAGCTGGCCAGGGTTC
AGGTGTGGCCCCCAGGGCCCCCTCCAGGCATTGCCTTGTCCTTGTGGTTTGTGGTAGGGCCTTGT
CCCAT
>train_strong_chr5_179246594_179246794
GCTTGGCCAGCACCTGTCTGTAGGCCACAGCCTCTGCCAGCACGCCCCTCTGTGTCCCCTGCCCC
TGTCTGCAAGGCAGTGGCTCCAGCAGGCCCTGGGGCATTTTCCACTCTCCACCGCCGGATGCAGG
GAGAGGCCTGAACCCTCTCCACAGGGCTGCTCTGGGCAGGGTGGAAGCCTTGCCCACTTCGGAGC
CCTCC
>train_strong_chr5_179246994_179247194
CTTGCCTGGGAGGCTCCAGAGGGTGACCACTCGTCCTGCCCCTCTCCTTGCCCCAGTTCTGGCGG
ACAGGTTACTCTGGTGGCATAAAGCAGTGTTTCTTCCTTCCTAGCTGAGGAGGCTGTTGGCTGAC
CCCCTTGGCTGCCCACAAGGCCAACGGGCCTGAGCCCCCACAGGGCCATGGGCATTACCTGCTGA
ATTGA
>train_strong_chr5_179247194_179247394
GGAGCCCATAAGGAGTCACTTGGACCACAGTGAACACTTGGCGACCACTGACACTCAGGAGACCT
TAGCTGGTCCTCCAGCACCTCTCAACTCCACTCCTACTAAACTGGGAACTTCTCTGGTGCTCAGG
CCAGAGTCGGGGTCCGTCACCGAGTATGCTATGCGCTGCCCATCACCGAGGATGCCATGCGCTGT
AAGAG
>train_strong_chr5_179247394_179247594
GGCTGCCACCGCGGCAGGCTGACCATGGCAGGGTCGGAACAGCAACCTGAGAGCCAGCTTGTTCT
GGCCAGCAGTGCCCACTGGGCGACCTAGCAGCCTCCTGATATGGGGGCTGTGTCCCCCTCTCCCT
GCACTGGGTACCCCCAACTGAGGATATTGCTGAGTCATGGCCAGGCCCAAGCCTGGGAGGGGCGA
GGGGC
>train_strong_chr3_39192396_39192596
TACTCCTCTGGAGAGGCGGGGGAAGTGCCCCTGGTTCTCATGTTCCTCTGTTCCACCTCGGAATC
CAGAGGCTAAGAGGCAGAGGCAGGAGATGAAACAAAAAGACTGAGCCAGAGACAAGGAGAGGCCA
AGAGGGAATGAAACATAGTGAGAATCTAAGAAAAGTGTCAGACAGTGAGTCAGAGGTGGGGGGAG
GGGCC
>train_strong_chr3_39192796_39192996
CAGGCAGCCCTCCTGCCACCACACACAGGCACTGACAACCCCCCACTCAACTGGCCACAGTTATC
CACACGCTCAGGTCACACTGTGCAAATCCAGGAAAGGCCACCTCACCCCTGGGCACCAAGTAACC
AAAGGCTGTTTTTGAGAAGTGGGGGCGGGGCTTGAAAACGTCACAGCAACTCCTCTGTCCACCTC
AGCAG
>train_strong_chr3_39192996_39193196
TCCTACCAGTGCCCCAGGCCTCAACCCAAGCCAGTCTTAGGGAGGGGGCACCTTTAGCTGCCTCC
ATCCCCCTTCAGGAATCTGAAGAATGTGTCCTTTAACCTCAGAGCCCCAGGCCTTGGCCAGTCCC
CCCAAAACACTTGGGGTCACATGACCCCTGTCCCTCAGGAACTTCCTGGGAGAAGGGGAGGGCAC
CTCCC
>train_strong_chr3_39193796_39193996
gggcacggcaagccacagaaggcttaagtagggagtgacaatgccagatttgcattttaaaaACG
TGGCTCAGCACCGGGAGTGGAGGGGGTGTGACCGGTTGGAGGTGCTGCCAGGGCCAGGAGAGATG
ACAGGTCAAGGGCATAGGAGAAAGGCAGATACCAAGATGTGGAGAAGGAAGAGGGCAGGGCTGTC
AAGGA
>train_strong_chr3_49066196_49066396
GTCTGCAGTGAAGTCGATGTACCCAGGGAGAATGAGAAAGTCACTGCGAGGGAAGGGAGTGAATT
GGGAGTAAAGCTCTCAGCTTAGGGCAGCATGAGACTCCATCCCCATGTACCAATCAACCCGTAAC
GCATGTGAGCAGAGAGTGGCACTGACAGAGTCTGTGTGTCACAGGCACAGCACAAGGTGGAAATG
GGTAC
>train_strong_chr3_52028760_52028960
CACGCACTCAGACAAGGCCACTCCTTACCCTAAGTGCCACTGCCAAGCAAGGGAGATAGCCAAAC
TGCCCTCAGGAGGCAGGTTACACCCTGACCAGAGGGTTACACTTCAGGCTGTGGAGACCAAGGAA
AGCTTTATTATGGGTCTGGTAGGGTAGAAAAAGGAATTGCAGGCTTTGGGTGGGCCAGTTAGGCT
GTGCT
>train_strong_chr3_53303760_53303960
ctaatttttgtatttttagtatagacgggtttttgtcatgttggccaggctgatcttgaactcct
gacctcaggtgatccgcctgtctGCATCAATATTTTAAATAAAGATGTTAATGCTCCACAGGTTG
TGCGTCTTTCCCCACGTGAGTCCACATTCTTTTCTACCCTAGGATTACTACTGGCACAGAGGAAG
TTGAA
>train_strong_chr3_141086710_141086910
TAATTACCAAGCCTCATGCCAGGCACTGAGATATAAATATCCCCTTTAAAGAGTGGTCATGTCTT
AAATCCAGGAAGAGCTAGTTCATGTTGGCACCCAGGGTAGGGAGCGAAGCCCAGGGCCACAGCAC
AGAGGCAGAGGAGAATAGACACTGACCACCAGGAGCTGCCCGGGGATGGTGACAAAAGTGCCTTC
CACCT
>train_strong_chr3_177077106_177077306
GCGCCCAGTGCCCCCAGGCTGCGACAGCCAAGTCGGTGGGCGCGCATGGCGGGGCTTGAAGGAAA
GGTCCAGAGCCGGTGGGAAAGGCCACGCCCCGGGGTAGAGCGCTTCCTTCCAGATCCCGGCCTTT
AACTGCAATTCCGTTTTAAGGGCAACCCTGCCCGGTTCACACCTAGCCTTGAAGATGACAGATTG
CACTG
>train_strong_chr3_177077306_177077506
TGAGCAATTTGCAGGGTGAGAACGGGAGCCTACGACTCCGCACCTGCACTGCCAGAGCCATAAAT
GCAGCAAATCATGGCCTATAAAATGTCACCACTGCTGAAGTGCAATTTTCCAGGGGTCTTCTGCA
GAGGGAACTCCACCACGGAGAGCGACCCTCGGCTCTGCAGCCTAAGAGGAAGGCCCCTGCAGGGT
GGGGG
>train_strong_chr2_43446296_43446496
GCCCTcacacacatccacacatacttacacacagacacacccatgtataccaacacacacgcccc
tgcgtacacaccaacccccacatcacaacagacacacccacacccaggcacaccccaaagatcca
catacctacatagcaacagatacacccaaacccacaccagcactcacacacatccacacacactt
acaca
>train_strong_chr2_70370696_70370896
TGCCCCAGCAGTTGGAGCAGTTTGGTGAGAGAGTGGCACAAAGCTGACACTGGTACATGGCCCTG
GCCACTAGTTGTTAAGTTCCACCCATCTCCAGCACTGCCCTCCCCATGAGTGACAGTGAAAGGTG
GGAGGGACGTTACAGGACTGTATCAGGCATTAGACCTGCTACTCCAAGTGCAGTCTGGTGCAGTC
TGCAG
>train_strong_chr2_87785885_87786085
CTAAAGAGCTTAgctaggcatggtggctcacgcctgtaatcccagcactttggaaggtcgaagtg
ggatgattgcttgagcccagaagtttgagaccggcctgggcaacatagtgagacctcatctccac
acacacacatgcgcgtacacacacacgagcgcgcatgtgtgtgcacacacacacaaattagccag
gtgtg
>train_strong_chr2_101620168_101620368
CTGCCTGCACACTTCAGGCCCCTGCTCTTTAAGCATAGATGAAGTCAATAGCATTGAATGATCTG
TTCCAAAAACATGTCCTGTCTTAAGACATGACATTTAATCAAATTTAGTATTTTGATTGAGGACT
TCAGAAAGTGGATTATGCATCTTCTTGTCCTAAGTGTTATGCTAATTGCTGGGCATTGCACACTG
GTGGG
>train_strong_chr2_178029954_178030154
ACTCCTTCCTCCTAACCAGCTTCAGCTTTCTTCTTCCGACCACAGACTCTCCAAGATTTTGCTTT
TCTCATCCTATCCTTCCCTCTTCTTGTACAAGCGAACACTGTCCTTCCAGACTCTTCCATGGCTG
CAGAAGCTGTAGGGAGGAGCCCTCGGCCAGCCAGACAAAATGCACGTAATATTGCTCACTTTAGG
AAAAG
>train_strong_chr2_202022955_202023155
cctgcaccacacagcTGTCTGCTCACAGTCATGTGACAGGGGCTTCCCCAGCCAGAACCTCCAGG
GAGCACAAATAAAGGAAAGAGCTGGAAGGCACAGTACAGCATTTGTTCTGTCCAAGCCTTACATA
TCAGCATGGGCAGGGAGAATGTGGTGAAGTTTTCTTTCAAGGACTTTGTTTGATAAGGAAGGACA
TTTAT
>train_strong_chr1_8933213_8933413
GGCTTGGAGTctacagacttttggtgatgataacgtgttcacgcatgttgaccactctagtgggg
atgctgacaatgggggggctgcgcatgtgcagaggcagtgggtactcatgggtttatgtacctct
gcaccttccgcctgcttctgctgtgaacctaaaactgctctaaaaaaGTTGATGAGACAGGGAGA
GAGAG
>train_strong_chr1_23882213_23882413
gaaggcaagaacatgagctttgaagctagaggaagctggggttcctaaactctgctctgctactt
tcttgctgtgtgaactgtttcttgctgtgtgccactttcttgctgggtgatcaagttattcagcc
tgagtcttttttctataaaccaaggaatgttacccatcacggtggtttgtgaggattagaacaaa
aatgg
>train_strong_chr1_23883213_23883413
agaacaggttaagaaccactgATCAGGCTGGGAGTTTGGTTGGCAATGCCAGAGGTTCTCCTCCT
CCCCCATGCCCCTGTTCACCCCAGCAAGCTCACCAGGGTTAAGGCACTAAAGGTGATGACGTGAC
CTGTTTGTTATGAAATATTGAAGTAATTCATGCCAGGGACCAACACACAGATGAGATCATACCAT
AAACA
>train_strong_chr1_27113613_27113813
ATCCTGAGAAACAAGAAATCCACCAACGGAGAAGGATTTATCATCTGTTTCCTTTAAGGAGGGTG
CAAAGTTGTTCTAACAGTTTCCGTTACAAGGGTACAAACTGGCCGCTCCCCCCAATAGACGGTTT
TGTTGAGTTCGCCTCTTTTTTTTTCTTCTTTTTTTGGCCCCACTTCCTATGAGAGAAACTGCTTG
GGTGA
>train_strong_chr1_36838813_36839013
GGTGTCACCAGGTCTTTGCTGGGTGAAGGGTGGGTGCTCCCTGCTCCGTGCTGAGGCCGCTTCCC
TGTGGCAAGTCTCTGCAGGTATGTCTTTTTTTCATtatcatttgatgggcacccaccgcttgcca
gaaaccattcccagtgtttcccagattctctctttaactcgcaccactttctgatgtggattctc
ccctt
>train_strong_chr1_36839213_36839413
GGAGGCGGATAGAGAGGAGGATTAGTAATCCCTCGATTTCAGCCAGGACTCCCTGACGACAAAGA
TTCATGCATGTGCTGTCATCTTCACTGCTCCAAAACAGAGCGATGATTTTGTTCATTTTTAAAAC
GCAGGACATGTATAGCTCCAATTTGTCAAGAATACATAATATCACATCATTTAATGCATAATATC
ACATC
>train_strong_chr1_36839813_36840013
CCTCCTCACCCCACTGCCCCGAGGAAGTCCCCACTGGGCTTTTCTGTGACCTCCTTTGGAGGCTG
CAAAGAAAGCCTAGAAGCTAAAGGCCCCTGGCCAAGGGGGTGCATCCCAGAGAAATTCTGGAAGA
AAAGTCTCAGGGCTGTGCACACAGAGGTAGAGAGAAGCTTTCTCTGCAGGCTCTCCTGGGGAAAA
AATAC
>train_strong_chr1_36840613_36840813
GAGAAAGCAGCAAGCAACCGCAGAACAACTGGTTGATTCTAAAAGCCACCATTCTGTCCActgtg
tgacctggacacatgcttctctgctctgcagtcttctcatctggaggacagggacagcgctactc
ccaaaaagggttcccttcaggattGCCAGGGCCCAGTACATAGGAGGCACTAGACGCTTAACTTA
GAAAT
>train_strong_chr1_36853413_36853613
ACTCTTGCTGGCTCTCCAACTCTAGGCTTACGGCAGACGGTGCTGCCATAACAAAGTGACGCCTG
TCACAACAGCATGAGATGGTGGCTTGACAAGGTATAGGCAGATCTGCCTATCACAGAAGGAGGGA
AAGAGACCTTCAACCCCCAGGGGCTTCCTCAGGCTTCTGAACCCTCGTCTCCATTACTGGTTGGC
TCTGG
>train_strong_chr1_37943213_37943413
TGGGGAGGCTGGCCCAGCCCTGCCTTCTGTCCTGGGGCAGGAGCAGCCTAGCTGGAGTCTTCTAC
ACACACATCCTATCAGTGTCTGCTTAGCCCGGCTGGGGGACCCTGACCTTACAGGCAAAGAGAAC
TGGAATGGGGGCAGGGATGTCTGGTTTTCCTGTGCCAGCAGCGCTTCCTCCAGTGCAGTGAAAGA
GACTA
>train_strong_chr1_45272213_45272413
GACCTGCCGGTCGGGCCTCATCAATGCTGGGCAGGCAGCCTCGGGGCCGCACCGGTGAGGGTTTC
CGCCCGGAGTCTTTGGCATTCTCCTCCTCCTGGCGTCCCGGGGGCAGAGGCCTGCTGGCCATGGA
CCTGCTGGCTGGAGGAACCACACTCAGGGTGGCCTTCACCAGGCATCTGTCTACCCACCCCAGCC
TCTTG
>train_strong_chr1_45272813_45273013
TCATCTTCCACCCAGATCTACTCTAGGGTGGCTGGCACAAAGATCTCCCCTACACCTGGCCCAGG
CTGAGGGCAGATGACTCATGAAGCCCCCTTCCACCTTCTGCCTTTGGCCTCTGATCCCACTTCCT
CCAGAATCAGTTCTGAGATGGCTGCCCTCTGCTCCCGAAACTCCCTCAGGCACCTGAGTCACCCG
CAGGC
>train_strong_chr1_45273213_45273413
GCCCCTGAGTCATCAGGGAGAGCGGCCGACAGGGTCTTGCAGCTTAGAGGCAAACTTCCTAAGCG
CAGGCAACAGAGGGGCAGATGTAGAGCAAGGCTGTGGTCAGAAAGGCTTTGTCCTACCCCAGGAC
TCTTGAGCCAGGGCCCATTTTCTCCCCTTGTGGAATGGCCAGATGACTGGCCATTCGTGAACAAG
TCACA
>train_strong_chr1_45274013_45274213
CTAGGGCAGGCTCAGCTTCGGGGGCTAAGACCCTCGTATGGCGCTTAATGCCCCTCTAAGGGCTG
AAGTTTTCCCTGGGCCTGCCCGGGAGATGGGTGGAGTCTCTTCTCAGGCCAGCTCCAGTTTCCAT
GGAAACCCACAGGCTTCCCACCCCGTCGGCTGCCTGGGCAGACTCCCAGCCAGGGCCTCTTTCGC
CGCCG
>train_strong_chr1_45274813_45275013
GCCCTTCCTTCTTTGGACTTTGGCCCCTGGCAGAAGAAAATGATTCTCAGCCCCTGGGATCCTTA
GAGATGGTGGGTCATGATTCCCCTCCTCCCTCCACTCACTCAGCTTGGTATTGAGGCCTCACTGC
TAGAAGAAGAGGAACAGATGACCTGTTCTGGGAACTGAGGCTTCACAAGAAGAACAAAGCTCCAG
AGATT
>train_strong_chr1_150539776_150539976
AGATACAGCGACTTCCATCCTGTTTCATACCTGACCCCAACTACCCAGCTTTGAAGTGGGGCAAG
GGGCAAGGAAGCAGGTAGCCCAGCACTCCTCCCCGCCATCACCAGGCTCCTCTGCAGAGCTGTTG
TTCCTTAAAGCTGACAACAAGCCACCTCATTTCAAAACACACACACACAACCTCATTTTGACACA
AAGTT
>train_strong_chr1_150540176_150540376
TTCCCATAGCCCTTCACCTGAGGTGTGTGCCCCACTTTCCTTAGATTTGGGCTCTCATGCAAAAG
GAAATAAACAAGGTATCCTCCCCTCAGGAAAGTTCAGTAACAAAGCAGTGAAACCGAACAGCTGC
TCCCTTGCAGCAGGCCAGCTGTCTCCCCTCCCCCCATTTCCACCAAGGGCCGGAGACGGTGGGAA
CTGCT
>train_strong_chr1_150540376_150540576
CCAGGCAACCTAAAGGATGGCGTTGTGAGCTGAGAAAGGCAGGCCTGATAGATCTGGGCATAGGA
GCTTCAGGAATAAAATGCATGTGAATGCGGTGTTTCCCAGGGAGAATTAACCGCATTCTCGCCTT
CAAATCTGAATACCTGAGAGTCATAACCAGCCCAGTAGGGTAGACTATGAAATGTATAGCAAAAT
TTTCA
>train_strong_chr1_150540576_150540776
AAACCAGCTCCTCCTACCAGACAAGAAAATTAACATTTTTTAGGGCACAGAACTGAAAGCATTTT
TACTGAAATCTAATCCAGGATGAAACCTAACAGTTAAACATTCTTTTCCTTCTCTGCTTCTTTGG
CTCTCTATCCCAGCACACCTTGTCCCAGGCTAACTTGAGTAAACATACACATGTGACCACATGAG
GGCGG
>train_strong_chr1_156074376_156074576
TCGTCCATCCTCCACTCCTGGATCCATTCACCAAGGGGCCTGAGTGAGGTCCCACCCCCTAAGCC
ACACAGGTCCTCTGCTTCTCCCCCGCTACATCTCACTGGGACCCCAGCCTGGCAACGGCTAGTGC
GTCGTCGGTGCTCAGTTAGCCCCAACATCTCTTTCCTTTCCTCCAACAGGAAACACACCTTCCAC
CTCTA
>train_strong_chr1_156093776_156093976
ACCTGGCTTTGTCTTAGGGAAGGACAGCTGGGAGCCTAGTGGCTCTGGTAGGGGATCTGAGAGGC
CTCAGACCCTAGGCATATTTGGCTGTTTGGCAGGTGTCACGCCCAAGGGAAGCGTGTGGAAGCAG
AGCCATGCCTGCTGTGGGTGCACATGCCCGCGTGAGGGAGTCGGGGTGTTTCATCCTGGGGCACC
TGTGG
>train_strong_chr1_156096576_156096776
CTCAAGAGGCCACTGGGATGCAGCCACTCCTGTGCTTGGGGAACCTGGAGGATGCAAGGGAAAGG
ACTGGCACTCTGCTGGCACAGCACCCGGCCTGGGGCAGGACACGGGCGAAGCCAGGGTCTCCCCT
GTGAGCACTAGAGGATTTCCCGACCCCTGCCCGGGTATTGTGTGCCTGAGCATGAGTCACCTGAG
GGGCC
>train_strong_chr1_156717976_156718176
CTTCTCACTTGATGGAATTTCTAACCCTTCACCCAAAAGAGGAGAAATCCCTTCTACAGTGACAC
CTCTATCCCTCAAGCTACAAAGAAAATGTCCTTTCTTACATTTGGAAGTGGAGGGCAGTTCTTCC
TAGATGTAGAGGTTATGAGGTCTCAGGGCAGCCCTGTACCCCAATACAGACATCTGTCTTCCAGG
TGGTG
>train_strong_chr1_161089376_161089576
TTGTCACGTGCTGCTGAACAGCAAAGGTGAGACTTTATAACCCTTTAGCCTGCCTCTTCCCATGC
TCTTCTACCTAGATTCTCCAGAATTGTTTCTCAACTCTTATTTCCTTGACCCAAGGATTTAGGGG
TGGTCCTACTTCAGTTCCTAGCCTATAAACTATCTCCTCCTTGGGAGGAGTAAGCAAGGCTTCTA
GAACA
>train_strong_chr1_234747377_234747577
GATTGGTAGGTGGAGAGAAAAAAAAAATCATGCTGACGTTTCTCTCTAGTCGTTGCTATTGAAAA
TACCAGGTTGCTTCAAAGGATTAACCACAAGGAAGAGGAAAAACACCCTTAGAGAAACAGTGGAG
GGAGCTGCTTAAAACACATGAAAAAACCTGTTCGAAAATGGCACAGAAAACGTAATGTCAGACCT
AAATG
>train_strong_chr9_131903379_131903579
TTTTGGGAACCTGGGCCAGGGGAGGGAAATGAGGGGGATAAAATGACAGGTTTTTTTTGACTTAA
ATCTTAAAAGTTTTGTCACAGTTGCCCTTACTAGAGAAGTAAGAGGCCTGCCAGGAGTGGGTCAC
CAGGTGGCAGCCCATGGCTCAAGAGTGGGGGCTCCTGAGGGCTCTTGTGGTGAACTGATGCCCCT
TTTTG
>train_strong_chr9_136215979_136216179
TTTTAGTGGGTGTAAAGTGGTCGCAGTCCTTAATTTGTGTCTCTTAGAGACGGGGGCAATGATAC
ATGCTTCTTGCTTTCATTGGGAGTTGCTGAGCGAGCATTCAGCTCAATATGGTAGTGGCCTTGAA
TTCAGCTTAGCCATCTGGAAACAAGTACAGTAGCAGTGTCGCAGCGAGGTACTAGGACTGCAATT
CTGCT
>train_strong_chr13_99137399_99137599
agacagagccgactcatcaagacaggggaactgcagttgagaaagagtaattcacgcagagccag
ctgtgcaggagaccagagttttattattactgaaatcagtctctccgagcattcggggagaattt
ttaaggataagctggtggggtaggggaagccagtgagccagaagtgctgattggtaagagatgaa
atcac
>train_strong_chr12_6446539_6446739
AGGAGGCTTTAAAGTGTGACTTCCTGTGCTGGGGCTGCAGAGTGGGGAGGCGACGCTGAGATCGG
CCTTGTGGTCTGACCCCGATCCAGCCACCTTGCAGGGACCCAATTAGTCTTCCTTTCCCCCTCAT
TCATGTGTCTGTTCATTTAATGTCAAGGTGTTGGGGGAGGTCGTGGCAGCTTCTCCTCCAAGGGC
CCAGT
>train_strong_chr12_6999739_6999939
TGTATGctagcatggaagggaattgtttcttcggttgagtgcctaaagtgcttgatggcctttca
gatggatcatgtcatacagaaaggaagtatcttaaaacactacaatcTAGTTTAAGACATAAAAC
AGTAGAATCGCTGTCAGCGTCACAAGATACAAACGAAGGGCTCAGAACTGGGACCAAGAGAACAT
AGTCT
>train_strong_chr12_45626733_45626933
GAGAGGGAGCAGGTACATCTGTTCCCTGCACTCCATCTTTTCCTCTTGAGGAAGGGAGAGGCAGG
GAGCTAGAAGCCAACGGGCCTCTGGATTCTCAGCCAGAAATGGCTCTCCAGACTTCTACTCTACT
GGCTGTGGGATGTGACTCATTCCTGTCTGGAGGAAGAGTTTAACCTGACTTCGGCTGGGAGTCAC
AACCA
>train_strong_chr12_45627933_45628133
AAATGTGTTCTTAAGTTGGAAGAGAATGTGTGAGGAAAATTCACTCCTATCTCATTTTACAGAAA
TTCAGATTTTAATTGTCCTGCTGTAATTGTGAAACTGAACTGCACATTCATTCTGAGGATTATTG
CACTGATGAGTTTACTGATGAGTGTGACACTGGTTCGGAGGGAACTGTTTGCAGACTCTCCCTAT
GTATA
>train_strong_chr12_45628333_45628533
ATTTGTTCAGGCCCCTTTTCCAAGTTCCCAGGGAAGTTACTGACACTGATGTTGGTTTCTTTTAA
GAATGACTCATGATTTTTCGAGCCTGGTTTCCACTCTTAGTCATCTTCCCTGCCTGAGTTAAAAC
AGGCTTTAGGCTCTCACTGAATTCCAGCCTTGACAGAACCCCCCACCCCCACCCCTGGGCTTTTG
ATTCC
>train_strong_chr12_45628733_45628933
TCTGTGTTGCTCTTGTCAGTGTTTACTATCAGTCCAGCAGTAACCTTTCAGTTCTAATAATTTGG
CTTGTCCTTTTCCTCCTCAGTTGTTCAAACTCCTATCTCAGAAACATGCCTAGGACCTCAGTCTC
TTTAGTTCTTTGGATTCTGTGTTGCTCTTGTCAGTGTTTCCTAATCACCCTCTTGCCCTGGAAAT
AAAGT
>train_strong_chr12_45628933_45629133
CCTCTCCAATGTGGTGCTACTTCTCCTCCTTCCTGTAGCAGACTCTGGTTGTGGCCTGTCTGTGC
CTACAGATTTAGTGACAGGAGCTGTACTTTTCTGTTCCCTTCTTTAGCTGTCATACTGGTGGTAT
CTTAAATCTTAGCCCTAAATTGTGATGAAACTGTTGTATTTTCACAAGTCTTCCTTAGTCATATT
GTGCT
>train_strong_chr12_45629333_45629533
ACCTAGTTGAGTGGCATGACATCTGAGCAGAACTAGCAAGGAGGCTTGGTGGTATGCCGCCTTTT
AACTCCAGCACCTGTGGCTCTTGAGCATTctcctcattcttcagtatggaaaatggatattttct
cagtcttgtgcaaaaacagcttcaagaaaagtcccctagtcAAAAATTCCAGTATTTGGAAGTGT
ACCAG
>train_strong_chr12_56520133_56520333
TGGCACCTGGGCAGCAGAATTGTCAGTGGGCGGGGACCCACCCTGTTTACTTGTGTTGGTAACTG
CATTGCAGCTGCTGATCCTGTGGCTCCTGGGCCCCAGCTGGGACAAGAACTTCCTGAGGATGAAG
TTTTATCCCCTATATAATTTCTGATGATCTGGATGAGGTGAGGAAGGGAGAAGTTTGGAAAAGAA
CCTCC
>train_strong_chr12_76337933_76338133
TGAATGGGGGACCTGCTAAGAGCAGAGAAAATCCCCCCAGGGATCATTTTAGGCCACTGCTTATA
AAAGAACAAAAATAAAATGGGAGGAACTCCAGAACCAAAGTCCTAGAGTCCCTATTTGCTTGTGA
ATGAAAGAGACTAGTATGTAAATAAGAGCTTTGCATAAGCCAGACATTCTTTCAAGTCCAGTTTA
TCTGC
>train_strong_chr12_76338133_76338333
AGTATGAGTCACTTCCTTTTTAAAAGCAAGAACTAAAAGAGAAAGAGGCACATAGTCATTACCCA
GCACAAACCTTCTTAACAGACCTTTTCTTCCTATTCAAATTGCAAGAAGGTAAAAGACTCTTGCT
CTAACAAAACAGCAACATCATTTTGCATATAGTGTATACACTGTTTGGCCAGTTAATACCCTCCT
TCAGC
>train_strong_chr12_109083471_109083671
CTCAAAGAACAGTTAAAAGATTTCCACATTGTTCAAACCCCTACCTAATATTCATCTAAGTTTTC
ATTTTAGGAAAAAATGAGTATCAAAATCACTTTATGTGCCCAAATTTCAATCATAACTTATTTTT
GGCTTTGGGTGATACATACTGAGAATTCTTCAACTCAGCAAGGAGAATGTTAAGTCACACATGTG
CTCAG
>train_strong_chr12_109086271_109086471
GATCACACAGAAAAGCACTGTCAGGAGACTGCCATTCCCTCTCAAGTAGCCCATGAAAGAAGGCA
CTTATCAGCACGGCGCCTGGCACTTAAAGGAAGCCCTCAACAAATGTGAACTGCTGCGATTTCAT
CACTGTCACTGTGTCCTCACAAGGCATGGTATAGACCAAGTACTTTCCAAACCTAAGACAATTCT
CTGAG
>train_strong_chr12_120637017_120637217
GAAGTTTATGGGAGACAATCACCTTTCAGCACCATTCTCCAGGAAGAGGGAGACGGGCACTGGGG
AGAAAGGACAAAACTGCCAGGGGAACTGACTTCTCCAGAGCTGGGTTGTTTTCCAGGTGCCCTCG
GATGGCCTTGCGCATCATGGTGTTCTTGCCCATCAGCACCACAGCCTTCCCGCGAAGGGACATGC
GGATC
>train_strong_chr12_125402647_125402847
ttccccatttctccctcccaccagcccctggcatccaccattctactttctgtctctatgaattt
gacaactcatgtgacctcatataaTAAGCTTTGTTTAAGGGTAAAATAAAATTTAATAGTTGAAA
AAGCACTTTTTTCAAAGAGTATTTCTAGGAAGCTCCAATTCCTGACACCAACCTTTAACAATAAC
AACTC
>train_strong_chr11_9385424_9385624
aaaggaaaGAAAGAGAAAATACAAACAAAAGCTGAGATTTGCTGAGTTCCTACCATGTGCTACGC
AATGCCAACAACAAGGTGGCATGGAATAATCCTCATGTCTGTTAAGTgggtgggggtaggagtgg
gggtaggagtaggggAGTGTCACACATCTGCAAACGGTAACGTTGAACTTCCAAAGTAGGTCCAT
CGGGC
>train_strong_chr11_9587424_9587624
TATTCTGACCTGTATTAAGCAAATGTGCAGCTGGTAGGATAAGATGCTTGAACGTAGTAGACACT
CAATAGAGGACTGCCAAGCAGAGTTGATTTCTGTAGTTAGAAACTAGTTCATCCTTACCAGTAAT
TTTTTTTTTCTTGTATACACTCCCAATCGGCTTATCGGCTTATCATGTCACACACAACTGGTTAC
TCTCT
>train_strong_chr11_9587624_9587824
ACCCAACTAGATACTGGATGAGGTCATCTCTCAATCCTGTCTGAGCTGAACAAGGCCTTTTATGG
AACTTTAAAGTTGACTCACCACTGAGTCATCAAAACACAGCAATACCTAAACACGCTCCTGTTGC
TAACAAAAGACCAGCATGGGATGTCTGTCTTACCTCCTTTCCCTCCCCTAATGAGACACGGCCCC
TTGAC
>train_strong_chr11_9587824_9588024
TCACTGGAGAAGAGTCATCACGTCTTTTGTGCTGCAGTAATCTGAACGAAGCCAGTTTAAATAAT
CACAATGTGGCCAGCAAACAACTGGCAGTCCCTGTGGTCATTCAGGTCATTTCCTGTGTATGTCA
CTAACCCAAAAGGAGAGGCAATTAATCAATCACCTGAATATTTAATAAGTGCCTGCATTCTGTTG
GGCAC
>train_strong_chr11_9588024_9588224
TCACAGTTCCCTCTGTTTATGACATTTCTGTGAAGTGAACTTTTCAGTTATTGAAACTCATTAAA
AATATAGAGAACAGtgttgcgggaagtcagggaccccaaacggagggaccACATTAGAACAGCAA
CCTTTGTGCCTCTGTAAAGGAAATAAAAAAAGGAATATTGGAGAAAATGGGACTATTCAGTTCCA
TTCCA
>train_strong_chr11_47290224_47290424
AGATCTGGGATGTGCACGAATGACTGTTCTGTCCCCATATTTTCTGTTTTCTTGGCCGGATGGCT
GAGGCCTGGTGGCTGCCTCCTAGAAGTGGAACAGACTGAGAAGGGCAAACATTCCTGGGAGCTGG
GCAAGGAGATCCTCCCGTGGCATTAAAAGAGAGTCAAAGGGTTGCGAGTTTTGTGGCTACTGAGC
AGTGG
>train_strong_chr11_57093424_57093624
AACACACCAAGGCTACAAAGAAAGCATGAGGACATGGTTTCCAAAGTCAGTTCCCTTTATTAAAT
CATTTTCACAGACCAGAAATACAAAATGAAAGTAGAAATAGGCCCCAGGTAGGAGCTACAGGCCT
GGCCTCACATGACCCCTGCTCCAGCAACTTGAACAGGACAAGCAGCAGCTACATCCTTAAGGTCG
GGAAA
>train_strong_chr11_61582224_61582424
ttggtgcgtttttacagagcactgattggtgcattttacaaacctctagatacagaaaagttctc
taggtccccattcgacccatcaactccagctggcttcacctctcaGGGCTATGAGACTTCCGTCC
CTTCTTGCGGGTCTTTCAATAAGTCCCTTTCCTCTCTTAGCTAGGGTTCTCCAAAAACCACGAAG
AGGAA
>train_strong_chr11_62320024_62320224
AAGAAATGACTGTTAACCCTTCTTAGCACCATCTGGGATCTCCCAGACCCCGCCTCCACCCCATA
CACACACCAGCCCAGGGATTAGCATCCCTGCCAAACAGGCCCTTCTCCATTCACTTCCGTCACTT
CCTAATCTGTCATTGTCCACCCCACCCCCCAAAAGCAAATCTATCTGGTGATTCTGGAATCCAAA
CATTA
>train_strong_chr11_62433824_62434024
GTGGCGACATAGACCAAGTGACACCCTCCAACCGTGCCCACAGGCTCACTGGCTGATAGTTGCCT
GGCGGACCGCTGTCTCTGGGATCGGCTGCATGCCCAGCCTCGTTTGGGCACTGTCCCCACCTTCG
ACTGGTTCTTTGGATACGACGAAGTCCAGGGGCTCCTACTGCCATTGCTGCAGGAGGCACAGGCT
GCCAG
>train_strong_chr11_62434024_62434224
TCCTCTGCGAGTGCTGGATGTGGGCTGTGGGACTTCCAGCCTATGTACAGGCCTCTACACCAAAT
CTCCACACCCAGTGGATGTGCTGGGGGTGGACTTTTCTCCTGTGGCTGTGGCCCACATGAATAGC
CTCCTGGAGGGTGGCCCAGGCCAAACACCTCTATGCCCTGGACACCCTGCCTCAAGCCTCCACTT
CATGC
>train_strong_chr11_62650424_62650624
ACTCGTGGTTCTCCACTCAGGTTGACACTGTGGCCACCAAGGTGAAGGTGAGTGTTGGAGCTGAT
GGCTGGTGGAAGTCAGATGCTGGGGCTGGGACAGTCCTTTCACAGCAAGCCCTGTAGACCCAGCC
TGACTCCAGCTGAGGGTCCCTTTGCTCCTTAGGACCAAGGAGGAATGCCTCCTCCTATAGCCAAA
GGATA
>train_strong_chr11_65187224_65187424
caatgtggtaaaaccctgtctctactaaaaatacaaaaaaaaaaaaaaaaaattagccaatgtgg
tggtgtaagcctatagtcccagctactcgggaggctgaggcaggaaaatcacttgaacccaggag
ggagggtgcagtgagcagagatcacaccactgcactccagcctgggcaacagagtgagactccat
caaaa
>train_strong_chr11_65187624_65187824
ACTTGTTTTGATCTAGAGAAATCTGCTGACACCGGCCTTCCTGCTCTCACCCTCCAGCTGGGCAG
AGGTATTTTTAGACTTATTTGTAGAGGAAGAGAGCAGAACCCAGGCCCAATGTGTACCCTCCTTA
CTGTGGGCACAGCTTTGGCCCCTTAAGGCAGGACAGAGATATCCATGTGGTTGTCTACCCTCAGC
TCATC
>train_strong_chr11_65256424_65256624
ATGGACTGACTGTTCAGGTTCAAGGGGTCTTGACCTGGCTCCTGAAGTTGGGGGGCTCCCACTGC
CAGGAGAGTGGCCACGACTGTGGGGAGCAGTGGAGGGAGGTCAGTGCAAGTAGGGAAAGTAGGGA
TCTTGCTGCCACAAACAGTGGGGGTGGGGGTGGGGGGGGCAGGAACAGAGGAGGCTGGACTGCAT
GAGGT
>train_strong_chr11_65259024_65259224
tgtgggaatgggaacttgctacctagaggtttattccactcaaacactgggtggctctgatCCAC
TATTACCAGTTCAGGAGAAGGCCCTGTCATTCTGCGGGCTTCTGTTTTAATCCGGCATTGTTGAG
AAACACACCCCGACAAAGTGCCTGAAACCTTGTGGCCGCTACCCCCTTGTCCCAGGAGATGTGTG
TCTGT
>train_strong_chr11_67055424_67055624
GAGGGTTGAGAAGGCACTGTCATGGAATTAAGTGCCAGTGGGGAGCTGTGTTCAAGATGGCAGAA
ATCAGGAGAGGCTGGAACCAAGAAAGTCCTGTCGGGGTTGAGTTTGGAGAGGGCTCAGGGAAGGG
ACCGCCTCTGAGAAAAGGGGTGGCCAGGGAGGGCTGCAGTAGTGGTGAGCAGGTGAGCTCTGGGC
ATTCA
>train_strong_chr11_67121624_67121824
GTCCCAAGTCGTGTCCGGCCCGCCCCACCAGTCAGGAAGATTCCATACTGAGTAGGAAGGCAGAG
CAAGGGTCTGGTCCCCCCACCACAATGTGTTTGGATCCCTAGTTCTTCACTGGCAAAATCTGCCC
TGTCTCTCACAATAATGTGAGTCTGAGCAGAAAATATTaataataaacctaacactcattgcacg
tacca
>train_strong_chr11_71814552_71814752
GTCTCTAAACTGGCAGTAGTGGCCATCGTGAATTGTGTTATGCGTTCTCGTGGCCACTAGGCCAC
TTTTCTGGGCCATTGAGCGAACTCGTACCAAATGCCCTCGTATGCCCTTGTGATATACTCTTCTA
AATGCCATGCGAGGGGCGACTGGGATCCAGGCCTGATGCTCCAGATCGTACGGTCTGGGTGCACA
CACAC
>train_strong_chr11_118783390_118783590
CTGCTCCTAGCTGCCCCCACGTTGGGAGCCTCTGCTTGGCTCACCAGCTGGCCCAGCAGTGTCAC
TGCCTAGCTCAAAACCACCCCAAAGAGGCAGTGAGGAAATGTTTTGGAGGGTTCATGCTCCTGAG
CTGCCAGGGCCCCCTGTGATGACGTGAAAGCCCAGGACCCTGCTGGGGACAACAGGGCGAACGAG
ATCCT
>train_strong_chr10_105668010_105668210
TCTGGGCACTGTCACCAACCCCCGGACTTCCCAGTTTGTGACCTCTCCCAGCAGACCCTGTGCCT
TGGTGCCCAGAGGTCTGGCTGCTGGAATGCCCCTGAATGGAGGCACCCTTGCAGTGCTGCACAAT
GTCCTCAGCAGCTACACAGTACCGCCTGGGCCGCTGGCCTTGTTTCAGCTGCGGGATGAGTCAGT
GCGAG
>train_strong_chr17_7486476_7486676
CCTCGCCAGGCCTCGGCTCCCCGGAGACTCTTGGGGGTCTGGGCCCCAAGGGTGATTCAGGTGCT
GCCCTTCCCCGACCTGGGCTCGCCTCCCCCACCTCCTCCTCTGCTTCACTGTCCCGGGCCCAGCA
GTTGCCGGCGCACTCATGCTCCGAGGCCTGAGCCAACCGGAGGCGAGACAAGCACAGGGCCCTGC
GCGCA
>train_strong_chr17_17740675_17740875
gaccaggatccaagttataggggtcccaggcctgctgtgttgtgagcaggcctgatgtaactgct
gggccagttacatcactctgcctcaattttcctcatttgtaacatgggcctaatgatgctttctc
acgggcaggctgggaggCTAGTGACAATGTGGAGGGGAGCATGACCTGTGAGATCAGCCTGCCCC
CTCTC
>train_strong_chr17_38267874_38268074
AGAGGTGGGGAGTGAGTTCTCAGTGCCCTGAGTCCCTTTTAGAGAGAAAGGTTGAGGCTGGACTC
ATTGGCTTGTGAAGGACTTGCAGCTTCAGAGCACATGACTTCTGGGTCACCCTTCTGCTCAGGGT
[truncated: 312,097 more chars]
